# Supplementary material for: Compositional Analysis of Extracellular Aggregates in the Eyes of Patients With Exfoliation Syndrome and Exfoliation Glaucoma
Source: Invest Ophthalmol Vis Sci. 2021 Dec 29;62(15):27. doi: 10.1167/iovs.62.15.27 (PMC8740535; doi:10.1167/iovs.62.15.27)
Supplement: Supplement 3 [file iovs-62-15-27_s003.xlsx]

## Sheet: ReadMe
BASS-883 and BASS-929 Prjects
Column Key for "Stat_results" Tab
Column	Header	Description	Table Block
A	Accession	UniProt FASTA accession	proteomics
B	ProtGroup	Arbitrary protein group number	proteomics
C	Rank_Order	Table row order for R prepped data	proteomics
D	Counter	Column of ones for row counting	proteomics
E	Coverage	Sequence coverage (%)	proteomics
F	PSMs_Used_BASS-883	Number of uable PSMs for quantification	proteomics
G	PSMs_Used_BASS-929	Number of uable PSMs for quantification	proteomics
H	K1-PEX_tmm_PEX_Cat	TMM-normalized total protein repoerter ion intensities	BASS-883
I	GH1-PEX_tmm_PEX_Cat	TMM-normalized total protein repoerter ion intensities	BASS-883
J	S73-PEX_tmm_PEX_Cat	TMM-normalized total protein repoerter ion intensities	BASS-883
K	S74-PEX_tmm_PEX_Cat	TMM-normalized total protein repoerter ion intensities	BASS-883
L	T19-CAT_tmm_PEX_Cat	TMM-normalized total protein repoerter ion intensities	BASS-883
M	T22-CAT_tmm_PEX_Cat	TMM-normalized total protein repoerter ion intensities	BASS-883
N	T23-CAT_tmm_PEX_Cat	TMM-normalized total protein repoerter ion intensities	BASS-883
O	T24-CAT_tmm_PEX_Cat	TMM-normalized total protein repoerter ion intensities	BASS-883
P	T25-CAT_tmm_PEX_Cat	TMM-normalized total protein repoerter ion intensities	BASS-883
Q	logFC_PEX_Cat.x	Log2 of expression ratio	BASS-883
R	FC_PEX_Cat.x	Traditional fold-change values	BASS-883
S	PValue_PEX_Cat.x	edgeR exact test p-value	BASS-883
T	FDR_PEX_Cat.x	Benjamini-Hochberg corrected p-value	BASS-883
U	ave_PEX_PEX_Cat.x	Average intensity of first condition	BASS-883
V	ave_Cat_PEX_Cat.x	Average intensity of second condition	BASS-883
W	direction_PEX_Cat.x	Direction of expression change	BASS-883
X	candidate_PEX_Cat.x	DE candidate status (no > 0.10 > low > 0.05 > med > 0.01 > high; based on FDR)	BASS-883
Y	Si3_PEX_tmm_PEX_Cat	TMM-normalized total protein repoerter ion intensities	BASS-929
Z	T1_PEX_tmm_PEX_Cat	TMM-normalized total protein repoerter ion intensities	BASS-929
AA	S73_PEX_tmm_PEX_Cat	TMM-normalized total protein repoerter ion intensities	BASS-929
AB	K1_PEX_tmm_PEX_Cat	TMM-normalized total protein repoerter ion intensities	BASS-929
AC	T20_CAT_tmm_PEX_Cat	TMM-normalized total protein repoerter ion intensities	BASS-929
AD	T26_CAT_tmm_PEX_Cat	TMM-normalized total protein repoerter ion intensities	BASS-929
AE	logFC_PEX_Cat.y	Log2 of expression ratio	BASS-929
AF	FC_PEX_Cat.y	Traditional fold-change values	BASS-929
AG	PValue_PEX_Cat.y	edgeR exact test p-value	BASS-929
AH	FDR_PEX_Cat.y	Benjamini-Hochberg corrected p-value	BASS-929
AI	ave_PEX_PEX_Cat.y	Average intensity of first condition	BASS-929
AJ	ave_Cat_PEX_Cat.y	Average intensity of second condition	BASS-929
AK	direction_PEX_Cat.y	Direction of expression change	BASS-929
AL	candidate_PEX_Cat.y	DE candidate status (no > 0.10 > low > 0.05 > med > 0.01 > high; based on FDR)	BASS-929
AM	Si3_PEX_tmm_PEX_CatGlau	TMM-normalized total protein repoerter ion intensities	BASS-929
AN	T1_PEX_tmm_PEX_CatGlau	TMM-normalized total protein repoerter ion intensities	BASS-929
AO	S73_PEX_tmm_PEX_CatGlau	TMM-normalized total protein repoerter ion intensities	BASS-929
AP	K1_PEX_tmm_PEX_CatGlau	TMM-normalized total protein repoerter ion intensities	BASS-929
AQ	S78_CG_tmm_PEX_CatGlau	TMM-normalized total protein repoerter ion intensities	BASS-929
AR	S79_CG_tmm_PEX_CatGlau	TMM-normalized total protein repoerter ion intensities	BASS-929
AS	S80_CG_tmm_PEX_CatGlau	TMM-normalized total protein repoerter ion intensities	BASS-929
AT	S83_CG_tmm_PEX_CatGlau	TMM-normalized total protein repoerter ion intensities	BASS-929
AU	logFC_PEX_CatGlau	Log2 of expression ratio	BASS-929
AV	FC_PEX_CatGlau	Traditional fold-change values	BASS-929
AW	PValue_PEX_CatGlau	edgeR exact test p-value	BASS-929
AX	FDR_PEX_CatGlau	Benjamini-Hochberg corrected p-value	BASS-929
AY	ave_PEX_PEX_CatGlau	Average intensity of first condition	BASS-929
AZ	ave_CatGlau_PEX_CatGlau	Average intensity of second condition	BASS-929
BA	direction_PEX_CatGlau	Direction of expression change	BASS-929
BB	candidate_PEX_CatGlau	DE candidate status (no > 0.10 > low > 0.05 > med > 0.01 > high; based on FDR)	BASS-929
BC	T20_CAT_tmm_Cat_CatGlau	TMM-normalized total protein repoerter ion intensities	BASS-929
BD	T26_CAT_tmm_Cat_CatGlau	TMM-normalized total protein repoerter ion intensities	BASS-929
BE	S78_CG_tmm_Cat_CatGlau	TMM-normalized total protein repoerter ion intensities	BASS-929
BF	S79_CG_tmm_Cat_CatGlau	TMM-normalized total protein repoerter ion intensities	BASS-929
BG	S80_CG_tmm_Cat_CatGlau	TMM-normalized total protein repoerter ion intensities	BASS-929
BH	S83_CG_tmm_Cat_CatGlau	TMM-normalized total protein repoerter ion intensities	BASS-929
BI	logFC_Cat_CatGlau	Log2 of expression ratio	BASS-929
BJ	FC_Cat_CatGlau	Traditional fold-change values	BASS-929
BK	PValue_Cat_CatGlau	edgeR exact test p-value	BASS-929
BL	FDR_Cat_CatGlau	Benjamini-Hochberg corrected p-value	BASS-929
BM	ave_Cat_Cat_CatGlau	Average intensity of first condition	BASS-929
BN	ave_CatGlau_Cat_CatGlau	Average intensity of second condition	BASS-929
BO	direction_Cat_CatGlau	Direction of expression change	BASS-929
BP	candidate_Cat_CatGlau	DE candidate status (no > 0.10 > low > 0.05 > med > 0.01 > high; based on FDR)	BASS-929
BQ	Primary Protein Name	Primary Swiss-Prot protein name	Annotations
BR	Alternative Protein Names	Any alternative protein names	Annotations
BS	Identifier	Swiss-Prot identifier	Annotations
BT	Accession	Swiss-Prot accession	Annotations
BU	Other Accessions	Any other accessions	Annotations
BV	UniProt Gene Name	Swiss-Prot gene symbol	Annotations
BW	Other Gene Synonyms	Any other gene symbols	Annotations
BX	Species Name	Species name	Annotations
BY	Taxonomy Number	Taxonomy number	Annotations
BZ	UniProt Link	Hyprelink to Swiss-Prot database record	Annotations
CA	Key Words	Swiss-Prot Key Word list (an 1100 word controlled vocabulary entered during manual curation)	Annotations
CB	KW: Biological process	Key words separated into their 10 respective categories	Annotations
CC	KW: Cellular component	Key words separated into their 10 respective categories	Annotations
CD	KW: Coding sequence diversity	Key words separated into their 10 respective categories	Annotations
CE	KW: Developmental stage	Key words separated into their 10 respective categories	Annotations
CF	KW: Disease	Key words separated into their 10 respective categories	Annotations
CG	KW: Domain	Key words separated into their 10 respective categories	Annotations
CH	KW: Ligand	Key words separated into their 10 respective categories	Annotations
CI	KW: Molecular function	Key words separated into their 10 respective categories	Annotations
CJ	KW: PTM	Key words separated into their 10 respective categories	Annotations
CK	KW: Technical term	Key words separated into their 10 respective categories	Annotations
CL	GO: Biological Process	GO terms separated into their 3 respective categories	Annotations
CM	GO: Cellular Component	GO terms separated into their 3 respective categories	Annotations
CN	GO: Molecular Function	GO terms separated into their 3 respective categories	Annotations
CO	CC Pathway	Manually curated pathway information	Annotations
CP	Reactome Pathway	Reactome pathway information	Annotations
CQ	Trim	Blank column	Annotations

## Sheet: grouped_protein_summary_TMT_9
BASS-883 and BASS-929 projects: PAW pipeline proteomics TMT results file																						883	883	883	883	883	883	883	883	883	883				929	929	929	929	929	929	929	929	929	929	929
Program "PAW_protein_grouper.py" run on Wed Dec 23 15:45:37 2020
															456	567						7.15292e+08	8.26499e+08	6.95729e+08	6.68144e+08	5.94161e+08	8.0894e+08	5.52737e+08	6.29799e+08	6.1079e+08	7.71135e+08	1.42496e+07	6.87323e+08		3.2463e+08	6.65446e+08	5.9759e+08	5.81236e+08	5.53029e+08	5.98324e+08	3.21546e+08	4.18495e+08	4.22354e+08	5.69357e+08	5.06593e+08	5.05327e+08
		635																				T19-CAT	T22-CAT	T23-CAT	T24-CAT	T25-CAT	Si2-PEX	K1-PEX	GH1-PEX	S73-PEX	S74-PEX	Not Used			S77_PEX	Si3_PEX	T1_PEX	S73_PEX	K1_PEX	T20_CAT	T26_CAT	S78_CG	S79_CG	S80_CG	S83_CG
ProtGroup	Rank_Order	Counter	Accession	Identical	Similar	OtherLoci	Filter	Coverage	SeqLength	MW	Description	CountsTot	UniqueTot	UniqFrac	Total_BASS-883	Total_BASS-929	Unique_BASS-883	Unique_BASS-929	Corrected_BASS-883	Corrected_BASS-929	PSMs_Used_BASS-883	TotInt_126C_BASS-883	TotInt_127N_BASS-883	TotInt_127C_BASS-883	TotInt_128N_BASS-883	TotInt_128C_BASS-883	TotInt_129N_BASS-883	TotInt_129C_BASS-883	TotInt_130N_BASS-883	TotInt_130C_BASS-883	TotInt_131N_BASS-883	TotInt_131C_BASS-883	Ranker_883	PSMs_Used_BASS-929	TotInt_126C_BASS-929	TotInt_127N_BASS-929	TotInt_127C_BASS-929	TotInt_128N_BASS-929	TotInt_128C_BASS-929	TotInt_129N_BASS-929	TotInt_129C_BASS-929	TotInt_130N_BASS-929	TotInt_130C_BASS-929	TotInt_131N_BASS-929	TotInt_131C_BASS-929	Ranker_929
362	1	1	sp|P35625|TIMP3_HUMAN					67.8	211	24145	Metalloproteinase inhibitor 3 OS=Homo sapiens (Human) OX=9606 GN=TIMP3 PE=1 SV=2	814	814	1	248	566	248	566	248	566	248	9.26104e+07	1.78698e+08	1.45028e+08	6.21568e+07	1.11864e+08	4.08086e+07	8.66452e+07	1.24366e+08	1.35322e+08	1.94447e+08	2.48503e+06	1.17195e+08	566	1.28524e+07	2.13606e+08	2.00017e+08	1.38527e+08	1.09124e+08	1.42601e+08	7.73761e+07	5.12078e+07	5.86684e+07	7.50444e+07	1.46946e+08	1.11452e+08
91	2	1	sp|O95715|CXL14_HUMAN					39.6	111	13077	C-X-C motif chemokine 14 OS=Homo sapiens (Human) OX=9606 GN=CXCL14 PE=1 SV=2	135	135	1	38	97	38	97	38	97	38	2.09392e+07	4.17684e+07	3.0836e+07	1.23138e+07	2.26973e+07	3.83265e+06	1.60973e+07	2.73521e+07	2.11432e+07	4.02376e+07	51168.4	2.37218e+07	97	1.18118e+07	1.00428e+08	8.58533e+07	4.95635e+07	6.08462e+07	5.61708e+07	3.96187e+07	2.21756e+07	3.04851e+07	3.48541e+07	7.06896e+07	5.11361e+07
200	3	1	sp|P08572|CO4A2_HUMAN					31.1	1712	167551	Collagen alpha-2(IV) chain OS=Homo sapiens (Human) OX=9606 GN=COL4A2 PE=1 SV=4	1046	1046	1	518	528	518	528	518	528	518	7.16382e+07	8.0897e+07	6.11545e+07	9.04398e+07	7.68701e+07	7.91687e+07	7.73366e+07	6.524e+07	8.67406e+07	6.07214e+07	1.83631e+06	7.50207e+07	528	1.32924e+07	2.72256e+07	1.89982e+07	6.58897e+07	3.73351e+07	5.8547e+07	2.91727e+07	4.58907e+07	5.56727e+07	7.47452e+07	2.37446e+07	4.09558e+07
227	4	1	sp|P10909|CLUS_HUMAN					55.9	449	52494	Clusterin OS=Homo sapiens (Human) OX=9606 GN=CLU PE=1 SV=1	726	726	1	347	379	347	379	347	379	347	4.27076e+07	5.52292e+07	4.75002e+07	3.48942e+07	4.52908e+07	3.48627e+07	3.04493e+07	5.87414e+07	3.13703e+07	5.53013e+07	657103	4.36347e+07	379	4.83948e+07	5.8011e+07	5.34684e+07	3.38483e+07	4.16603e+07	4.06439e+07	1.82071e+07	1.74992e+07	1.7483e+07	2.49096e+07	4.19572e+07	3.60075e+07
403	5	1	sp|P53420|CO4A4_HUMAN					31.1	1690	164036	Collagen alpha-4(IV) chain OS=Homo sapiens (Human) OX=9606 GN=COL4A4 PE=1 SV=3	316	316	1	144	172	144	172	144	172	144	2.46799e+07	2.28233e+07	2.55538e+07	2.61648e+07	2.27232e+07	1.26809e+07	2.66445e+07	1.71173e+07	2.18056e+07	2.06917e+07	537812	2.20885e+07	172	5.18535e+06	1.2951e+07	9.72319e+06	3.1796e+07	2.52329e+07	3.7737e+07	1.37717e+07	3.13939e+07	2.45226e+07	4.6253e+07	1.40194e+07	2.29624e+07
118	6	1	sp|P02462|CO4A1_HUMAN			sp|P02462|CO4A1_HUMAN, sp|P29400|CO4A5_HUMAN		12.2	1669	160609	Collagen alpha-1(IV) chain OS=Homo sapiens (Human) OX=9606 GN=COL4A1 PE=1 SV=4	517	392	0.758	257	260	231	161	247.321	217.322	231	1.2665e+07	1.18448e+07	8.62492e+06	1.11506e+07	6.56455e+06	5.83809e+06	1.15662e+07	6.31739e+06	1.03476e+07	1.04244e+07	117003	9.53434e+06	161	6.25237e+06	1.26826e+07	9.67299e+06	3.40997e+07	1.61153e+07	2.88669e+07	1.53545e+07	2.34541e+07	2.55605e+07	3.66825e+07	1.17928e+07	2.00486e+07
57	7	1	sp|O15230|LAMA5_HUMAN					46.1	3695	399733	Laminin subunit alpha-5 OS=Homo sapiens (Human) OX=9606 GN=LAMA5 PE=1 SV=8	819	819	1	391	428	391	428	391	428	391	2.9181e+07	2.13064e+07	2.33206e+07	2.77814e+07	2.0774e+07	2.04425e+07	1.99545e+07	2.04181e+07	1.89697e+07	1.82447e+07	482866	2.20393e+07	428	9.18868e+06	1.17558e+07	8.78838e+06	1.59132e+07	1.85894e+07	1.53298e+07	7.39007e+06	1.739e+07	1.64318e+07	2.48183e+07	1.11554e+07	1.42501e+07
417	8	1	sp|P55268|LAMB2_HUMAN					52.7	1798	195979	Laminin subunit beta-2 OS=Homo sapiens (Human) OX=9606 GN=LAMB2 PE=1 SV=2	400	400	1	198	202	198	202	198	202	198	1.93095e+07	1.93622e+07	2.11759e+07	2.60988e+07	2.27067e+07	2.46727e+07	2.27017e+07	2.29254e+07	1.88361e+07	1.53911e+07	518328	2.1318e+07	202	3.57525e+06	9.89493e+06	7.63785e+06	1.53884e+07	1.68514e+07	1.3845e+07	7.09659e+06	1.58695e+07	1.16754e+07	2.04701e+07	1.08362e+07	1.21037e+07
140	9	1	sp|P04004|VTNC_HUMAN					52.3	478	54305	Vitronectin OS=Homo sapiens (Human) OX=9606 GN=VTN PE=1 SV=1	219	219	1	103	116	103	116	103	116	103	3.07039e+07	6.9444e+07	4.281e+07	2.02417e+07	2.7859e+07	3.096e+07	1.26313e+07	4.29148e+07	2.2933e+07	5.6092e+07	120044	3.5659e+07	116	3.17797e+06	1.93114e+07	1.47967e+07	1.41652e+07	1.13743e+07	1.08405e+07	8.93914e+06	6.26905e+06	9.95086e+06	1.10183e+07	2.18526e+07	1.19724e+07
229	10	1	sp|P11047|LAMC1_HUMAN					45.4	1609	177601	Laminin subunit gamma-1 OS=Homo sapiens (Human) OX=9606 GN=LAMC1 PE=1 SV=3	399	399	1	193	206	193	206	193	206	193	1.50958e+07	1.47098e+07	1.66061e+07	1.70143e+07	1.83328e+07	1.15135e+07	1.9413e+07	1.77979e+07	1.11888e+07	8.26756e+06	241027	1.4994e+07	206	3.25384e+06	7.82817e+06	5.64196e+06	1.21082e+07	1.64033e+07	1.27981e+07	5.98517e+06	1.28688e+07	1.32899e+07	2.02837e+07	9.45387e+06	1.09014e+07
462	11	1	sp|P98160|PGBM_HUMAN					50.8	4391	468825	Basement membrane-specific heparan sulfate proteoglycan core protein OS=Homo sapiens (Human) OX=9606 GN=HSPG2 PE=1 SV=4	617	617	1	316	301	316	301	316	301	316	2.80508e+07	2.54375e+07	2.58747e+07	3.81582e+07	1.71486e+07	1.68056e+07	1.14504e+07	1.42314e+07	1.62963e+07	1.74636e+07	361206	2.10917e+07	301	4.674e+06	7.28082e+06	6.12613e+06	9.28999e+06	1.26315e+07	8.15262e+06	4.50721e+06	1.67483e+07	1.49346e+07	1.77855e+07	8.20447e+06	1.00305e+07
469	12	1	sp|Q01955|CO4A3_HUMAN					26.5	1670	161811	Collagen alpha-3(IV) chain OS=Homo sapiens (Human) OX=9606 GN=COL4A3 PE=1 SV=3	397	397	1	172	225	172	225	172	225	172	9.97383e+06	9.84971e+06	1.18598e+07	1.22647e+07	1.10365e+07	9.27479e+06	1.49261e+07	8.03477e+06	1.06097e+07	9.08047e+06	386760	1.0691e+07	225	2.31688e+06	5.22464e+06	4.24724e+06	1.34071e+07	9.84813e+06	1.36372e+07	5.26997e+06	1.2269e+07	1.10596e+07	1.83988e+07	5.68666e+06	9.21502e+06
253	13	1	sp|P14543|NID1_HUMAN			sp|P14543|NID1_HUMAN, sp|Q14112|NID2_HUMAN		66	1247	136376	Nidogen-1 OS=Homo sapiens (Human) OX=9606 GN=NID1 PE=1 SV=3	309	301	0.974	144	165	141	160	143.126	163.865	141	1.23087e+07	1.44841e+07	1.43126e+07	1.702e+07	1.25991e+07	7.11927e+06	9.09939e+06	1.02423e+07	1.19164e+07	1.21253e+07	135355	1.21227e+07	160	744010	7.49628e+06	3.4792e+06	9.98338e+06	8.84827e+06	8.68868e+06	4.82673e+06	1.00974e+07	1.49267e+07	1.65695e+07	7.01702e+06	8.42519e+06
123	14	1	sp|P02649|APOE_HUMAN					75.1	317	36154	Apolipoprotein E OS=Homo sapiens (Human) OX=9606 GN=APOE PE=1 SV=1	242	242	1	111	131	111	131	111	131	111	2.40047e+07	1.48068e+07	1.70385e+07	1.5211e+07	9.6044e+06	7.67966e+06	7.56952e+06	1.28159e+07	1.03717e+07	1.44164e+07	304512	1.33519e+07	131	7.4966e+06	1.04012e+07	7.63142e+06	5.67846e+06	8.34799e+06	7.48676e+06	3.59795e+06	5.84465e+06	6.46041e+06	7.29413e+06	5.60492e+06	6.89495e+06
596	15	1	sp|Q8NCH0|CHSTE_HUMAN					40.4	376	42996	Carbohydrate sulfotransferase 14 OS=Homo sapiens (Human) OX=9606 GN=CHST14 PE=1 SV=2	141	141	1	62	79	62	79	62	79	62	4.74658e+06	8.26114e+06	6.80304e+06	4.18746e+06	3.95666e+06	3.34664e+06	4.06385e+06	5.65344e+06	4.81287e+06	9.16985e+06	62186	5.50015e+06	79	858456	1.11644e+07	1.06252e+07	5.76362e+06	6.52963e+06	8.41688e+06	5.01939e+06	3.25812e+06	4.04806e+06	5.25879e+06	6.23481e+06	6.10703e+06
179	16	1	sp|P07355|ANXA2_HUMAN					74.3	339	38604	Annexin A2 OS=Homo sapiens (Human) OX=9606 GN=ANXA2 PE=1 SV=2	130	130	1	59	71	59	71	59	71	59	6.60887e+06	4.15713e+06	3.00122e+06	1.63517e+07	2.76273e+06	9.34954e+06	2.42877e+06	1.69378e+06	2.26448e+06	4.13414e+06	67114.8	5.27523e+06	71	1.91009e+07	9.31625e+06	1.98678e+06	1.36424e+06	4.48793e+06	1.23723e+06	734632	5.0011e+06	3.87806e+06	1.92986e+06	4.34453e+06	4.85287e+06
518	17	1	sp|Q15582|BGH3_HUMAN					66.5	683	74680	Transforming growth factor-beta-induced protein ig-h3 OS=Homo sapiens (Human) OX=9606 GN=TGFBI PE=1 SV=1	212	212	1	99	113	99	113	99	113	99	2.17014e+07	4.68626e+06	1.68816e+07	9.95001e+06	8.51664e+06	1.99221e+06	5.08993e+06	4.65479e+06	2.62426e+06	4.46852e+06	27248.1	8.05656e+06	113	351382	5.06551e+06	8.01865e+06	2.20148e+06	8.67694e+06	4.21147e+06	2.3384e+06	2.16371e+06	5.75703e+06	3.04575e+06	2.62641e+06	4.04152e+06
372	18	1	sp|P39060|COIA1_HUMAN					15.8	1754	178185	Collagen alpha-1(XVIII) chain OS=Homo sapiens (Human) OX=9606 GN=COL18A1 PE=1 SV=5	93	93	1	50	43	50	43	50	43	50	1.22182e+07	4.79228e+06	3.89257e+06	4.54452e+06	2.63328e+06	1.93809e+06	1.84628e+06	2.34329e+06	2.89428e+06	3.48774e+06	58660.2	4.05905e+06	43	6.20903e+06	2.10693e+06	2.59505e+06	2.92178e+06	3.55023e+06	6.29349e+06	1.61041e+06	4.13888e+06	3.54651e+06	6.34426e+06	2.57285e+06	3.80813e+06
284	19	1	sp|P20908|CO5A1_HUMAN			sp|P13942|COBA2_HUMAN, sp|P20908|CO5A1_HUMAN, sp|P25940|CO5A3_HUMAN		16.2	1838	183558	Collagen alpha-1(V) chain OS=Homo sapiens (Human) OX=9606 GN=COL5A1 PE=1 SV=3	106	105	0.991	34	72	33	72	33.892	72	33	3.56e+06	3.38237e+06	3.7199e+06	3.49495e+06	2.95412e+06	2.99392e+06	5.07795e+06	3.31215e+06	2.4497e+06	1.73224e+06	43286.2	3.26773e+06	72	183407	2.937e+06	2.46524e+06	4.39634e+06	5.0991e+06	6.6586e+06	2.68814e+06	4.36614e+06	2.77122e+06	4.51877e+06	1.56929e+06	3.42302e+06
89	20	1	sp|O95428|PPN_HUMAN					62.6	1278	137699	Papilin OS=Homo sapiens (Human) OX=9606 GN=PAPLN PE=2 SV=4	383	383	1	173	210	173	210	173	210	173	4.63892e+06	9.01128e+06	5.80875e+06	9.60075e+06	7.693e+06	7.83037e+06	7.05244e+06	8.03967e+06	9.44401e+06	1.15468e+07	310565	8.0666e+06	210	901893	2.71008e+06	1.73359e+06	4.57727e+06	2.18458e+06	4.59379e+06	2.38973e+06	3.97758e+06	2.96411e+06	5.93943e+06	3.62631e+06	3.23621e+06
358	21	1	sp|P35555|FBN1_HUMAN			sp|P35555|FBN1_HUMAN, sp|P35556|FBN2_HUMAN		45.5	2871	312296	Fibrillin-1 OS=Homo sapiens (Human) OX=9606 GN=FBN1 PE=1 SV=4	251	244	0.972	109	142	107	137	109	141.964	107	1.0443e+07	655360	1.44812e+06	768592	695934	2.04362e+06	3.47833e+06	1.00722e+06	2.23273e+07	1.52199e+07	743890	5.80873e+06	137	1.29367e+07	393896	3.35193e+06	1.11106e+07	4.09625e+06	977019	334360	281378	263228	425198	212711	3.12575e+06
320	22	1	sp|P26572|MGAT1_HUMAN					46.5	445	50878	Alpha-1,3-mannosyl-glycoprotein 2-beta-N-acetylglucosaminyltransferase OS=Homo sapiens (Human) OX=9606 GN=MGAT1 PE=1 SV=2	82	82	1	35	47	35	47	35	47	35	1.62755e+06	2.31206e+06	1.93391e+06	1.40475e+06	1.08632e+06	878700	1.58837e+06	2.28387e+06	1.53175e+06	2.6351e+06	14509.8	1.72824e+06	47	541166	3.53652e+06	7.08462e+06	2.11936e+06	3.14844e+06	3.91164e+06	3.67199e+06	1.08962e+06	2.05739e+06	1.66851e+06	2.25892e+06	2.8262e+06
400	23	1	sp|P51888|PRELP_HUMAN					49	382	43809	Prolargin OS=Homo sapiens (Human) OX=9606 GN=PRELP PE=1 SV=1	132	132	1	59	73	59	73	59	73	59	1.90608e+06	8.20692e+06	4.59788e+06	3.30051e+06	3.62593e+06	3.7554e+06	4.38703e+06	4.48657e+06	4.51679e+06	8.70137e+06	127222	4.74845e+06	73	2.00152e+06	4.31111e+06	5.61064e+06	3.39402e+06	4.02276e+06	2.81742e+06	2.02917e+06	1.12228e+06	1.33409e+06	2.05388e+06	1.98066e+06	2.78887e+06
687	24	1	sp|Q9UBM4|OPT_HUMAN					46.1	332	37260	Opticin OS=Homo sapiens (Human) OX=9606 GN=OPTC PE=1 SV=1	65	65	1	25	40	25	40	25	40	25	767842	2.37764e+06	1.46982e+06	1.1675e+06	1.22244e+06	2.0456e+06	1.46753e+06	2.70612e+06	1.63306e+06	3.78281e+06	28236.2	1.86404e+06	40	750485	5.28704e+06	5.40852e+06	2.09728e+06	2.40939e+06	4.16235e+06	1.71789e+06	915117	1.09068e+06	1.74936e+06	2.81688e+06	2.58227e+06
263	25	1	sp|P15924|DESP_HUMAN					44	2871	331770	Desmoplakin OS=Homo sapiens (Human) OX=9606 GN=DSP PE=1 SV=3	225	225	1	114	111	114	111	114	111	114	8.83571e+06	6.43844e+06	4.32871e+06	3.79366e+06	2.95324e+06	2.4093e+06	2.08993e+07	2.18251e+06	3.17078e+06	2.62985e+06	57411.2	5.76415e+06	111	7.08892e+06	1.18437e+06	1.559e+06	1.35366e+06	2.60905e+06	1.27522e+06	685463	4.22119e+06	1.73706e+06	2.53773e+06	3.62426e+06	2.53417e+06
643	26	1	sp|Q9BU40|CRDL1_HUMAN					43.2	456	52025	Chordin-like protein 1 OS=Homo sapiens (Human) OX=9606 GN=CHRDL1 PE=1 SV=2	75	75	1	31	44	31	44	31	44	31	2.54594e+06	4.51913e+06	3.49236e+06	2.34311e+06	3.43038e+06	1.81286e+06	3.0112e+06	3.54365e+06	3.58453e+06	6.0622e+06	77300.7	3.43454e+06	44	689255	4.13553e+06	4.00439e+06	3.03875e+06	2.40964e+06	2.72455e+06	2.4378e+06	1.39245e+06	1.69773e+06	2.34991e+06	2.41022e+06	2.48093e+06
721	27	1	sp|A5D8T8|CL18A_HUMAN_family		sp|A5D8T8|CL18A_HUMAN&sp|Q8NCF0|CL18C_HUMAN			49.1	446	49602	C-type lectin domain family 18 member A OS=Homo sapiens (Human) OX=9606 GN=CLEC18A PE=1 SV=3	142	142	1	73	69	73	69	73	69	73	2.97366e+06	5.25791e+06	3.46394e+06	3.40583e+06	2.77458e+06	1.82686e+06	4.00805e+06	4.4464e+06	3.55895e+06	5.8971e+06	50482.9	3.76133e+06	69	942283	2.0048e+06	4.96417e+06	2.83742e+06	3.78999e+06	3.86784e+06	1.144e+06	1.00536e+06	1.39453e+06	1.88308e+06	2.70618e+06	2.4127e+06
592	28	1	sp|Q8N4T0|CBPA6_HUMAN					35	437	51007	Carboxypeptidase A6 OS=Homo sapiens (Human) OX=9606 GN=CPA6 PE=1 SV=2	54	54	1	20	34	20	34	20	34	20	3.29107e+06	4.31183e+06	4.9804e+06	3.53169e+06	4.11256e+06	1.70508e+06	3.37954e+06	5.46616e+06	4.81105e+06	4.93257e+06	176748	4.05219e+06	34	482456	2.36262e+06	2.41375e+06	2.88779e+06	2.26467e+06	2.61697e+06	1.90285e+06	1.90382e+06	1.17362e+06	2.63593e+06	3.24766e+06	2.17201e+06
477	29	1	sp|Q08397|LOXL1_HUMAN					56.1	574	63109	Lysyl oxidase homolog 1 OS=Homo sapiens (Human) OX=9606 GN=LOXL1 PE=1 SV=2	111	111	1	45	66	45	66	45	66	45	291544	328253	229132	298041	193261	940750	990174	371165	8.48128e+06	7.02491e+06	357434	1.91485e+06	66	8.81361e+06	158053	2.57842e+06	7.66497e+06	2.29979e+06	698207	240662	143357	306364	290721	166816	2.12372e+06
609	30	1	sp|Q92743|HTRA1_HUMAN					52.1	480	51286	Serine protease HTRA1 OS=Homo sapiens (Human) OX=9606 GN=HTRA1 PE=1 SV=1	55	55	1	28	27	28	27	28	27	28	5.90275e+06	2.1164e+06	3.15037e+06	2.43478e+06	2.27496e+06	674394	1.17617e+06	1.14936e+06	1.72704e+06	2.46864e+06	43725	2.30749e+06	27	2.30247e+06	2.51892e+06	2.79227e+06	1.97063e+06	3.42631e+06	1.53817e+06	978521	1.60782e+06	2.65603e+06	2.34413e+06	1.04668e+06	2.10745e+06
162	31	1	sp|P05997|CO5A2_HUMAN			sp|P02458|CO2A1_HUMAN, sp|P05997|CO5A2_HUMAN		18.3	1499	144908	Collagen alpha-2(V) chain OS=Homo sapiens (Human) OX=9606 GN=COL5A2 PE=1 SV=3	87	72	0.828	19	68	16	56	18.824	67.586	16	839739	1.30275e+06	1.06597e+06	1.04073e+06	1.12613e+06	1.31047e+06	2.52906e+06	1.24247e+06	907660	480816	3766.69	1.18458e+06	56	107613	1.98827e+06	1.65968e+06	2.32879e+06	2.99573e+06	4.21524e+06	2.08755e+06	2.48913e+06	1.38428e+06	2.59092e+06	784556	2.05743e+06
119	32	1	sp|P02511|CRYAB_HUMAN					76	175	20159	Alpha-crystallin B chain OS=Homo sapiens (Human) OX=9606 GN=CRYAB PE=1 SV=2	86	86	1	69	17	69	17	69	17	69	4.76953e+06	2.85285e+06	2.43849e+06	4.90464e+06	1.55873e+06	3.63075e+07	1.45715e+06	9.03982e+06	2.30225e+06	3.26218e+06	118404	6.88932e+06	17	4.80798e+06	2.79582e+06	4.6996e+06	1.33723e+06	1.57555e+06	2.97431e+06	1.7783e+06	698452	508733	391777	1.04679e+06	2.05587e+06
460	33	1	sp|P81605|DCD_HUMAN					53.6	110	11284	Dermcidin OS=Homo sapiens (Human) OX=9606 GN=DCD PE=1 SV=2	19	19	1	6	13	6	13	6	13	6	2.82758e+06	2.16987e+06	1.19344e+06	2.86097e+06	849335	873955	1.77374e+06	670058	1.95044e+06	951244	78602.3	1.61206e+06	13	4.74896e+06	1.37014e+06	2.19163e+06	948629	2.11139e+06	1.27224e+06	1.19554e+06	1.69139e+06	1.65519e+06	1.44613e+06	3.58854e+06	2.01998e+06
481	34	1	sp|Q09666|AHNK_HUMAN					40.2	5890	629094	Neuroblast differentiation-associated protein AHNAK OS=Homo sapiens (Human) OX=9606 GN=AHNAK PE=1 SV=2	124	124	1	32	92	32	92	32	92	32	2.40314e+06	893494	991085	3.90005e+06	1.20382e+06	1.5172e+06	1.43278e+06	779828	604983	1.1245e+06	1570.81	1.48509e+06	92	8.93553e+06	1.97667e+06	1.54666e+06	465750	3.70535e+06	443461	365046	1.33995e+06	624298	509998	1.2187e+06	1.92104e+06
190	35	1	sp|P07942|LAMB1_HUMAN					38.1	1786	198037	Laminin subunit beta-1 OS=Homo sapiens (Human) OX=9606 GN=LAMB1 PE=1 SV=2	133	133	1	57	76	57	76	57	76	57	1.18252e+07	6.09286e+06	4.97993e+06	4.29702e+06	4.21882e+06	994626	4.14344e+06	1.35626e+06	2.02036e+06	1.96289e+06	45411.9	4.18914e+06	76	221601	1.50083e+06	305048	968501	2.71819e+06	2.85776e+06	672048	673925	4.15735e+06	5.63924e+06	555600	1.84274e+06
500	36	1	sp|Q14112|NID2_HUMAN			sp|P14543|NID1_HUMAN, sp|Q14112|NID2_HUMAN		36.9	1375	151252	Nidogen-2 OS=Homo sapiens (Human) OX=9606 GN=NID2 PE=1 SV=3	113	105	0.929	61	52	58	47	58.874	48.135	58	1.14727e+07	3.24786e+06	4.08238e+06	5.07113e+06	2.75814e+06	2.37655e+06	2.20646e+06	3.11316e+06	2.48675e+06	3.47903e+06	116219	4.02942e+06	47	1.17931e+06	1.49605e+06	940725	1.52342e+06	2.55764e+06	1.80094e+06	799526	2.33676e+06	2.12791e+06	3.90779e+06	1.50914e+06	1.83447e+06
724	37	1	sp|P06733|ENOA_HUMAN_family		sp|P06733|ENOA_HUMAN&sp|P09104|ENOG_HUMAN			69.4	434	47168	Alpha-enolase OS=Homo sapiens (Human) OX=9606 GN=ENO1 PE=1 SV=2	201	201	1	149	52	149	52	149	52	149	2.33289e+06	1.31762e+06	1.30572e+06	5.17076e+06	1.27979e+06	3.6527e+07	1.74945e+06	2.87924e+06	767126	1.22602e+06	221277	5.45557e+06	52	6.13626e+06	1.15014e+06	575078	288152	893346	463243	312914	2.29459e+06	2.4596e+06	2.53791e+06	859282	1.63368e+06
331	38	1	sp|P29400|CO4A5_HUMAN			sp|P02462|CO4A1_HUMAN, sp|P29400|CO4A5_HUMAN		12.2	1685	161042	Collagen alpha-5(IV) chain OS=Homo sapiens (Human) OX=9606 GN=COL4A5 PE=1 SV=2	384	259	0.674	163	221	137	122	146.679	164.678	137	3.65491e+06	2.02049e+06	2.34749e+06	2.51992e+06	1.80289e+06	1.28158e+06	1.92885e+06	1.74036e+06	1.63681e+06	2.34111e+06	60255.4	2.12744e+06	122	431315	903204	891203	1.98832e+06	1.58961e+06	1.92759e+06	1.01163e+06	2.26281e+06	2.09344e+06	3.00887e+06	1.11725e+06	1.56593e+06
559	39	1	sp|Q6ZMM2|ATL5_HUMAN					43.7	481	53193	ADAMTS-like protein 5 OS=Homo sapiens (Human) OX=9606 GN=ADAMTSL5 PE=1 SV=3	58	58	1	22	36	22	36	22	36	22	430367	1.2432e+06	828265	1.23649e+06	1.31618e+06	1.5341e+06	1.30062e+06	1.25301e+06	1.30749e+06	1.51736e+06	24850.7	1.19671e+06	36	339259	1.24711e+06	688076	2.05824e+06	962375	2.66502e+06	1.57034e+06	1.06541e+06	1.83497e+06	2.87837e+06	1.45156e+06	1.5237e+06
445	40	1	sp|P62805|H4_HUMAN					58.3	103	11367	Histone H4 OS=Homo sapiens (Human) OX=9606 GN=H4-16 PE=1 SV=2	27	27	1	15	12	15	12	15	12	15	1.51958e+06	545379	730222	5.07007e+06	1.71786e+06	4.05295e+06	598237	809214	368034	472816	44529.6	1.58844e+06	12	2.5294e+06	2.74761e+06	1.19431e+06	460832	3.14197e+06	1.24781e+06	482118	1.51575e+06	546651	281232	650195	1.34526e+06
550	41	1	sp|Q6NUI6|CHADL_HUMAN					49.6	762	82387	Chondroadherin-like protein OS=Homo sapiens (Human) OX=9606 GN=CHADL PE=1 SV=2	147	147	1	83	64	83	64	83	64	83	2.39224e+06	4.93191e+06	2.65237e+06	1.59499e+06	2.11461e+06	4.49132e+06	2.03479e+06	2.26697e+06	2.43334e+06	2.91439e+06	76105.4	2.78269e+06	64	250779	1.63957e+06	1.66068e+06	1.58459e+06	1.36337e+06	2.26038e+06	1.72043e+06	367359	1.4976e+06	1.01439e+06	1.23903e+06	1.32711e+06
225	42	1	sp|P10745|RET3_HUMAN					29.8	1247	135361	Retinol-binding protein 3 OS=Homo sapiens (Human) OX=9606 GN=RBP3 PE=1 SV=2	91	91	1	53	38	53	38	53	38	53	1.07914e+06	3.55904e+06	2.1166e+06	1.41006e+06	983773	1.22527e+06	1.42129e+06	2.07283e+06	1.76515e+06	2.94861e+06	56383.9	1.85818e+06	38	292761	2.13037e+06	2.92021e+06	1.34567e+06	1.3398e+06	1.34265e+06	656207	844063	795169	1.49696e+06	1.40309e+06	1.32427e+06
597	43	1	sp|Q8NDZ4|DIK2A_HUMAN					42.6	430	49481	Divergent protein kinase domain 2A OS=Homo sapiens (Human) OX=9606 GN=DIPK2A PE=1 SV=1	66	66	1	32	34	32	34	32	34	32	1.23829e+06	1.94345e+06	1.31035e+06	825479	1.08508e+06	596871	956762	1.31333e+06	1.32058e+06	1.96571e+06	49967.8	1.25559e+06	34	298193	2.69977e+06	2.32927e+06	1.52394e+06	1.6511e+06	1.58548e+06	918373	666732	699451	935519	1.19608e+06	1.31854e+06
499	44	1	sp|Q14031|CO4A6_HUMAN					16.4	1691	163805	Collagen alpha-6(IV) chain OS=Homo sapiens (Human) OX=9606 GN=COL4A6 PE=1 SV=3	52	52	1	16	36	16	36	16	36	16	1.19278e+06	1.04312e+06	994138	776041	1.26038e+06	705271	1.21808e+06	982530	896719	1.13741e+06	150	1.02065e+06	36	746792	1.32015e+06	919937	1.36058e+06	1.9182e+06	1.73309e+06	1.02651e+06	1.11072e+06	2.01983e+06	1.4914e+06	613496	1.29643e+06
144	45	1	sp|P04083|ANXA1_HUMAN					67.6	346	38714	Annexin A1 OS=Homo sapiens (Human) OX=9606 GN=ANXA1 PE=1 SV=2	63	63	1	33	30	33	30	33	30	33	4.0914e+06	1.85466e+06	1.81899e+06	5.42626e+06	1.24976e+06	6.54726e+06	804118	818117	201045	1.24196e+06	1305.66	2.40536e+06	30	4.34203e+06	2.4647e+06	411056	198621	495136	369568	269587	1.63953e+06	1.65998e+06	1.27959e+06	810743	1.26732e+06
295	46	1	sp|P22352|GPX3_HUMAN					35.4	226	25552	Glutathione peroxidase 3 OS=Homo sapiens (Human) OX=9606 GN=GPX3 PE=1 SV=2	33	33	1	11	22	11	22	11	22	11	1.28931e+06	1.65185e+06	1.67922e+06	1.21109e+06	719414	592671	1.24817e+06	1.65453e+06	1.50904e+06	2.74367e+06	150	1.4299e+06	22	643793	1.73232e+06	2.49435e+06	1.13369e+06	1.2342e+06	1.01292e+06	984429	677637	593601	1.60402e+06	1.37508e+06	1.226e+06
47	47	1	sp|O00468|AGRIN_HUMAN					36.1	2068	217318	Agrin OS=Homo sapiens (Human) OX=9606 GN=AGRN PE=1 SV=6	126	126	1	66	60	66	60	66	60	66	4.93407e+06	2.16859e+06	2.75736e+06	3.22969e+06	1.91115e+06	1.21285e+06	1.53261e+06	1.83119e+06	2.05986e+06	2.19942e+06	37618.1	2.38368e+06	60	1.70631e+06	879587	760032	1.14003e+06	1.50623e+06	973896	584399	1.31234e+06	1.36529e+06	1.61781e+06	1.01975e+06	1.16961e+06
378	48	1	sp|P41222|PTGDS_HUMAN					53.7	190	21029	Prostaglandin-H2 D-isomerase OS=Homo sapiens (Human) OX=9606 GN=PTGDS PE=1 SV=1	60	60	1	24	36	24	36	24	36	24	1.77443e+06	2.84471e+06	3.10856e+06	2.63061e+06	3.77351e+06	1.42358e+06	2.38111e+06	3.95254e+06	3.17493e+06	3.75942e+06	95378.5	2.88234e+06	36	294189	788130	820817	1.18612e+06	968988	4.26738e+06	536281	750420	954106	1.15631e+06	655760	1.12532e+06
614	49	1	sp|Q96A11|G3ST3_HUMAN					51	431	48955	Galactose-3-O-sulfotransferase 3 OS=Homo sapiens (Human) OX=9606 GN=GAL3ST3 PE=1 SV=1	99	99	1	46	53	46	53	46	53	46	1.02015e+06	1.81398e+06	1.09861e+06	727246	1.40969e+06	1.29797e+06	907415	1.57901e+06	1.33637e+06	2.50087e+06	28999.8	1.36913e+06	53	256651	1.62726e+06	1.71025e+06	1.5607e+06	1.31498e+06	1.51038e+06	895536	761068	500671	984060	1.0764e+06	1.1089e+06
128	50	1	sp|P02743|SAMP_HUMAN					46.2	223	25387	Serum amyloid P-component OS=Homo sapiens (Human) OX=9606 GN=APCS PE=1 SV=2	38	38	1	21	17	21	17	21	17	21	5.43908e+06	3.59764e+06	3.65236e+06	969165	1.40735e+06	461137	465992	664858	445826	1.37688e+06	25075.1	1.84803e+06	17	1.12496e+06	2.0268e+06	1.17674e+06	580962	988558	508180	850460	605235	866896	1.86287e+06	1.39126e+06	1.08936e+06
332	51	1	sp|P29401|TKT_HUMAN					60.4	623	67877	Transketolase OS=Homo sapiens (Human) OX=9606 GN=TKT PE=1 SV=3	54	54	1	32	22	32	22	32	22	32	3.10942e+06	726834	1.13316e+06	3.58596e+06	1.05437e+06	2.48407e+07	611789	2.00513e+06	216442	2.43772e+06	60535.1	3.97215e+06	22	4.68588e+06	989249	442444	210529	503752	462126	214495	879731	1.34132e+06	1.47655e+06	595799	1.0729e+06
93	52	1	sp|O95970|LGI1_HUMAN					40.2	557	63817	Leucine-rich glioma-inactivated protein 1 OS=Homo sapiens (Human) OX=9606 GN=LGI1 PE=1 SV=1	55	55	1	28	27	28	27	28	27	28	1.21765e+06	2.30103e+06	2.08553e+06	2.1088e+06	1.28925e+06	670550	1.7e+06	1.31768e+06	2.35074e+06	4.02878e+06	34186	1.907e+06	27	409666	1.05234e+06	1.51446e+06	1.37528e+06	1.36259e+06	1.36796e+06	744161	574316	651368	1.06282e+06	1.23623e+06	1.03193e+06
478	53	1	sp|Q08431|MFGM_HUMAN					60.5	387	43104	Lactadherin OS=Homo sapiens (Human) OX=9606 GN=MFGE8 PE=1 SV=3	37	37	1	13	24	13	24	13	24	13	780038	512102	580426	335837	389445	302004	284844	586006	464880	766056	4572.72	500164	24	919466	1.73025e+06	1.31082e+06	998300	758309	1.32284e+06	654231	629656	662381	607445	1.52226e+06	1.01054e+06
202	54	1	sp|P08670|VIME_HUMAN			CONT_025|gi|346581|pir||S29094, CONT_041|gi|109048|pir||S22025, CONT_071|gi|181400, CONT_073|gi|87303|pir||JS0487, CONT_109|gi|125116|sp|P15241|K2M2_SHEEP, CONT_129|gi|1346344|sp|P02538|K2CA_HUMAN, CONT_130|gi|1346345|sp|P04259|K2CB_HUMAN, CONT_131|gi|1346346|sp|P48666|K2CC_HUMAN, CONT_132|gi|1346348|sp|P48668|K2CE_HUMAN, CONT_133|gi|1346349|sp|P48669|K2CF_HUMAN, CONT_154|gi|1181996, CONT_173|gi|…		73.6	466	53651	Vimentin OS=Homo sapiens (Human) OX=9606 GN=VIM PE=1 SV=4	181	162	0.895	127	54	121	41	125.134	47.79	121	1.0039e+07	3.83865e+06	3.49699e+06	1.04941e+07	2.55364e+06	6.61009e+07	1.73481e+06	5.1495e+06	1.78058e+06	1.77163e+06	169357	1.0696e+07	41	3.21357e+06	2.35912e+06	763854	460403	1.09859e+06	490249	334734	1.09617e+06	475441	531277	211283	1.00315e+06
217	55	1	sp|P0CW18|PRS56_HUMAN					44.3	603	64596	Serine protease 56 OS=Homo sapiens (Human) OX=9606 GN=PRSS56 PE=1 SV=1	83	83	1	34	49	34	49	34	49	34	1.42265e+06	1.20003e+06	2.04393e+06	1.72815e+06	2.07474e+06	1.01175e+06	1.39936e+06	1.69324e+06	559560	1.66105e+06	4820.19	1.47945e+06	49	244281	1.41638e+06	612860	481934	1.23445e+06	1.93357e+06	766925	780945	1.43795e+06	1.06445e+06	919102	990260
166	56	1	sp|P06702|S10A9_HUMAN					67.5	114	13242	Protein S100-A9 OS=Homo sapiens (Human) OX=9606 GN=S100A9 PE=1 SV=1	41	41	1	18	23	18	23	18	23	18	2.21611e+06	1.45142e+07	802970	2.27352e+06	648723	661705	1.19363e+06	302842	513604	656185	16732.7	2.37835e+06	23	1.79054e+06	257146	337599	305787	716864	322655	409831	3.76722e+06	449535	1.22668e+06	1.02341e+06	964296
149	57	1	sp|P04406|G3P_HUMAN					59.4	335	36053	Glyceraldehyde-3-phosphate dehydrogenase OS=Homo sapiens (Human) OX=9606 GN=GAPDH PE=1 SV=3	51	51	1	27	24	27	24	27	24	27	1.02957e+06	2.71987e+06	707957	1.12275e+06	549461	7.35353e+06	1.70361e+06	700795	524314	365823	29822.1	1.67777e+06	24	1.5743e+06	881622	569392	514561	661475	760578	816647	1.55501e+06	1.14467e+06	1.01991e+06	750015	931653
538	58	1	sp|Q5SGD2|PPM1L_HUMAN					24.7	360	41053	Protein phosphatase 1L OS=Homo sapiens (Human) OX=9606 GN=PPM1L PE=1 SV=1	29	29	1	12	17	12	17	12	17	12	630668	1.51847e+06	764414	700282	616824	486751	801239	1.00771e+06	1.09818e+06	1.43574e+06	20611.5	906028	17	238431	1.56152e+06	1.15599e+06	1.11882e+06	841998	1.1117e+06	872191	468057	472228	782015	670211	844833
512	59	1	sp|Q14956|GPNMB_HUMAN					7.5	572	63922	Transmembrane glycoprotein NMB OS=Homo sapiens (Human) OX=9606 GN=GPNMB PE=1 SV=2	17	17	1	9	8	9	8	9	8	9	667397	1.03664e+06	1.39208e+06	939230	989812	480087	738437	980566	579566	1.66521e+06	3950.12	946903	8	353831	1.15911e+06	1.84338e+06	555736	1.03317e+06	720475	766298	451126	570650	704332	523403	789229
390	60	1	sp|P48307|TFPI2_HUMAN					43	235	26934	Tissue factor pathway inhibitor 2 OS=Homo sapiens (Human) OX=9606 GN=TFPI2 PE=1 SV=1	37	37	1	19	18	19	18	19	18	19	1.12864e+06	1.44958e+06	1.40208e+06	759211	1.02526e+06	213799	494610	1.09784e+06	505065	1.5395e+06	6010.3	961558	18	379600	1.45087e+06	1.46682e+06	698057	851792	647594	593133	457219	473683	587255	1.05897e+06	787727
159	61	1	sp|P05109|S10A8_HUMAN					54.8	93	10834	Protein S100-A8 OS=Homo sapiens (Human) OX=9606 GN=S100A8 PE=1 SV=1	17	17	1	9	8	9	8	9	8	9	1.19714e+06	7.94001e+06	544589	1.43009e+06	451217	484962	727904	305293	396797	483518	26944.5	1.39615e+06	8	1.53778e+06	302089	256621	334058	477337	232948	210444	3.25021e+06	237621	994851	793866	784347
319	62	1	sp|P26447|S10A4_HUMAN					36.6	101	11728	Protein S100-A4 OS=Homo sapiens (Human) OX=9606 GN=S100A4 PE=1 SV=1	13	13	1	6	7	6	7	6	7	6	1.1337e+06	340458	465553	734095	366982	3.33007e+06	236549	694113	100809	512008	809.744	791434	7	5.39634e+06	430062	480247	61966.6	261118	226486	54703.1	160689	357127	366385	346588	740156
143	63	1	sp|P04075|ALDOA_HUMAN			sp|P04075|ALDOA_HUMAN, sp|P05062|ALDOB_HUMAN, sp|P09972|ALDOC_HUMAN		64.3	364	39420	Fructose-bisphosphate aldolase A OS=Homo sapiens (Human) OX=9606 GN=ALDOA PE=1 SV=2	49	34	0.694	17	32	15	19	16.667	29.028	15	2.18483e+06	332765	777651	1.45564e+06	334977	2.1159e+06	240540	927410	100683	1.31304e+06	11388.9	978344	19	2.15141e+06	651269	204759	113417	101518	439125	114157	1.17263e+06	731005	1.04766e+06	810529	685226
485	64	1	sp|Q13214|SEM3B_HUMAN					43.1	749	83121	Semaphorin-3B OS=Homo sapiens (Human) OX=9606 GN=SEMA3B PE=1 SV=1	60	60	1	28	32	28	32	28	32	28	846357	2.95003e+06	1.41976e+06	1.46581e+06	1.16344e+06	922671	960123	1.67511e+06	1.03763e+06	2.92223e+06	19671.5	1.53632e+06	32	180672	1.04286e+06	1.09198e+06	635243	723338	808312	593646	341884	382931	891389	787296	679959
232	65	1	sp|P11150|LIPC_HUMAN					30.7	499	55914	Hepatic triacylglycerol lipase OS=Homo sapiens (Human) OX=9606 GN=LIPC PE=1 SV=3	40	40	1	18	22	18	22	18	22	18	1.57995e+06	2.97914e+06	2.54467e+06	2.46279e+06	2.01111e+06	842341	1.37097e+06	2.39268e+06	2.14592e+06	3.37724e+06	84026.4	2.17068e+06	22	300058	711562	992027	842028	700053	1.03779e+06	464893	405497	336465	731930	807945	666386
258	66	1	sp|P14923|PLAK_HUMAN			sp|P14923|PLAK_HUMAN, sp|P35222|CTNB1_HUMAN		39.3	745	81744	Junction plakoglobin OS=Homo sapiens (Human) OX=9606 GN=JUP PE=1 SV=3	48	41	0.854	24	24	21	20	24	23.81	21	1.81645e+06	1.01774e+06	780099	722928	495034	539605	2.0436e+06	412854	488930	408070	11068.9	872532	20	1.75302e+06	426099	461355	414043	746153	384106	165470	940056	455717	678000	900620	665876
729	67	1	sp|P84243|H33_HUMAN_family		sp|P84243|H33_HUMAN&sp|P68431|H31_HUMAN			40.4	136	15328	Histone H3.3 OS=Homo sapiens (Human) OX=9606 GN=H3-3B PE=1 SV=2	27	27	1	12	15	12	15	12	15	12	1.88598e+06	343059	756469	8.93838e+06	2.98741e+06	6.47758e+06	790477	974382	241120	356858	6893.49	2.37517e+06	15	1.2139e+06	1.456e+06	634190	238647	1.48965e+06	590478	296671	655449	286294	135279	322540	665373
452	68	1	sp|P68104|EF1A1_HUMAN (+1)	sp|P68104|EF1A1_HUMAN&sp|Q5VTE0|EF1A3_HUMAN				46.3	462	50140	Elongation factor 1-alpha 1 OS=Homo sapiens (Human) OX=9606 GN=EEF1A1 PE=1 SV=1	58	58	1	42	16	42	16	42	16	42	1.3394e+06	808721	863009	919489	722428	2.27707e+06	1.41551e+06	672125	632163	943296	342636	1.05932e+06	16	1.2003e+06	400926	816160	280517	365873	309909	147354	1.59665e+06	457947	771250	427796	615880
42	69	1	sp|O00292|LFTY2_HUMAN					58.5	366	40920	Left-right determination factor 2 OS=Homo sapiens (Human) OX=9606 GN=LEFTY2 PE=1 SV=2	37	37	1	15	22	15	22	15	22	15	729106	1.22101e+06	597907	545956	760178	1.65965e+06	1.39985e+06	1.855e+06	2.80631e+06	5.71728e+06	109148	1.72923e+06	22	715804	242309	2.79808e+06	641497	707406	212607	99241.2	95106.8	117722	118703	179174	538877
451	70	1	sp|P68032|ACTC_HUMAN			sp|P60709|ACTB_HUMAN, sp|P68032|ACTC_HUMAN		40.6	377	42019	Actin, alpha cardiac muscle 1 OS=Homo sapiens (Human) OX=9606 GN=ACTC1 PE=1 SV=1	50	6	0.12	21	29	2	4	4.111	9.556	2	466354	247640	190727	1.01351e+06	275825	2.4769e+06	695554	317125	107056	124440	150	591513	4	1.31802e+06	505069	404941	114328	1.19968e+06	255611	112401	997778	298223	452082	161224	529033
121	71	1	sp|P02545|LMNA_HUMAN			sp|P02545|LMNA_HUMAN, sp|Q03252|LMNB2_HUMAN		43.5	664	74139	Prelamin-A/C OS=Homo sapiens (Human) OX=9606 GN=LMNA PE=1 SV=1	45	43	0.956	21	24	20	23	20.769	23.958	20	1.44365e+06	522950	541056	2.60449e+06	1.13377e+06	2.46191e+06	779167	513917	267486	308908	8413.77	1.05773e+06	23	1.16218e+06	633570	375662	179344	1.20882e+06	348475	210164	865513	226166	227413	364820	527467
532	72	1	sp|Q5D862|FILA2_HUMAN					5.9	2391	248070	Filaggrin-2 OS=Homo sapiens (Human) OX=9606 GN=FLG2 PE=1 SV=1	27	27	1	11	16	11	16	11	16	11	478045	294532	253575	206644	212732	209865	261540	131894	146900	88514.1	1094.09	228424	16	1.20811e+06	329259	381038	419351	796013	354494	246451	451791	413115	427512	548826	506905
509	73	1	sp|Q14697|GANAB_HUMAN					21	944	106873	Neutral alpha-glucosidase AB OS=Homo sapiens (Human) OX=9606 GN=GANAB PE=1 SV=3	44	44	1	24	20	24	20	24	20	24	980668	2.31071e+06	1.87286e+06	1.13027e+06	1.2362e+06	3.23978e+06	1.26667e+06	1.99514e+06	1.87018e+06	2.48192e+06	54639.9	1.83844e+06	20	197751	763421	587775	663588	337675	850287	436231	266696	453965	491639	404632	495787
725	74	1	sp|P0C0L5|CO4B_HUMAN_family		sp|P0C0L5|CO4B_HUMAN&sp|P0C0L4|CO4A_HUMAN			25.9	1744	192749	Complement C4-B OS=Homo sapiens (Human) OX=9606 GN=C4B_2 PE=1 SV=2	58	58	1	25	33	25	33	25	33	25	886659	982311	782615	845151	772296	534021	1.07696e+06	603787	808122	562233	32070	785415	33	242779	522352	447541	487523	602625	376686	349820	334648	1.08069e+06	625908	372063	494785
575	75	1	sp|Q86UX2|ITIH5_HUMAN					29.5	942	104575	Inter-alpha-trypsin inhibitor heavy chain H5 OS=Homo sapiens (Human) OX=9606 GN=ITIH5 PE=2 SV=2	38	38	1	17	21	17	21	17	21	17	1.44289e+06	1.02501e+06	1.30347e+06	1.66324e+06	780775	476312	433381	697318	865462	788878	17538.1	947673	21	557310	384545	395149	608425	383006	436562	189237	533301	522310	820040	462012	481082
341	76	1	sp|P31151|S10A7_HUMAN					35.6	101	11471	Protein S100-A7 OS=Homo sapiens (Human) OX=9606 GN=S100A7 PE=1 SV=4	16	16	1	6	10	6	10	6	10	6	587741	762581	255787	358102	198794	167340	152615	140555	174126	171494	3773.73	296914	10	2.10296e+06	84028.7	260073	119640	206655	77174	85244.7	869658	246269	829596	354690	475999
697	77	1	sp|Q9UNA0|ATS5_HUMAN					11.9	930	101717	A disintegrin and metalloproteinase with thrombospondin motifs 5 OS=Homo sapiens (Human) OX=9606 GN=ADAMTS5 PE=1 SV=2	32	32	1	13	19	13	19	13	19	13	894594	1.62872e+06	987031	709700	1.39822e+06	727394	871092	870757	593257	1.06032e+06	5894.97	974108	19	73130.4	499245	651590	397883	678968	588889	564676	260598	358270	605983	391594	460984
208	78	1	sp|P09382|LEG1_HUMAN					58.5	135	14716	Galectin-1 OS=Homo sapiens (Human) OX=9606 GN=LGALS1 PE=1 SV=2	15	15	1	5	10	5	10	5	10	5	704316	356189	358582	459022	340584	864941	247636	397960	281627	264003	150	427486	10	773730	441277	436280	239633	428736	308460	124897	317242	590657	902847	269040	439345
689	79	1	sp|Q9UBX1|CATF_HUMAN					28.1	484	53365	Cathepsin F OS=Homo sapiens (Human) OX=9606 GN=CTSF PE=1 SV=1	30	30	1	12	18	12	18	12	18	12	792067	887865	1.24654e+06	873269	821357	306357	511209	988372	551580	937100	15528.4	791572	18	177588	731341	787906	426407	472887	502140	342607	260955	373913	449923	300438	438737
99	80	1	sp|P00558|PGK1_HUMAN					46.8	417	44614	Phosphoglycerate kinase 1 OS=Homo sapiens (Human) OX=9606 GN=PGK1 PE=1 SV=3	30	30	1	14	16	14	16	14	16	14	647099	397542	385663	933829	238742	2.93617e+06	277038	364865	128117	344570	150	665363	16	1.43677e+06	380111	202978	105623	153984	194583	90200.3	715891	669463	546239	310361	436928
110	81	1	sp|P01040|CYTA_HUMAN					72.4	98	11006	Cystatin-A OS=Homo sapiens (Human) OX=9606 GN=CSTA PE=1 SV=1	12	12	1	3	9	3	9	3	9	3	143650	75030.6	60811.4	67716.9	51060.7	29410.2	90585.5	30987	35926.3	28512.1	6297.86	61369.1	9	1.145e+06	155104	218616	212609	374728	270779	190245	710390	289279	531652	658636	432458
447	82	1	sp|P62937|PPIA_HUMAN					42.4	165	18012	Peptidyl-prolyl cis-trans isomerase A OS=Homo sapiens (Human) OX=9606 GN=PPIA PE=1 SV=2	14	14	1	4	10	4	10	4	10	4	225973	95048.4	127385	301161	79147	523739	115697	89195.5	57016.5	96119.4	2388.56	171048	10	1.64298e+06	298472	136243	69842.6	299840	153782	68654.7	722522	360463	500272	285355	412584
574	83	1	sp|Q86UD1|OAF_HUMAN					33.7	273	30688	Out at first protein homolog OS=Homo sapiens (Human) OX=9606 GN=OAF PE=2 SV=1	16	16	1	10	6	10	6	10	6	10	219643	215728	202903	213047	181835	102169	152855	263669	192379	285082	150	202931	6	167450	608581	553324	427041	388270	557943	262614	276052	382360	507309	344240	406835
388	84	1	sp|P48061|SDF1_HUMAN					39.8	93	10666	Stromal cell-derived factor 1 OS=Homo sapiens (Human) OX=9606 GN=CXCL12 PE=1 SV=1	9	9	1	2	7	2	7	2	7	2	458144	210666	655366	155738	404815	103964	220928	243346	256475	700839	150	341028	7	101798	891954	958806	365211	571054	297743	237316	165333	245248	179286	410322	402188
333	85	1	sp|P29508|SPB3_HUMAN			sp|P29508|SPB3_HUMAN, sp|P48594|SPB4_HUMAN		50	390	44564	Serpin B3 OS=Homo sapiens (Human) OX=9606 GN=SERPINB3 PE=1 SV=2	39	15	0.385	8	31	4	11	8	24.75	4	166433	176852	69020.1	85400.3	58348.8	41339.2	259800	29581	46181.7	33903.4	1672.5	96686	11	577226	118097	112095	132439	194480	133678	52982.2	2.17362e+06	116944	414174	374508	400022
254	86	1	sp|P14555|PA2GA_HUMAN					36.1	144	16083	Phospholipase A2, membrane associated OS=Homo sapiens (Human) OX=9606 GN=PLA2G2A PE=1 SV=2	9	9	1	3	6	3	6	3	6	3	156251	90320.2	110418	36386.1	37965.8	15540.1	120250	53441.2	60297.1	179919	150	86078.8	6	147946	492511	1.65102e+06	196276	980769	116554	106736	51390.2	233126	101531	261964	394529
606	87	1	sp|Q8WUJ3|CEMIP_HUMAN					12.9	1361	152996	Cell migration-inducing and hyaluronan-binding protein OS=Homo sapiens (Human) OX=9606 GN=CEMIP PE=1 SV=2	18	18	1	3	15	3	15	3	15	3	738427	653742	658718	687429	318833	112122	167812	327226	233977	588729	150	448702	15	131057	492083	612130	303098	421786	583929	318351	200795	316485	409536	527884	392467
586	88	1	sp|Q8N135|LGI4_HUMAN					34.6	537	59141	Leucine-rich repeat LGI family member 4 OS=Homo sapiens (Human) OX=9606 GN=LGI4 PE=1 SV=1	47	47	1	20	27	20	27	20	27	20	525057	649897	803636	288936	538987	515514	438475	723159	399509	858558	7911.51	574173	27	94437.1	622089	542461	313523	447380	621452	281778	149509	539865	214197	460476	389742
530	89	1	sp|Q53RD9|FBLN7_HUMAN					26.7	439	47375	Fibulin-7 OS=Homo sapiens (Human) OX=9606 GN=FBLN7 PE=2 SV=1	32	32	1	12	20	12	20	12	20	12	740041	620927	865567	590748	662761	195452	383258	638557	348035	476796	3412.54	552214	20	168752	483034	577691	310290	504782	485352	263424	318495	383366	423240	322634	385551
409	90	1	sp|P54803|GALC_HUMAN					19.4	685	77063	Galactocerebrosidase OS=Homo sapiens (Human) OX=9606 GN=GALC PE=1 SV=3	21	21	1	11	10	11	10	11	10	11	248748	460744	313247	394341	365828	307027	410331	362955	396848	397903	11211.9	365797	10	147027	578956	332999	450402	431325	441903	275079	286111	542227	529072	218755	384896
511	91	1	sp|Q14767|LTBP2_HUMAN					10.7	1821	195050	Latent-transforming growth factor beta-binding protein 2 OS=Homo sapiens (Human) OX=9606 GN=LTBP2 PE=1 SV=3	33	33	1	12	21	12	21	12	21	12	246107	279284	251983	197225	198229	219145	389491	175138	761347	986349	18439.7	370430	21	1.12361e+06	227005	687624	559057	632064	129843	119750	109665	139164	184552	135370	367973
459	92	1	sp|P78357|CNTP1_HUMAN					15.7	1384	156265	Contactin-associated protein 1 OS=Homo sapiens (Human) OX=9606 GN=CNTNAP1 PE=1 SV=1	48	48	1	19	29	19	29	19	29	19	605961	721608	895768	569741	768535	396314	390614	452031	411067	693863	22798.3	590550	29	90038.1	739182	506172	335565	454629	431687	241395	173741	388007	284495	305872	359162
703	93	1	sp|Q9Y5Z6|B3GT1_HUMAN					43.3	326	37993	Beta-1,3-galactosyltransferase 1 OS=Homo sapiens (Human) OX=9606 GN=B3GALT1 PE=1 SV=1	47	47	1	26	21	26	21	26	21	26	650148	772752	662123	471687	558064	263063	405808	533102	414015	776853	150	550761	21	92376	654203	494865	411731	376625	453049	255273	181112	381051	335712	308900	358627
686	94	1	sp|Q9P2V4|LRIT1_HUMAN					23.1	623	68040	Leucine-rich repeat, immunoglobulin-like domain and transmembrane domain-containing protein 1 OS=Homo sapiens (Human) OX=9606 GN=LRIT1 PE=2 SV=1	33	33	1	17	16	17	16	17	16	17	617621	839672	681471	497619	650295	320388	305373	303256	456220	458650	3892.04	513057	16	58889.8	545672	203635	387645	208650	676947	371617	163185	703256	362316	225304	355192
424	95	1	sp|P60709|ACTB_HUMAN (+1)	sp|P60709|ACTB_HUMAN&sp|P63261|ACTG_HUMAN		sp|P60709|ACTB_HUMAN, sp|P68032|ACTC_HUMAN		64.8	375	41736	Actin, cytoplasmic 1 OS=Homo sapiens (Human) OX=9606 GN=ACTB PE=1 SV=1	74	30	0.405	35	39	16	14	32.889	33.444	16	780679	365884	369713	1.49539e+06	445432	7.46606e+06	1.1051e+06	688644	220316	295595	150	1.32328e+06	14	839912	322569	242320	105385	776769	138172	84969.1	712413	169290	346468	153592	353805
610	96	1	sp|Q92765|SFRP3_HUMAN					26.2	325	36254	Secreted frizzled-related protein 3 OS=Homo sapiens (Human) OX=9606 GN=FRZB PE=1 SV=2	27	27	1	13	14	13	14	13	14	13	215885	561515	646959	290604	414866	179765	232761	376664	281826	1.40434e+06	5397.8	460518	14	146304	675419	540148	269184	374448	324740	247201	212308	233479	420027	398294	349232
676	97	1	sp|Q9NS84|CHST7_HUMAN					23.7	486	54266	Carbohydrate sulfotransferase 7 OS=Homo sapiens (Human) OX=9606 GN=CHST7 PE=1 SV=2	20	20	1	7	13	7	13	7	13	7	358640	578765	431929	273205	354634	145850	259555	343800	278218	410502	9555.07	343510	13	153574	523117	479427	324476	438730	465331	272250	193824	314793	279877	385869	348297
173	98	1	sp|P07093|GDN_HUMAN					41.5	398	44002	Glia-derived nexin OS=Homo sapiens (Human) OX=9606 GN=SERPINE2 PE=1 SV=1	24	24	1	8	16	8	16	8	16	8	825865	484153	985909	384561	309538	124359	293990	400082	263289	503814	7207.43	457556	16	181424	634068	764707	229716	434972	295710	242836	199285	250738	220254	339164	344807
694	99	1	sp|Q9UJH8|METRN_HUMAN					32.4	293	31207	Meteorin OS=Homo sapiens (Human) OX=9606 GN=METRN PE=2 SV=2	26	26	1	13	13	13	13	13	13	13	460229	854663	604069	424268	576743	1.06155e+06	501265	866245	676418	1.1881e+06	5716.29	721355	13	152442	610361	538455	357455	296519	474306	246216	146097	191351	254470	449721	337945
650	100	1	sp|Q9GZT5|WN10A_HUMAN					24.5	417	46444	Protein Wnt-10a OS=Homo sapiens (Human) OX=9606 GN=WNT10A PE=1 SV=1	25	25	1	12	13	12	13	12	13	12	1.27562e+06	761759	1.5135e+06	1.09023e+06	1.75158e+06	821175	722591	697010	556045	882654	7776.14	1.00722e+06	13	68473.2	258164	493937	252984	598398	495726	191048	261738	187401	269503	359316	312426
673	101	1	sp|Q9NRB3|CHSTC_HUMAN			sp|Q9NPF2|CHSTB_HUMAN, sp|Q9NRB3|CHSTC_HUMAN		35.7	414	48414	Carbohydrate sulfotransferase 12 OS=Homo sapiens (Human) OX=9606 GN=CHST12 PE=2 SV=2	40	38	0.95	20	20	19	19	19.864	19.826	19	463221	586153	493661	396436	382425	381929	317290	457557	329376	626457	150	443450	19	68172.4	560283	491073	322903	323611	382376	230692	157645	254903	344698	283309	310879
618	102	1	sp|Q96HF1|SFRP2_HUMAN					52.5	295	33490	Secreted frizzled-related protein 2 OS=Homo sapiens (Human) OX=9606 GN=SFRP2 PE=1 SV=2	31	31	1	14	17	14	17	14	17	14	1.07747e+06	1.57041e+06	728931	649416	779113	392906	497735	1.05831e+06	669475	1.80615e+06	11758.5	922990	17	61163.3	619281	413736	290647	238472	196138	226678	197510	279273	345760	427255	299628
542	103	1	sp|Q5VUD6|DIK1B_HUMAN					16	431	48582	Divergent protein kinase domain 1B OS=Homo sapiens (Human) OX=9606 GN=DIPK1B PE=1 SV=3	10	10	1	3	7	3	7	3	7	3	168345	260314	258773	209422	230207	103882	222401	256967	239596	323290	11386.3	227320	7	100564	381072	340687	379210	368452	425660	283683	212146	170222	384520	240337	298777
707	104	1	sp|Q9Y6F9|WNT6_HUMAN					21.9	365	39720	Protein Wnt-6 OS=Homo sapiens (Human) OX=9606 GN=WNT6 PE=1 SV=2	13	13	1	4	9	4	9	4	9	4	185348	116123	124719	117624	79024.4	33450.7	37320.7	68515.6	59492.7	93405	150	91502.3	9	34850.7	376391	645909	213101	450076	352100	146061	223843	156350	218526	455681	297535
348	105	1	sp|P32119|PRDX2_HUMAN			sp|P32119|PRDX2_HUMAN, sp|Q06830|PRDX1_HUMAN		32.3	198	21892	Peroxiredoxin-2 OS=Homo sapiens (Human) OX=9606 GN=PRDX2 PE=1 SV=5	11	9	0.818	4	7	3	6	3.375	6.4	3	179147	131767	103922	125300	67657.2	585017	108804	89299.9	49404.1	71698.3	150	151202	6	886714	187200	174315	141048	392886	133445	83493.6	437388	203723	303209	266050	291770
87	106	1	sp|O95084|PRS23_HUMAN					39.9	383	43001	Serine protease 23 OS=Homo sapiens (Human) OX=9606 GN=PRSS23 PE=1 SV=1	24	24	1	12	12	12	12	12	12	12	560605	697454	1.08547e+06	657305	514294	263213	963295	750276	1.1086e+06	1.50066e+06	43387	810118	12	56093.2	350059	208207	401047	166453	561300	253134	146623	267061	525565	273352	291718
192	107	1	sp|P08133|ANXA6_HUMAN					38.2	673	75872	Annexin A6 OS=Homo sapiens (Human) OX=9606 GN=ANXA6 PE=1 SV=3	33	33	1	15	18	15	18	15	18	15	255240	193357	174031	475290	159995	1.10863e+06	103726	136594	108214	156071	1330.37	287115	18	1.16058e+06	428407	148079	106759	147897	101670	65529.8	346973	274460	220382	179709	289132
434	108	1	sp|P61626|LYSC_HUMAN					23	148	16537	Lysozyme C OS=Homo sapiens (Human) OX=9606 GN=LYZ PE=1 SV=1	7	7	1	2	5	2	5	2	5	2	81551	40097	23006.1	38554.8	27593.8	37295.6	27916.8	49134.2	25845.2	35720.6	150	38671.5	5	322383	264784	220728	212023	169783	712383	119324	320249	447888	133740	256968	289114
114	109	1	sp|P01857|IGHG1_HUMAN			sp|P01857|IGHG1_HUMAN, sp|P01859|IGHG2_HUMAN		37.6	330	36105	Immunoglobulin heavy constant gamma 1 OS=Homo sapiens (Human) OX=9606 GN=IGHG1 PE=1 SV=1	20	15	0.75	9	11	8	7	8.889	9.8	8	383493	369986	289258	244000	294527	102771	1.96042e+06	401936	379822	337017	19464	476323	7	200341	130452	102639	154376	944411	114526	103430	708329	102848	250086	338133	286325
381	110	1	sp|P43320|CRBB2_HUMAN					61	205	23380	Beta-crystallin B2 OS=Homo sapiens (Human) OX=9606 GN=CRYBB2 PE=1 SV=2	26	26	1	16	10	16	10	16	10	16	791983	372854	364318	1.32874e+06	506339	9.69503e+06	190913	952340	191867	224647	21764.6	1.4619e+06	10	1.08211e+06	218746	126869	189655	147273	121200	90173.9	299822	365419	365048	128670	284999
470	111	1	sp|Q02413|DSG1_HUMAN					25	1049	113746	Desmoglein-1 OS=Homo sapiens (Human) OX=9606 GN=DSG1 PE=1 SV=2	42	42	1	19	23	19	23	19	23	19	1.0217e+06	662291	528034	568214	436402	297389	1.17931e+06	290401	355620	299662	25693	563903	23	764727	143780	184169	206575	295343	177545	86994.5	390479	201339	271390	390072	282947
178	112	1	sp|P07339|CATD_HUMAN					43	412	44552	Cathepsin D OS=Homo sapiens (Human) OX=9606 GN=CTSD PE=1 SV=1	25	25	1	11	14	11	14	11	14	11	379622	1.32651e+06	303093	332004	282576	214095	222519	219530	185833	294102	4181.87	375989	14	456243	283816	233734	189720	257639	245573	150914	503893	178840	297445	303528	281940
547	113	1	sp|Q66K79|CBPZ_HUMAN					21.8	652	73655	Carboxypeptidase Z OS=Homo sapiens (Human) OX=9606 GN=CPZ PE=1 SV=2	20	20	1	9	11	9	11	9	11	9	225590	410802	248277	274008	371549	222840	420986	208898	246075	517152	9994.39	314618	11	76331.4	305310	407088	233814	529484	304840	133250	203101	141945	243211	344691	265733
94	114	1	sp|P00338|LDHA_HUMAN			sp|P00338|LDHA_HUMAN, sp|P07195|LDHB_HUMAN		57.5	332	36688	L-lactate dehydrogenase A chain OS=Homo sapiens (Human) OX=9606 GN=LDHA PE=1 SV=2	60	58	0.967	39	21	38	20	38.691	20.87	38	789446	355357	400837	1.02948e+06	288642	3.79135e+06	414155	436504	178673	298717	14590.5	798316	20	1.04327e+06	166322	102985	53464.8	96334.6	95130.2	56544.9	384403	306256	487984	107407	263645
488	115	1	sp|Q13275|SEM3F_HUMAN					26.1	785	88380	Semaphorin-3F OS=Homo sapiens (Human) OX=9606 GN=SEMA3F PE=2 SV=2	58	58	1	22	36	22	36	22	36	22	265896	370815	308558	255517	286957	231652	248521	271939	322735	480509	16078.9	304310	36	82601.6	322266	319313	281663	269618	388164	239655	136325	275282	281657	264563	260101
385	116	1	sp|P47929|LEG7_HUMAN					61.8	136	15075	Galectin-7 OS=Homo sapiens (Human) OX=9606 GN=LGALS7B PE=1 SV=2	15	15	1	5	10	5	10	5	10	5	239629	263645	126044	112335	111532	71651.4	1.53394e+06	74784.7	110782	67829.3	150	271217	10	601668	70492.2	86735.3	69637.7	150496	88477.7	34736.6	1.09618e+06	95973.1	240999	260186	254143
138	117	1	sp|P02788|TRFL_HUMAN					19	710	78181	Lactotransferrin OS=Homo sapiens (Human) OX=9606 GN=LTF PE=1 SV=6	17	17	1	7	10	7	10	7	10	7	217529	135029	154823	179736	136872	44397.2	53832.3	54471.2	328024	49414.7	9554.7	135413	10	421958	224025	78889.4	586934	139108	232145	181928	317276	183962	203107	223991	253939
466	118	1	sp|Q01469|FABP5_HUMAN					64.4	135	15164	Fatty acid-binding protein 5 OS=Homo sapiens (Human) OX=9606 GN=FABP5 PE=1 SV=3	11	11	1	4	7	4	7	4	7	4	323338	127011	110658	144750	124518	153754	1.52544e+06	75986.2	114545	47362.2	2907.25	274736	7	588289	97210.4	91077	93978.3	123656	97024.3	39306.1	1.05066e+06	149153	233375	203817	251595
216	119	1	sp|P0CG47|UBB_HUMAN (+3)	sp|P0CG47|UBB_HUMAN&sp|P0CG48|UBC_HUMAN&sp|P62979|RS27A_HUMAN&sp|P62987|RL40_HUMAN				56.3	229	25761	Polyubiquitin-B OS=Homo sapiens (Human) OX=9606 GN=UBB PE=1 SV=1	16	16	1	10	6	10	6	10	6	10	1.13099e+06	357373	479539	2.11381e+06	721764	1.5444e+06	320485	316821	157635	232165	9319.9	737499	6	632487	238692	164095	119725	373796	147727	86882.8	457830	119192	170920	226064	248855
580	120	1	sp|Q8IVN8|SBSPO_HUMAN					46.2	264	29610	Somatomedin-B and thrombospondin type-1 domain-containing protein OS=Homo sapiens (Human) OX=9606 GN=SBSPON PE=1 SV=2	28	28	1	15	13	15	13	15	13	15	3.58443e+06	719300	1.16904e+06	1.02569e+06	489072	248691	242975	271199	617305	247188	33469	861489	13	288797	159427	81118.6	234116	259927	136245	51604.4	286083	494695	548124	172792	246630
132	121	1	sp|P02765|FETUA_HUMAN					8.2	367	39340	Alpha-2-HS-glycoprotein OS=Homo sapiens (Human) OX=9606 GN=AHSG PE=1 SV=2	11	11	1	6	5	6	5	6	5	6	504838	383540	571275	678384	483848	68017.9	122904	147224	1.42144e+06	73925	38949.2	445540	5	406832	187963	44863.7	1.00706e+06	112384	203460	91695.1	142081	180496	162757	167945	246140
221	122	1	sp|P10412|H14_HUMAN			sp|P10412|H14_HUMAN, sp|P16401|H15_HUMAN, sp|P16403|H12_HUMAN		34.7	219	21865	Histone H1.4 OS=Homo sapiens (Human) OX=9606 GN=H1-4 PE=1 SV=2	27	12	0.444	8	19	1	11	8	17.648	1	25682.7	5172.34	10868.7	51774.4	112410	21216.1	16610.3	48123.4	3280.56	10098.2	150	30523.7	11	401676	395517	223180	99285.3	689110	249834	108034	185929	112366	91513.9	137605	244914
495	123	1	sp|Q13867|BLMH_HUMAN					19.1	455	52562	Bleomycin hydrolase OS=Homo sapiens (Human) OX=9606 GN=BLMH PE=1 SV=1	10	10	1	0	10	0	10	0	10	0	0	0	0	0	0	0	0	0	0	0	0	0	10	610345	148786	171415	186875	291200	165230	64337	350336	118598	198851	313001	238089
157	124	1	sp|P05090|APOD_HUMAN					30.2	189	21275	Apolipoprotein D OS=Homo sapiens (Human) OX=9606 GN=APOD PE=1 SV=1	13	13	1	1	12	1	12	1	12	1	78468.2	59938.4	81126.9	101661	65556.4	30111.8	49816.6	60250.6	34314	45274.9	150	60651.9	12	145362	260465	317370	177469	262250	211601	125759	407713	192935	205762	255727	232946
584	125	1	sp|Q8IX30|SCUB3_HUMAN			sp|Q8IWY4|SCUB1_HUMAN, sp|Q8IX30|SCUB3_HUMAN, sp|Q9NQ36|SCUB2_HUMAN		19.2	993	109282	Signal peptide, CUB and EGF-like domain-containing protein 3 OS=Homo sapiens (Human) OX=9606 GN=SCUBE3 PE=1 SV=1	82	80	0.976	20	62	18	62	19.636	62	18	714769	1.49927e+06	1.01839e+06	943514	1.04272e+06	556573	833035	1.10498e+06	966691	1.96434e+06	15632.8	1.06443e+06	62	53371.4	299817	388378	307253	208687	250810	151223	196618	169927	364067	168373	232593
482	126	1	sp|Q0P6D2|DIK1C_HUMAN					19.3	419	46420	Divergent protein kinase domain 1C OS=Homo sapiens (Human) OX=9606 GN=DIPK1C PE=2 SV=3	20	20	1	4	16	4	16	4	16	4	204701	282582	304109	194921	240670	200858	173165	272562	327668	318786	14999.6	252002	16	67066.2	282358	225846	319157	213816	453309	171567	146968	198236	283250	183027	231327
560	127	1	sp|Q6ZMP0|THSD4_HUMAN					14.8	1018	112449	Thrombospondin type-1 domain-containing protein 4 OS=Homo sapiens (Human) OX=9606 GN=THSD4 PE=2 SV=2	17	17	1	7	10	7	10	7	10	7	94727.2	216340	215681	206097	183202	107713	146244	144116	214328	216614	4211.87	174506	10	111689	263407	149612	297842	261948	233032	156102	206694	192914	471969	171297	228773
627	128	1	sp|Q96QA5|GSDMA_HUMAN					22.7	445	49364	Gasdermin-A OS=Homo sapiens (Human) OX=9606 GN=GSDMA PE=1 SV=4	8	8	1	3	5	3	5	3	5	3	150513	80863.9	46869.7	42405.2	34929.3	29691.8	36330.4	22314.2	18526.2	21202.4	150	48364.6	5	653345	106938	187596	149129	305516	106282	59023.9	386256	111028	146972	289688	227434
613	129	1	sp|Q93097|WNT2B_HUMAN					27.4	391	43770	Protein Wnt-2b OS=Homo sapiens (Human) OX=9606 GN=WNT2B PE=1 SV=2	23	23	1	13	10	13	10	13	10	13	359835	951126	694608	566324	548843	168087	342823	561749	422928	1.05156e+06	22632.1	566788	10	47433.1	297093	308097	165911	236120	278331	120032	177710	116304	306763	433532	226121
397	130	1	sp|P50895|BCAM_HUMAN					40.8	628	67404	Basal cell adhesion molecule OS=Homo sapiens (Human) OX=9606 GN=BCAM PE=1 SV=2	34	34	1	14	20	14	20	14	20	14	1.03212e+06	485098	636782	470038	277741	370253	202803	177448	200904	324768	678.806	417796	20	547954	144109	151996	115568	220101	138769	88807.9	276373	270478	402488	122163	225346
150	131	1	sp|P04792|HSPB1_HUMAN					83.4	205	22782	Heat shock protein beta-1 OS=Homo sapiens (Human) OX=9606 GN=HSPB1 PE=1 SV=2	20	20	1	10	10	10	10	10	10	10	747385	768369	437910	418939	358587	708977	2.45895e+06	423057	362704	322296	2459.82	700717	10	349113	161698	271992	133272	146443	147074	69535.3	791680	75994.3	170352	154014	224652
544	132	1	sp|Q641Q3|METRL_HUMAN					30.5	311	34398	Meteorin-like protein OS=Homo sapiens (Human) OX=9606 GN=METRNL PE=2 SV=1	14	14	1	7	7	7	7	7	7	7	203038	325883	258809	218320	273844	323393	211105	292848	259721	449446	2797.4	281641	7	54980.2	383230	258134	238577	186990	360857	178755	109380	158636	226351	294675	222779
35	133	1	sp|A0A140G945|CRYA2_HUMAN (+1)	sp|A0A140G945|CRYA2_HUMAN&sp|P02489|CRYAA_HUMAN				61.3	173	19909	Alpha-crystallin A2 chain OS=Homo sapiens (Human) OX=9606 GN=CRYAA2 PE=1 SV=1	36	36	1	25	11	25	11	25	11	25	643011	709047	619533	3.45624e+06	793633	5.70474e+07	97434.5	4.7148e+06	479463	473150	1171.43	6.90337e+06	11	746345	547911	234024	99901.9	166598	133293	75232.3	151044	79391.9	59703.7	87743.2	216472
261	134	1	sp|P15559|NQO1_HUMAN					29.9	274	30867	NAD(P)H dehydrogenase [quinone] 1 OS=Homo sapiens (Human) OX=9606 GN=NQO1 PE=1 SV=1	15	15	1	4	11	4	11	4	11	4	256415	149376	141885	95781.5	75728.3	259272	55422.2	82847.4	80962.1	188237	150	138593	11	724298	388294	138545	139522	98432.3	175585	103450	151048	319782	26236.8	83310.2	213500
674	135	1	sp|Q9NRN5|OLFL3_HUMAN					33.5	406	46010	Olfactomedin-like protein 3 OS=Homo sapiens (Human) OX=9606 GN=OLFML3 PE=2 SV=1	29	29	1	13	16	13	16	13	16	13	622713	601641	876544	396461	594010	214801	413987	523652	263806	400327	6854.81	490794	16	31618.5	239656	374464	127703	309208	127765	348673	70318.4	410986	131556	172144	213099
474	136	1	sp|Q06830|PRDX1_HUMAN			sp|P32119|PRDX2_HUMAN, sp|Q06830|PRDX1_HUMAN		51.3	199	22110	Peroxiredoxin-1 OS=Homo sapiens (Human) OX=9606 GN=PRDX1 PE=1 SV=1	16	14	0.875	6	10	5	9	5.625	9.6	5	355363	246859	175141	219626	150990	1.10758e+06	441843	167193	93633.6	150086	150	310832	9	548425	170808	142152	91859.4	249363	121002	71372.9	324129	168495	221984	183430	208456
402	137	1	sp|P52209|6PGD_HUMAN					25.1	483	53139	6-phosphogluconate dehydrogenase, decarboxylating OS=Homo sapiens (Human) OX=9606 GN=PGD PE=1 SV=3	19	19	1	8	11	8	11	8	11	8	191237	102532	137078	270666	83825.2	929659	54595.4	119499	51724.9	134189	150	207501	11	561755	172049	79093.5	49990.6	50486	94524.1	42671.7	351809	242181	490606	157601	208433
255	138	1	sp|P14618|KPYM_HUMAN					52.7	531	57936	Pyruvate kinase PKM OS=Homo sapiens (Human) OX=9606 GN=PKM PE=1 SV=4	63	63	1	33	30	33	30	33	30	33	808264	969669	714559	1.1528e+06	627494	6.64474e+06	830221	843677	504889	580822	31944.2	1.36771e+06	30	244949	318989	175326	138271	167482	197028	113438	284169	166370	279032	165624	204607
302	139	1	sp|P23142|FBLN1_HUMAN					28.6	703	77213	Fibulin-1 OS=Homo sapiens (Human) OX=9606 GN=FBLN1 PE=1 SV=4	28	28	1	17	11	17	11	17	11	17	493086	558309	417875	1.38027e+06	467784	227393	150926	187769	207363	305638	3672.56	439641	11	254179	340101	126469	173134	146816	154522	184848	231872	171608	296418	151661	202875
156	140	1	sp|P05089|ARGI1_HUMAN					32.9	322	34735	Arginase-1 OS=Homo sapiens (Human) OX=9606 GN=ARG1 PE=1 SV=2	17	17	1	8	9	8	9	8	9	8	447203	391703	341525	257830	179000	181437	534858	143514	155503	178125	902.191	281070	9	538819	99292.7	122152	127261	187367	100017	62688.2	365947	143403	177550	291102	201418
310	141	1	sp|P25311|ZA2G_HUMAN					45.3	298	34258	Zinc-alpha-2-glycoprotein OS=Homo sapiens (Human) OX=9606 GN=AZGP1 PE=1 SV=2	17	17	1	6	11	6	11	6	11	6	369529	293339	186881	287573	111837	91925	310590	65307.5	192597	97671.1	4650.56	200725	11	402867	119373	103079	114766	192037	99692.8	88800.4	394851	114398	163678	389885	198493
599	142	1	sp|Q8TAD2|IL17D_HUMAN					64.4	202	21893	Interleukin-17D OS=Homo sapiens (Human) OX=9606 GN=IL17D PE=2 SV=1	25	25	1	11	14	11	14	11	14	11	314390	392431	357982	214871	426801	479859	351658	364149	467957	864215	35601.3	423431	14	150312	189372	275795	316991	207725	212850	154813	144386	140508	132664	248991	197673
39	143	1	sp|A8K2U0|A2ML1_HUMAN					7.5	1454	161105	Alpha-2-macroglobulin-like protein 1 OS=Homo sapiens (Human) OX=9606 GN=A2ML1 PE=1 SV=3	11	11	1	0	11	0	11	0	11	0	0	0	0	0	0	0	0	0	0	0	0	0	11	392999	84254.9	89771.1	97847.8	176985	113653	67558.4	596014	104297	201296	203294	193452
300	144	1	sp|P22735|TGM1_HUMAN					20.9	817	89786	Protein-glutamine gamma-glutamyltransferase K OS=Homo sapiens (Human) OX=9606 GN=TGM1 PE=1 SV=4	15	15	1	0	15	0	15	0	15	0	0	0	0	0	0	0	0	0	0	0	0	0	15	452047	92560.7	129572	130242	238448	125036	85693	270406	161050	199392	235641	192735
649	145	1	sp|Q9GZM7|TINAL_HUMAN					40	467	52387	Tubulointerstitial nephritis antigen-like OS=Homo sapiens (Human) OX=9606 GN=TINAGL1 PE=1 SV=1	47	47	1	23	24	23	24	23	24	23	1.27544e+06	797176	591890	618354	2.42422e+06	958535	624298	989704	1.0927e+06	1.63707e+06	46979.2	1.10094e+06	24	76138.7	187073	158249	387667	225555	187301	110436	138909	167729	287763	176869	191245
677	146	1	sp|Q9NS98|SEM3G_HUMAN					19.3	782	86700	Semaphorin-3G OS=Homo sapiens (Human) OX=9606 GN=SEMA3G PE=1 SV=1	17	17	1	5	12	5	12	5	12	5	76974.2	99463	104602	71189.4	76846.7	64373.1	77292.2	97787.7	78269.5	133051	150	87985	12	34469.6	338492	307779	220028	234296	180535	170120	123448	85859	201486	198674	190472
589	147	1	sp|Q8N3Z0|PRS35_HUMAN					13.3	413	47097	Inactive serine protease 35 OS=Homo sapiens (Human) OX=9606 GN=PRSS35 PE=1 SV=2	11	11	1	2	9	2	9	2	9	2	95494.9	143718	110478	71624.6	84375.8	88189.5	118876	112416	125627	173535	2850.21	112433	9	94058	245139	116339	203296	176573	352087	185141	99130.9	226250	168005	210476	188772
632	148	1	sp|Q99584|S10AD_HUMAN					49	98	11471	Protein S100-A13 OS=Homo sapiens (Human) OX=9606 GN=S100A13 PE=1 SV=1	10	10	1	6	4	6	4	6	4	6	209244	160467	211025	269158	98515.5	905307	110085	196681	65324.5	83090	150	230890	4	1.18717e+06	91593.4	93475.2	16372.3	95832.5	26016	25485.7	62265.1	132700	274636	51029.5	186962
164	149	1	sp|P06396|GELS_HUMAN					29.4	782	85696	Gelsolin OS=Homo sapiens (Human) OX=9606 GN=GSN PE=1 SV=1	32	30	0.938	17	15	17	13	17	15	17	335723	392424	296817	534391	351779	1.76633e+06	375235	324782	187142	213623	8377.67	477824	15	292665	241772	105978	154672	162805	131920	124978	222485	189826	250586	148252	184176
545	150	1	sp|Q658N2|WSCD1_HUMAN					8	575	65693	WSC domain-containing protein 1 OS=Homo sapiens (Human) OX=9606 GN=WSCD1 PE=2 SV=1	9	9	1	3	6	3	6	3	6	3	103180	277256	235096	160036	152131	157666	230963	126827	243686	319519	5609.21	200636	6	21456.7	251621	167482	251131	158190	270203	153646	102524	207281	301502	113268	181664
187	151	1	sp|P07858|CATB_HUMAN					24.8	339	37821	Cathepsin B OS=Homo sapiens (Human) OX=9606 GN=CTSB PE=1 SV=3	15	15	1	5	10	5	10	5	10	5	287883	275513	257281	203122	247863	124197	422757	201981	218134	232788	6054.81	247152	10	71075.6	201871	533046	166602	151784	182529	106691	167501	42447.8	159044	145193	175253
101	152	1	sp|P00738|HPT_HUMAN					6.4	406	45205	Haptoglobin OS=Homo sapiens (Human) OX=9606 GN=HP PE=1 SV=1	4	4	1	1	3	1	3	1	3	1	18607.2	18278.4	8453.81	9513.04	25809.2	8081.3	219045	16090.4	15957.8	10116.4	150	34995.3	3	67735.8	40550.2	53657.8	24589.9	915818	34344.1	89697.6	459539	32919.7	52553.9	80298.9	168337
612	153	1	sp|Q92954|PRG4_HUMAN					6.1	1404	151059	Proteoglycan 4 OS=Homo sapiens (Human) OX=9606 GN=PRG4 PE=1 SV=3	14	14	1	6	8	6	8	6	8	6	55157.1	79372.5	94883.3	69190.2	41751.2	79399.4	123082	113795	173269	561723	150	139162	8	134065	145881	627667	166516	208254	78344.2	63670.6	52432.4	36039.4	245931	73454.7	166569
204	154	1	sp|P08758|ANXA5_HUMAN			sp|P08758|ANXA5_HUMAN, sp|P09525|ANXA4_HUMAN		57.2	320	35936	Annexin A5 OS=Homo sapiens (Human) OX=9606 GN=ANXA5 PE=1 SV=2	30	27	0.9	15	15	14	13	14.933	14.733	14	222249	197623	150877	568303	141280	1.76778e+06	125357	155244	85543.9	118015	150	353227	13	1.02863e+06	231883	84358.1	32913.1	39565.1	27805.1	18330.6	119771	115844	55221.7	76286.2	166419
625	155	1	sp|Q96P63|SPB12_HUMAN					35.1	405	46276	Serpin B12 OS=Homo sapiens (Human) OX=9606 GN=SERPINB12 PE=1 SV=1	17	17	1	8	9	8	9	8	9	8	612438	394613	383660	294201	191490	163578	385712	162987	216926	263060	5271.67	306866	9	473801	81238.1	101350	110700	196411	102537	45301.2	214360	96516.8	181718	202538	164225
635	156	1	sp|Q99985|SEM3C_HUMAN					18.4	751	85206	Semaphorin-3C OS=Homo sapiens (Human) OX=9606 GN=SEMA3C PE=2 SV=2	28	28	1	13	15	13	15	13	15	13	268853	246613	249590	176565	221887	133366	160983	221563	191320	521333	150	239207	15	84004.5	289601	309319	145528	180993	138356	114030	85192.2	90103.1	187251	152455	161530
471	157	1	sp|Q02809|PLOD1_HUMAN					34.9	727	83549	Procollagen-lysine,2-oxoglutarate 5-dioxygenase 1 OS=Homo sapiens (Human) OX=9606 GN=PLOD1 PE=1 SV=2	33	33	1	15	18	15	18	15	18	15	402368	692910	549386	500015	400376	444546	390315	600606	445218	845777	5475.78	527152	18	54452.2	247672	236260	156868	189323	230938	124495	80963.8	151179	151804	136697	160059
479	158	1	sp|Q08554|DSC1_HUMAN					12.3	894	99986	Desmocollin-1 OS=Homo sapiens (Human) OX=9606 GN=DSC1 PE=1 SV=2	10	10	1	8	2	8	2	8	2	8	1.14012e+06	596418	547571	375290	252806	214828	1.1454e+06	211595	231897	207147	6503.81	492307	2	473421	81865.6	107572	113346	178948	89275.9	49460.8	201711	99546.6	126919	209997	157460
107	159	1	sp|P01023|A2MG_HUMAN					3.9	1474	163289	Alpha-2-macroglobulin OS=Homo sapiens (Human) OX=9606 GN=A2M PE=1 SV=3	11	11	1	5	6	5	6	5	6	5	220951	213190	373663	383967	161708	92413.6	211159	99170.5	1.03337e+06	101622	34207.8	289121	6	151351	139631	52815.8	669449	150010	137175	37340.2	83938.6	93998.8	83883.2	97269.9	154260
345	160	1	sp|P31944|CASPE_HUMAN					40.5	242	27679	Caspase-14 OS=Homo sapiens (Human) OX=9606 GN=CASP14 PE=1 SV=2	18	18	1	7	11	7	11	7	11	7	332690	219389	227702	212005	122180	107022	143407	90603.9	108855	98575.6	2959.74	166243	11	427777	63543.8	85928.9	86689.3	172412	86770	34470.8	311939	75095.9	139015	204993	153512
628	161	1	sp|Q96RP7|G3ST4_HUMAN					13.6	486	54165	Galactose-3-O-sulfotransferase 4 OS=Homo sapiens (Human) OX=9606 GN=GAL3ST4 PE=1 SV=1	7	7	1	2	5	2	5	2	5	2	45379	42943.3	51143.2	29673.4	32308.8	24234.3	25738.1	30236.1	24295.9	46244.6	150	35219.7	5	86515	240286	273402	135429	235525	135133	110865	94137.3	107669	113697	140877	152139
475	162	1	sp|Q08188|TGM3_HUMAN					28.3	693	76631	Protein-glutamine gamma-glutamyltransferase E OS=Homo sapiens (Human) OX=9606 GN=TGM3 PE=1 SV=4	29	29	1	11	18	11	18	11	18	11	615056	336413	318016	274024	199707	206558	329843	167136	147116	168949	711.245	276282	18	370924	82329.6	92383	98554	186967	86325.2	49186.3	281170	84310.6	132357	201364	151443
222	163	1	sp|P10599|THIO_HUMAN					31.4	105	11737	Thioredoxin OS=Homo sapiens (Human) OX=9606 GN=TXN PE=1 SV=3	8	8	1	4	4	4	4	4	4	4	767389	349659	391025	220197	222945	308842	244712	156807	108582	151974	150	292213	4	476144	64515.7	92761.1	81161.2	172304	77733.9	33261.9	248256	89145.3	137386	190028	151154
125	164	1	sp|P02671|FIBA_HUMAN					9	866	94972	Fibrinogen alpha chain OS=Homo sapiens (Human) OX=9606 GN=FGA PE=1 SV=2	6	6	1	0	6	0	6	0	6	0	0	0	0	0	0	0	0	0	0	0	0	0	6	53701.1	63111.8	989812	41412.7	119521	49828	32172.2	54498	103288	64932.9	69823.1	149282
410	165	1	sp|P55001|MFAP2_HUMAN					16.4	183	20825	Microfibrillar-associated protein 2 OS=Homo sapiens (Human) OX=9606 GN=MFAP2 PE=1 SV=1	5	5	1	2	3	2	3	2	3	2	234481	117564	138972	122705	104068	149910	175537	134083	665188	625568	29789.7	246808	3	49917.2	85325.5	99223.6	240611	198697	207308	101806	244573	122035	178928	92909.6	147394
706	166	1	sp|Q9Y6C2|EMIL1_HUMAN					20.5	1016	106694	EMILIN-1 OS=Homo sapiens (Human) OX=9606 GN=EMILIN1 PE=1 SV=3	16	16	1	4	12	4	12	4	12	4	515545	420680	416999	338120	232505	136953	247549	363323	436228	451864	150	355977	12	154724	171465	242348	221601	214949	128241	92284.6	60136.4	90651.8	102408	123738	145686
591	167	1	sp|Q8N474|SFRP1_HUMAN					14.3	314	35385	Secreted frizzled-related protein 1 OS=Homo sapiens (Human) OX=9606 GN=SFRP1 PE=1 SV=1	6	6	1	2	4	2	4	2	4	2	192064	307871	286111	186226	370240	115787	369859	227800	187689	326491	5734.93	257014	4	38765.1	233887	139432	125040	117058	181469	123601	160044	131514	210387	128515	144519
533	168	1	sp|Q5EB52|MEST_HUMAN					29.6	335	38830	Mesoderm-specific transcript homolog protein OS=Homo sapiens (Human) OX=9606 GN=MEST PE=1 SV=2	35	35	1	20	15	20	15	20	15	20	238511	856150	376061	295328	341191	200686	348086	342376	475108	640701	13092	411420	15	23422.4	157401	110204	179185	103656	229426	161740	132362	175035	207046	95873.9	143214
152	169	1	sp|P05023|AT1A1_HUMAN					28.9	1023	112895	Sodium/potassium-transporting ATPase subunit alpha-1 OS=Homo sapiens (Human) OX=9606 GN=ATP1A1 PE=1 SV=1	28	28	1	13	15	13	15	13	15	13	441247	135586	167246	398028	195022	931748	268041	134551	101613	365208	2947.33	313829	15	165366	218634	84488.8	43895.1	567019	39454.7	50009.3	161737	47668.4	39232.5	130701	140746
105	170	1	sp|P01008|ANT3_HUMAN					18.8	464	52602	Antithrombin-III OS=Homo sapiens (Human) OX=9606 GN=SERPINC1 PE=1 SV=1	11	11	1	4	7	4	7	4	7	4	429906	355829	360899	634524	269491	139594	115003	166236	559298	172605	13670.6	320339	7	206581	176528	75665.1	262552	106483	95369.8	71276.5	145187	110593	133346	98403.8	134726
510	171	1	sp|Q14766|LTBP1_HUMAN			sp|Q14766|LTBP1_HUMAN, sp|Q9NS15|LTBP3_HUMAN		8.2	1721	186795	Latent-transforming growth factor beta-binding protein 1 OS=Homo sapiens (Human) OX=9606 GN=LTBP1 PE=1 SV=4	11	10	0.909	2	9	2	8	2	8.444	2	62320.7	52933.7	76170.5	51255.3	53593.6	22831.7	78193.9	37486.6	99702.5	156035	150	69052.3	8	306340	95567.4	162584	204082	154066	94986	63400.4	64992.1	96259.5	144762	81051.7	133463
675	172	1	sp|Q9NS15|LTBP3_HUMAN			sp|Q14766|LTBP1_HUMAN, sp|Q9NS15|LTBP3_HUMAN		12	1303	139358	Latent-transforming growth factor beta-binding protein 3 OS=Homo sapiens (Human) OX=9606 GN=LTBP3 PE=1 SV=4	15	14	0.933	4	11	4	10	4	10.556	4	38387.5	39571.8	43675.7	33806.3	31108.1	29888.4	39010.3	24270.2	238479	267074	3939.61	78527.1	10	572660	66235.8	120255	312461	127990	58946.8	40548	32744.5	25405.5	68925.2	41093.5	133388
640	173	1	sp|Q9BQI4|CCDC3_HUMAN					23.3	270	30731	Coiled-coil domain-containing protein 3 OS=Homo sapiens (Human) OX=9606 GN=CCDC3 PE=2 SV=1	7	7	1	2	5	2	5	2	5	2	142755	34464.5	46435.8	30131.3	22828.7	30849.9	76218	55689.6	80252.9	286315	150	80594	5	14902.2	106294	73793.8	97269.2	106890	121158	35856.4	433588	85375.9	82181.3	290050	131578
539	174	1	sp|Q5T4F7|SFRP5_HUMAN					27.8	317	35563	Secreted frizzled-related protein 5 OS=Homo sapiens (Human) OX=9606 GN=SFRP5 PE=2 SV=3	8	8	1	2	6	2	6	2	6	2	30136.9	83101.3	52121.3	46703.7	52502.6	31135.2	28662.1	49972.6	44445.8	84684.8	965.847	50346.6	6	134615	185786	179781	138650	145154	159744	85989.3	69149.4	58263.5	106699	146581	128219
53	175	1	sp|O14773|TPP1_HUMAN					20.4	563	61247	Tripeptidyl-peptidase 1 OS=Homo sapiens (Human) OX=9606 GN=TPP1 PE=1 SV=2	25	25	1	14	11	14	11	14	11	14	465572	1.08186e+06	746674	533432	603150	1.02392e+06	455383	649977	707820	1.21776e+06	22695.1	748555	11	35241.5	220616	229975	165278	114865	157862	113833	69931.8	72360.9	111322	92948.1	125840
577	176	1	sp|Q86XX4|FRAS1_HUMAN					3.7	4008	443209	Extracellular matrix protein FRAS1 OS=Homo sapiens (Human) OX=9606 GN=FRAS1 PE=1 SV=2	17	17	1	4	13	4	13	4	13	4	96761.4	120997	117420	102785	63091	144408	78811.8	79745	112745	107491	1103.64	102426	13	72214.8	136358	83242.7	214930	129595	131354	101710	111753	85291.6	203063	110716	125475
395	177	1	sp|P49765|VEGFB_HUMAN					31.9	207	21602	Vascular endothelial growth factor B OS=Homo sapiens (Human) OX=9606 GN=VEGFB PE=1 SV=2	12	12	1	6	6	6	6	6	6	6	158459	335229	274799	231908	211113	162072	201841	158648	245744	354261	9683.58	233407	6	34518.7	175341	149681	145359	114872	181205	91136.6	75904.3	129442	143854	137504	125347
142	178	1	sp|P04062|GLCM_HUMAN					18.3	536	59716	Lysosomal acid glucosylceramidase OS=Homo sapiens (Human) OX=9606 GN=GBA PE=1 SV=3	13	13	1	5	8	5	8	5	8	5	281145	402869	428015	283323	289106	139613	203520	281141	262426	329512	16691.3	290067	8	94463	105876	124535	98577	131904	194176	106467	107875	180073	134675	95757.1	124943
350	179	1	sp|P34096|RNAS4_HUMAN					33.3	147	16840	Ribonuclease 4 OS=Homo sapiens (Human) OX=9606 GN=RNASE4 PE=1 SV=3	10	10	1	3	7	3	7	3	7	3	253094	362886	310996	182708	205374	102313	129345	238720	179568	359747	150	232475	7	25712.6	252080	227298	110727	125670	122809	71895.7	48537.5	81671.8	105300	135710	118856
241	180	1	sp|P12830|CADH1_HUMAN					3.2	882	97455	Cadherin-1 OS=Homo sapiens (Human) OX=9606 GN=CDH1 PE=1 SV=3	6	6	1	3	3	3	3	3	3	3	386696	226687	342968	120433	148503	76945.2	120765	197786	117924	242099	11450.5	198081	3	90692.2	177055	202381	85454.4	145949	76012.4	78812.8	79388.8	78601.4	95383.1	168453	116198
626	181	1	sp|Q96PB7|NOE3_HUMAN					14.6	478	54929	Noelin-3 OS=Homo sapiens (Human) OX=9606 GN=OLFM3 PE=1 SV=1	10	10	1	3	7	3	7	3	7	3	72304	59226.8	52293.4	31351.5	46074.3	23805.1	36978.3	32600.6	33523.9	57299.1	150	44545.7	7	26506.1	248083	129116	76445.9	122701	97351.8	93077.8	36492.1	219347	125746	65709.6	112780
184	182	1	sp|P07686|HEXB_HUMAN					13.1	556	63111	Beta-hexosaminidase subunit beta OS=Homo sapiens (Human) OX=9606 GN=HEXB PE=1 SV=3	8	8	1	4	4	4	4	4	4	4	58791.7	99924.6	80422.8	52730.1	45058.4	38759.9	43825.6	63361	53070.1	74809.6	150	61075.4	4	58468.3	184034	136339	107284	107720	150875	102415	72366.7	92323.2	95754.5	131155	112612
169	183	1	sp|P06744|G6PI_HUMAN					18.1	558	63146	Glucose-6-phosphate isomerase OS=Homo sapiens (Human) OX=9606 GN=GPI PE=1 SV=4	13	13	1	7	6	7	6	7	6	7	185800	140733	119810	245823	110626	1.76775e+06	130664	182890	84958.6	126036	150	309509	6	446068	65231.9	51811.9	32262.9	48410	40884.1	28385.6	162588	144532	161977	55462.3	112510
494	184	1	sp|Q13835|PKP1_HUMAN					15.5	747	82860	Plakophilin-1 OS=Homo sapiens (Human) OX=9606 GN=PKP1 PE=1 SV=2	11	11	1	1	10	1	10	1	10	1	105377	34167.2	41369.9	23689.9	22186	21195.7	36544.2	30653.4	18517.7	18525.6	150	35222.6	10	298438	53792.9	64444.3	92735.7	99582.3	76053.9	34680.3	179628	85262	101686	148929	112294
301	185	1	sp|P22914|CRYGS_HUMAN					74.7	178	21007	Gamma-crystallin S OS=Homo sapiens (Human) OX=9606 GN=CRYGS PE=1 SV=4	28	28	1	20	8	20	8	20	8	20	5.08853e+06	1.64693e+06	2.09671e+06	2.17183e+06	2.68003e+06	6.34012e+06	899503	1.5781e+06	2.74304e+06	837272	26821.5	2.60821e+06	8	252912	136095	58862	58892.9	89184.2	45215.8	39151	144046	66319.3	245631	70785.8	109736
43	186	1	sp|O00300|TR11B_HUMAN					15.5	401	46026	Tumor necrosis factor receptor superfamily member 11B OS=Homo sapiens (Human) OX=9606 GN=TNFRSF11B PE=1 SV=3	8	8	1	3	5	3	5	3	5	3	293564	463478	368881	280875	238009	58079	147313	169416	166010	182511	3332.26	236814	5	26172.1	193182	130902	89740.9	140347	136386	83736.4	61088.6	104592	130017	89466.1	107784
726	187	1	sp|P0DMV8|HS71A_HUMAN_family		sp|P0DMV8|HS71A_HUMAN&sp|P34931|HS71L_HUMAN	sp|P0DMV8|HS71A_HUMAN&sp|P34931|HS71L_HUMAN, sp|P11021|BIP_HUMAN, sp|P11142|HSP7C_HUMAN, sp|P54652|HSP72_HUMAN		44	641	70051	Heat shock 70 kDa protein 1A OS=Homo sapiens (Human) OX=9606 GN=HSPA1A PE=1 SV=1	32	23	0.719	22	10	16	7	16.845	7.46	16	588022	555998	402412	730096	458210	1.62401e+06	1.02254e+06	352209	421051	359861	9828.58	651441	7	200316	136428	77583.1	49307	84994.7	79639.9	38680.1	186264	110613	137101	78767.3	107245
420	188	1	sp|P56706|WNT7B_HUMAN			sp|O00755|WNT7A_HUMAN, sp|P56706|WNT7B_HUMAN		16.6	349	39327	Protein Wnt-7b OS=Homo sapiens (Human) OX=9606 GN=WNT7B PE=1 SV=2	8	7	0.875	1	7	1	6	1	6.667	1	20857.1	52927.4	61641.1	28600.4	38695.8	46807.3	38676.4	30577.7	48294.8	96626.1	2268.04	46370.4	6	31832	103857	79989.6	121038	89553.9	157188	91092.1	54118.2	101240	164199	173635	106158
88	189	1	sp|O95390|GDF11_HUMAN					7.9	407	45090	Growth/differentiation factor 11 OS=Homo sapiens (Human) OX=9606 GN=GDF11 PE=1 SV=1	6	6	1	0	6	0	6	0	6	0	0	0	0	0	0	0	0	0	0	0	0	0	6	50617.5	164464	119959	117162	105628	145866	95421.2	58298.8	116967	96993.8	96315.2	106154
698	190	1	sp|Q9Y287|ITM2B_HUMAN					27.8	266	30338	Integral membrane protein 2B OS=Homo sapiens (Human) OX=9606 GN=ITM2B PE=1 SV=1	22	22	1	6	16	6	16	6	16	6	273249	240218	216201	154924	115361	189242	122899	126771	181776	251192	5215.74	187183	16	149614	138458	195549	95859.9	95497.2	102974	79352.8	55030.9	70291.2	92742.3	91844.5	106110
526	191	1	sp|Q2TBF2|WSCD2_HUMAN					11.3	565	63816	WSC domain-containing protein 2 OS=Homo sapiens (Human) OX=9606 GN=WSCD2 PE=2 SV=2	8	8	1	4	4	4	4	4	4	4	99760.5	180739	116745	87824.2	79495.5	33159.3	75571.3	114950	108184	212031	6837.75	110846	4	19453.2	152812	251455	114806	136763	130786	81345.7	58311.7	82179.4	71508	65755.3	105925
124	192	1	sp|P02654|APOC1_HUMAN					32.5	83	9332	Apolipoprotein C-I OS=Homo sapiens (Human) OX=9606 GN=APOC1 PE=1 SV=1	6	6	1	2	4	2	4	2	4	2	163628	275909	197680	88475.6	104698	49056.8	59141.6	69207.5	86236.2	163101	150	125713	4	244132	98035.9	117343	85398.4	107422	92003.9	73126	56246.8	78631.4	86695.8	123086	105647
377	193	1	sp|P41221|WNT5A_HUMAN			sp|O00755|WNT7A_HUMAN, sp|P41221|WNT5A_HUMAN, sp|Q9H1J7|WNT5B_HUMAN		24.7	380	42339	Protein Wnt-5a OS=Homo sapiens (Human) OX=9606 GN=WNT5A PE=1 SV=2	9	6	0.667	3	6	2	4	2.667	5.071	2	38645.9	41771.4	47287.9	34294.5	30214.6	12435.6	25866.5	52546.6	30474.1	81739.3	150	39527.6	4	63091.6	159512	143565	86590.8	94115.6	82812.3	70092.6	71861	74484	115437	191967	104866
189	194	1	sp|P07910|HNRPC_HUMAN					12.7	306	33670	Heterogeneous nuclear ribonucleoproteins C1/C2 OS=Homo sapiens (Human) OX=9606 GN=HNRNPC PE=1 SV=4	5	5	1	1	4	1	4	1	4	1	9721.64	5065.75	5276.88	18939.7	6312.4	6892.22	5939.76	4107.45	6401.25	4441.08	150	7309.82	4	136145	139405	58800.8	40516.3	324531	72296.8	42299.9	145745	45396.8	37218.4	79081.7	101949
504	195	1	sp|Q14515|SPRL1_HUMAN					11.3	664	75207	SPARC-like protein 1 OS=Homo sapiens (Human) OX=9606 GN=SPARCL1 PE=1 SV=2	8	8	1	3	5	3	5	3	5	3	170973	73530.3	84254	76248	55006.2	80681.5	47632.7	68283.5	78296.4	65965.8	3160.56	80087.2	5	281473	76634.6	94975.4	115302	93467.4	75094.6	31656.5	89487.3	51034.4	106316	98411.4	101259
620	196	1	sp|Q96JB6|LOXL4_HUMAN					17.2	756	84483	Lysyl oxidase homolog 4 OS=Homo sapiens (Human) OX=9606 GN=LOXL4 PE=1 SV=1	13	13	1	1	12	1	12	1	12	1	34247.8	31763.6	28751.5	31621.7	20311.2	11920.3	18026.9	9056.41	15514.4	33014.4	150	23422.8	12	36770.2	103491	69450.2	95285.4	92222.5	129589	74962.4	76411.3	176416	171935	86668.3	101200
553	197	1	sp|Q6UWP8|SBSN_HUMAN					19.3	590	60540	Suprabasin OS=Homo sapiens (Human) OX=9606 GN=SBSN PE=1 SV=2	9	9	1	2	7	2	7	2	7	2	61652.5	41287	38599.6	37702	31878.5	52909.7	82853.8	25652.6	40627.7	29461.9	1476.23	44262.5	7	241088	61596	74802.4	68393.6	102965	63884.5	36905.9	122907	58037.3	80909.8	155166	96968.8
598	198	1	sp|Q8NES3|LFNG_HUMAN					11.3	379	41773	Beta-1,3-N-acetylglucosaminyltransferase lunatic fringe OS=Homo sapiens (Human) OX=9606 GN=LFNG PE=1 SV=2	23	23	1	13	10	13	10	13	10	13	134968	196443	216633	89899.2	123295	162459	105499	233862	123006	231856	3913.61	161792	10	23386.6	205627	123102	81188.2	91910.4	117244	73747.6	42581.5	90253.4	90028.1	127450	96956.3
541	199	1	sp|Q5T750|XP32_HUMAN					7.6	250	26238	Skin-specific protein 32 OS=Homo sapiens (Human) OX=9606 GN=XP32 PE=1 SV=1	4	4	1	1	3	1	3	1	3	1	326484	206506	153208	80960	144041	65813.4	679488	48664.7	140379	45232.4	10402.5	189078	3	200915	51083	110487	67238.6	184014	76191.3	30111.8	97942.4	57571.2	76085.1	110923	96596.5
141	200	1	sp|P04040|CATA_HUMAN					22.4	527	59755	Catalase OS=Homo sapiens (Human) OX=9606 GN=CAT PE=1 SV=3	12	12	1	0	12	0	12	0	12	0	0	0	0	0	0	0	0	0	0	0	0	0	12	239129	54253.1	63842.4	66938.2	113748	66131.6	28848.1	120173	63415.5	86917.8	149185	95689.3
558	201	1	sp|Q6X4U4|SOSD1_HUMAN					16	206	23306	Sclerostin domain-containing protein 1 OS=Homo sapiens (Human) OX=9606 GN=SOSTDC1 PE=1 SV=2	7	7	1	1	6	1	6	1	6	1	18650.3	22598.8	34352.6	36876.9	33439	26870.9	40767.2	34852.4	21399.5	36045.7	7406.71	30585.3	6	103461	147154	245800	68846.5	114396	37098.4	69189.1	40247.3	53514.9	74192.7	85580.4	94498.3
449	202	1	sp|P63000|RAC1_HUMAN					21.4	192	21450	Ras-related C3 botulinum toxin substrate 1 OS=Homo sapiens (Human) OX=9606 GN=RAC1 PE=1 SV=1	7	7	1	3	4	3	4	3	4	3	151319	130977	171597	116384	144500	71772.8	109959	109302	135355	153096	3217.94	129426	4	38409.6	108372	164571	95861.2	134490	120598	48712	71464.3	94874.9	91080.5	68112.2	94231.4
611	203	1	sp|Q92824|PCSK5_HUMAN					5.4	1860	206940	Proprotein convertase subtilisin/kexin type 5 OS=Homo sapiens (Human) OX=9606 GN=PCSK5 PE=1 SV=4	13	13	1	3	10	3	10	3	10	3	104113	202351	171491	114328	123374	125221	99376.6	146411	122988	246982	4193.13	145664	10	25188.4	123660	157767	117782	91413.1	139545	76112	50598.3	59928.2	94989.9	71091.3	91643.2
622	204	1	sp|Q96L58|B3GT6_HUMAN					23.7	329	37137	Beta-1,3-galactosyltransferase 6 OS=Homo sapiens (Human) OX=9606 GN=B3GALT6 PE=1 SV=2	17	17	1	7	10	7	10	7	10	7	175045	193974	199868	119150	154639	139193	110157	144368	145315	198446	5361.56	158015	10	20832.4	147511	155076	100804	97606.7	117206	81471.5	49987.5	69305.6	72041.7	87479.3	90847.3
700	205	1	sp|Q9Y4K0|LOXL2_HUMAN					5.4	774	86724	Lysyl oxidase homolog 2 OS=Homo sapiens (Human) OX=9606 GN=LOXL2 PE=1 SV=1	5	5	1	1	4	1	4	1	4	1	73099.7	35502.4	47284.3	29532.3	35236.9	13951.3	27593.1	14904.9	22279.9	25984.9	150	32537	4	23988.1	85444.2	65802.1	68231.1	157286	80616.9	49719	134254	117213	148742	66695.7	90726.5
279	206	1	sp|P19823|ITIH2_HUMAN					3.5	946	106462	Inter-alpha-trypsin inhibitor heavy chain H2 OS=Homo sapiens (Human) OX=9606 GN=ITIH2 PE=1 SV=2	5	5	1	2	3	2	3	2	3	2	45586.2	62199.1	83125.2	131130	66506.6	22505.2	26474.9	17809.3	199557	19376.7	6438.27	67427	3	110892	96927.1	20735.2	338001	44965.4	85700.2	44888.9	69821	63918.3	67905.1	52662.8	90583.4
291	207	1	sp|P21926|CD9_HUMAN					7.5	228	25416	CD9 antigen OS=Homo sapiens (Human) OX=9606 GN=CD9 PE=1 SV=4	4	4	1	2	2	2	2	2	2	2	176848	74112.1	94249.9	210235	70337.2	56589.3	75615.6	43506.5	56162.8	170453	150	102811	2	187243	121671	72411.2	35617.9	173088	35955.7	31893.3	114553	73432.7	40364.7	101669	89809.2
629	208	1	sp|Q96RW7|HMCN1_HUMAN					1.6	5635	613383	Hemicentin-1 OS=Homo sapiens (Human) OX=9606 GN=HMCN1 PE=1 SV=2	8	8	1	5	3	5	3	5	3	5	499102	157290	236277	335400	168745	46104	69018	64368.3	498216	127984	13032.2	220250	3	232319	78179.1	35386.9	254245	37575	57218.2	30308.4	76238.5	54762.7	64319	58480.3	89002.9
476	209	1	sp|Q08378|GOGA3_HUMAN					0.9	1498	167353	Golgin subfamily A member 3 OS=Homo sapiens (Human) OX=9606 GN=GOLGA3 PE=1 SV=2	3	3	1	2	1	2	1	2	1	2	615703	351203	227744	411078	90659.2	59257.8	113074	60321	143397	183601	150	225604	1	207347	32113.5	66279.2	42404.6	95232.9	47331.3	43882.4	71400.8	117528	113152	117295	86724.3
616	210	1	sp|Q96DR8|MUCL1_HUMAN					17.8	90	9039	Mucin-like protein 1 OS=Homo sapiens (Human) OX=9606 GN=MUCL1 PE=1 SV=1	4	4	1	2	2	2	2	2	2	2	400108	256289	115506	239843	242969	174547	155356	138586	178322	111659	150	201318	2	206690	39588.6	53528.8	52175.6	74263.5	40701.9	66775.6	110548	79291.6	56017.5	170771	86395.7
382	211	1	sp|P45880|VDAC2_HUMAN					29.9	294	31566	Voltage-dependent anion-selective channel protein 2 OS=Homo sapiens (Human) OX=9606 GN=VDAC2 PE=1 SV=2	11	11	1	5	6	5	6	5	6	5	113208	97416.9	73148.6	292014	65428.8	750126	109290	92856.7	70320.5	78426.5	2644.32	174224	6	191070	218076	97237.6	38644.7	158486	35028.1	35090.6	69089.3	23185.7	40917.7	43491.4	86392.4
58	212	1	sp|O15537|XLRS1_HUMAN					31.7	224	25592	Retinoschisin OS=Homo sapiens (Human) OX=9606 GN=RS1 PE=1 SV=2	11	11	1	6	5	6	5	6	5	6	226888	411540	260685	234809	237474	139181	220100	283824	275730	422943	2675.08	271317	5	16039.7	107636	126818	111195	86168.8	132325	46149.1	59556.1	76803.9	101448	84462.4	86236.6
186	213	1	sp|P07741|APT_HUMAN					43.9	180	19608	Adenine phosphoribosyltransferase OS=Homo sapiens (Human) OX=9606 GN=APRT PE=1 SV=2	10	10	1	2	8	2	8	2	8	2	90241.2	132286	120331	143857	85058.4	48139.5	100986	60448.9	75469.9	54713.6	150	91153.2	8	43113.3	159578	135341	88404.3	83473.8	94260.2	50677.6	73479	56483.2	72711.6	83399.4	85538.3
508	214	1	sp|Q14624|ITIH4_HUMAN					3.1	930	103356	Inter-alpha-trypsin inhibitor heavy chain H4 OS=Homo sapiens (Human) OX=9606 GN=ITIH4 PE=1 SV=4	4	4	1	1	3	1	3	1	3	1	18760.6	30099.8	23470.6	38120	22221.2	10561.3	18774.7	14053.2	42918.2	7066.04	150	22604.6	3	87403	101262	16394.5	285065	42097.2	93007.8	63674.4	58273.2	60331.1	73575.2	59716.4	85527.2
172	215	1	sp|P06899|H2B1J_HUMAN (+3)	sp|P06899|H2B1J_HUMAN&sp|P23527|H2B1O_HUMAN&sp|P33778|H2B1B_HUMAN&sp|Q16778|H2B2E_HUMAN		sp|O60814|H2B1K_HUMAN, sp|P06899|H2B1J_HUMAN		47.6	126	13904	Histone H2B type 1-J OS=Homo sapiens (Human) OX=9606 GN=H2BC11 PE=1 SV=3	31	4	0.129	19	12	2	2	7.667	12	2	606661	85370	177372	2.15215e+06	752874	690128	201551	297062	57724.1	132482	150	515337	2	169051	196526	73674.9	39740.4	172519	75996.1	32204.8	75062.8	31582.6	17004.1	45004.7	84397
130	216	1	sp|P02751|FINC_HUMAN					9.3	2477	272317	Fibronectin OS=Homo sapiens (Human) OX=9606 GN=FN1 PE=1 SV=5	24	24	1	12	12	12	12	12	12	12	465674	472637	306763	973162	433577	215056	202171	164395	161023	160649	8440.48	355511	12	106974	111915	120342	54790.7	126818	60488.5	63391.8	101036	56534.1	76691.5	42525.2	83773.3
671	217	1	sp|Q9NQX7|ITM2C_HUMAN					27	267	30223	Integral membrane protein 2C OS=Homo sapiens (Human) OX=9606 GN=ITM2C PE=1 SV=1	10	10	1	5	5	5	5	5	5	5	227914	275953	247542	214384	194631	190980	225400	190985	167150	206288	1007.19	214123	5	28952	148686	101237	98576.9	85277.4	129098	62018.2	47782.4	72015.1	78349	68669.4	83696.5
657	218	1	sp|Q9H2X0|CHRD_HUMAN					8.2	955	102031	Chordin OS=Homo sapiens (Human) OX=9606 GN=CHRD PE=1 SV=2	9	9	1	3	6	3	6	3	6	3	80223.7	81144.3	85679.4	63132.3	72909.6	49047.7	43684.6	65163.7	63331.2	83125.3	10017.9	68744.2	6	39141.2	127600	107481	146047	70020	72890.7	63251.8	49392.7	60894.6	105019	54685.6	81493
679	219	1	sp|Q9NT22|EMIL3_HUMAN					20.4	766	82646	EMILIN-3 OS=Homo sapiens (Human) OX=9606 GN=EMILIN3 PE=1 SV=2	19	19	1	4	15	4	15	4	15	4	67697	20585.5	13345.7	19432	16864.2	15225.1	25714.9	22399.6	44905.4	140710	150	38688	15	14682.7	65063.2	37384.8	59911.5	65036.8	52836.7	11943.6	286996	80316.7	45616.5	174280	81279
40	220	1	sp|B9A064|IGLL5_HUMAN			sp|B9A064|IGLL5_HUMAN, sp|P0DOY2|IGLC2_HUMAN		10.7	214	23063	Immunoglobulin lambda-like polypeptide 5 OS=Homo sapiens (Human) OX=9606 GN=IGLL5 PE=2 SV=2	3	1	0.333	1	2	0	1	0	1.5	0	0	0	0	0	0	0	0	0	0	0	0	0	1	95001.7	102728	27199.4	112767	116167	53682.4	55715.1	134705	52782.2	65152.7	76719.8	81147.4
662	221	1	sp|Q9H9S5|FKRP_HUMAN					12.3	495	54567	Fukutin-related protein OS=Homo sapiens (Human) OX=9606 GN=FKRP PE=1 SV=1	10	10	1	4	6	4	6	4	6	4	87765.8	163569	135253	71178.5	85476	59550.5	106416	95779.7	148323	153567	5211.34	110688	6	19223.7	131166	116130	111699	81241.8	110206	61276.9	42383.6	57351.8	61444.8	86599.6	79884
167	222	1	sp|P06703|S10A6_HUMAN					24.4	90	10180	Protein S100-A6 OS=Homo sapiens (Human) OX=9606 GN=S100A6 PE=1 SV=1	7	7	1	4	3	4	3	4	3	4	110472	82174.8	48217	92864.6	31479.4	2.34593e+06	12009.4	158811	27742.2	48573.1	1720.37	295827	3	614819	17502.1	48181.7	12065.7	23508.2	16732	8846.11	54019.9	19605.8	29043.5	28855.1	79379.9
50	223	1	sp|O00755|WNT7A_HUMAN			sp|O00755|WNT7A_HUMAN, sp|P41221|WNT5A_HUMAN, sp|P56706|WNT7B_HUMAN		12.9	349	39005	Protein Wnt-7a OS=Homo sapiens (Human) OX=9606 GN=WNT7A PE=1 SV=2	6	4	0.667	1	5	1	3	1	3.762	1	48859.9	100108	84292.7	41348	70510.4	27706.9	56540.2	66044.8	73429.3	133358	150	70219.8	3	14322.9	96968.8	95573.5	84402.6	107385	107018	66988	53784.7	70027	81033.1	93666.1	79197.2
328	224	1	sp|P29122|PCSK6_HUMAN					3.7	969	106419	Proprotein convertase subtilisin/kexin type 6 OS=Homo sapiens (Human) OX=9606 GN=PCSK6 PE=1 SV=1	5	5	1	1	4	1	4	1	4	1	12354.3	26648.9	19561	8568.3	16318.2	9504.02	14049.3	12937.6	11009.9	19377.1	1617.37	15032.9	4	6215.49	149377	133429	68726.7	84440.3	97796.4	59475.8	18469.9	101243	109470	42079.3	79156.7
602	225	1	sp|Q8TE57|ATS16_HUMAN					3.5	1224	136202	A disintegrin and metalloproteinase with thrombospondin motifs 16 OS=Homo sapiens (Human) OX=9606 GN=ADAMTS16 PE=2 SV=3	6	6	1	1	5	1	5	1	5	1	102008	66069.9	52677.5	74654	42695.4	18749.2	32977.2	81647.1	49334.3	66787.7	150	58760.1	5	35430.7	115405	100264	64126.1	103904	85917.1	48314.8	83904	59246	70820.1	96564.2	78536.1
431	226	1	sp|P61204|ARF3_HUMAN (+1)	sp|P61204|ARF3_HUMAN&sp|P84077|ARF1_HUMAN				27.6	181	20601	ADP-ribosylation factor 3 OS=Homo sapiens (Human) OX=9606 GN=ARF3 PE=1 SV=2	7	7	1	3	4	3	4	3	4	3	208049	136538	136892	151681	87266	350751	82181.7	110785	74316.8	131648	150	147011	4	104582	96064.1	90752.8	57254.9	75114.2	72487.8	45208.2	96116.2	89211.3	69357.9	66494.7	78422.2
106	227	1	sp|P01009|A1AT_HUMAN					24.6	418	46736	Alpha-1-antitrypsin OS=Homo sapiens (Human) OX=9606 GN=SERPINA1 PE=1 SV=3	12	12	1	6	6	6	6	6	6	6	454688	378561	156245	134581	145752	52731.4	173982	180526	140952	312165	150	213018	6	81369.7	85786.1	51590.1	65592	150768	51296.8	56573.2	127814	51205.7	88412.4	49010.9	78129
212	228	1	sp|P09668|CATH_HUMAN					14.6	335	37393	Pro-cathepsin H OS=Homo sapiens (Human) OX=9606 GN=CTSH PE=1 SV=4	8	8	1	2	6	2	6	2	6	2	64524	194599	94988.1	93710.3	79618.5	18314.6	52988	99276	115122	116625	150	92976.5	6	15222.6	102656	142994	91226	62619.5	95050.1	71687.4	43323.4	57563.7	98561.4	77066.5	77997.3
407	229	1	sp|P53794|SC5A3_HUMAN					8.9	718	79693	Sodium/myo-inositol cotransporter OS=Homo sapiens (Human) OX=9606 GN=SLC5A3 PE=1 SV=2	9	9	1	2	7	2	7	2	7	2	1558.52	150	150	2050.7	150	1760.3	150	150	150	1603.72	150	787.325	7	193162	115099	57068.6	20336.8	200550	17630	19667.4	54425.1	56376.6	46113.7	69559.7	77271.7
66	230	1	sp|O60243|H6ST1_HUMAN			sp|O60243|H6ST1_HUMAN, sp|Q96MM7|H6ST2_HUMAN		20.7	411	48226	Heparan-sulfate 6-O-sulfotransferase 1 OS=Homo sapiens (Human) OX=9606 GN=HS6ST1 PE=1 SV=5	10	8	0.8	4	6	3	5	4	5.833	3	29669.6	31329.3	33561.2	33408.1	23516.8	17470	25669	19812.2	19579.2	34214.1	150	26823	5	19622.2	122296	82771.6	73750.6	66754	118958	62048.3	38229.9	107900	83664	71162.8	77014.3
237	231	1	sp|P12259|FA5_HUMAN					4.7	2224	251700	Coagulation factor V OS=Homo sapiens (Human) OX=9606 GN=F5 PE=1 SV=4	16	16	1	8	8	8	8	8	8	8	338469	353745	289201	245799	236265	125761	222502	274354	235258	299350	2054.79	262070	8	23211.6	164165	88324.9	82571.9	84505.1	71942.8	66270.9	68415.6	82454.7	69881.3	39452.1	76472.4
392	232	1	sp|P48594|SPB4_HUMAN			sp|P29508|SPB3_HUMAN, sp|P48594|SPB4_HUMAN		43.3	390	44853	Serpin B4 OS=Homo sapiens (Human) OX=9606 GN=SERPINB4 PE=1 SV=2	29	5	0.172	4	25	0	5	0	11.25	0	0	0	0	0	0	0	0	0	0	0	0	0	5	79989.6	22588.3	28405.4	28955	28291.8	47328.8	21835.9	409870	37928.2	71957.5	62375.8	76320.6
36	233	1	sp|A0PJZ3|GXLT2_HUMAN					6.3	443	51055	Glucoside xylosyltransferase 2 OS=Homo sapiens (Human) OX=9606 GN=GXYLT2 PE=2 SV=2	6	6	1	3	3	3	3	3	3	3	109588	120347	114331	70272.2	62111	21503.7	40454.2	70029.3	53302.8	89217.3	1126.74	75115.6	3	7822.33	147076	135422	60988.4	90328.7	105522	68492.3	42610.1	60772.1	50573.2	65611.7	75928.9
723	234	1	sp|O43707|ACTN4_HUMAN_family		sp|O43707|ACTN4_HUMAN&sp|P12814|ACTN1_HUMAN			26.1	911	104853	Alpha-actinin-4 OS=Homo sapiens (Human) OX=9606 GN=ACTN4 PE=1 SV=2	31	31	1	21	10	21	10	21	10	21	871400	338485	329619	402824	233517	2.97843e+06	373507	268584	128760	166871	3148.67	609199	10	214477	75297.4	68917.8	26687.2	97034.8	40315	25126.6	147224	33006.8	64979.2	39386.8	75677.5
135	235	1	sp|P02771|FETA_HUMAN					10.5	609	68677	Alpha-fetoprotein OS=Homo sapiens (Human) OX=9606 GN=AFP PE=1 SV=1	11	11	1	5	6	5	6	5	6	5	154989	156761	182840	291828	147642	31685.2	54529.4	48398.6	462031	29262.3	14951	155997	6	115395	71804.9	5982.23	278533	21914.9	70424.5	45823.1	56460.3	57736.6	58082.9	44295.2	75132.1
305	236	1	sp|P23396|RS3_HUMAN					37	243	26688	40S ribosomal protein S3 OS=Homo sapiens (Human) OX=9606 GN=RPS3 PE=1 SV=2	10	10	1	4	6	4	6	4	6	4	95358.4	59426.6	60418.2	63806.7	41899.5	309891	63457.5	52770.5	58313.9	75613.5	150	88095.6	6	74737.1	62103.4	168463	56179.9	60746.3	43933.3	26091.6	156486	44495.4	62081.9	55997.5	73756
573	237	1	sp|Q86SR1|GLT10_HUMAN					7.3	603	68991	Polypeptide N-acetylgalactosaminyltransferase 10 OS=Homo sapiens (Human) OX=9606 GN=GALNT10 PE=1 SV=2	6	6	1	1	5	1	5	1	5	1	35036.1	46659.8	29134.2	37472.1	26877.8	34112.2	27475.1	24373.4	37126.1	40229.4	2995.77	33849.6	5	13366.7	115553	124494	94983.3	77258.7	93737.4	60797	46237.4	48502.4	61261.5	74698.5	73717.2
95	238	1	sp|P00352|AL1A1_HUMAN			sp|P00352|AL1A1_HUMAN, sp|P05091|ALDH2_HUMAN		60.3	501	54861	Retinal dehydrogenase 1 OS=Homo sapiens (Human) OX=9606 GN=ALDH1A1 PE=1 SV=2	51	48	0.941	41	10	39	9	40.902	9.9	39	673584	361059	376655	1.55138e+06	535143	2.23488e+07	127383	1.40277e+06	229558	259414	28297.9	2.78658e+06	9	252080	102073	27512.6	22746	41298.2	25480.2	22134.2	69043.5	75435.7	139751	23982	72867
54	239	1	sp|O14792|HS3S1_HUMAN					13	307	35773	Heparan sulfate glucosamine 3-O-sulfotransferase 1 OS=Homo sapiens (Human) OX=9606 GN=HS3ST1 PE=1 SV=1	5	5	1	1	4	1	4	1	4	1	28934.6	41293.9	24930.2	19562	21463.4	21600.9	29167.2	38483.4	24753.9	39256.4	1963.83	28944.6	4	35667.4	98435.6	111980	64973.8	84670.1	107531	53379.6	45973.5	64253.2	65574.4	64749.8	72471.7
133	240	1	sp|P02766|TTHY_HUMAN					48.3	147	15887	Transthyretin OS=Homo sapiens (Human) OX=9606 GN=TTR PE=1 SV=1	10	10	1	5	5	5	5	5	5	5	148576	169703	135648	147390	174662	75150.7	284723	206429	109744	179635	1657.07	163166	5	71490.1	74708.8	79123.7	78104.4	85700.4	55137.3	42898.9	59172.4	57209	113539	58046.6	70466.4
426	241	1	sp|P60903|S10AA_HUMAN					17.5	97	11203	Protein S100-A10 OS=Homo sapiens (Human) OX=9606 GN=S100A10 PE=1 SV=2	5	5	1	3	2	3	2	3	2	3	312022	158413	103664	458702	82381.8	244950	100101	64539.8	76225.5	127669	150	172867	2	551970	78947.7	44659.5	18111.3	30029.8	1926.03	2240.08	4613.61	19554.2	3587.35	18726	70396.9
286	242	1	sp|P21217|FUT3_HUMAN					20.2	361	42117	3-galactosyl-N-acetylglucosaminide 4-alpha-L-fucosyltransferase FUT3 OS=Homo sapiens (Human) OX=9606 GN=FUT3 PE=1 SV=1	11	11	1	5	6	5	6	5	6	5	350469	202053	320385	176706	250420	57099.2	128858	146542	82615.1	211836	9251.9	192698	6	33638.2	123996	52010.2	50439.3	57432.4	74076.7	83522.7	38510.4	111803	86695.1	62087.2	70382.8
108	243	1	sp|P01024|CO3_HUMAN					8.6	1663	187146	Complement C3 OS=Homo sapiens (Human) OX=9606 GN=C3 PE=1 SV=2	17	17	1	8	9	8	9	8	9	8	139011	154964	146693	245455	123041	68430.4	189669	73138.9	236485	92348.9	7177.26	146924	9	37701.9	78416.6	66437.9	69567.6	201443	40609.9	36572.5	92154.4	32766.4	45194.2	56229.2	68826.7
435	244	1	sp|P61812|TGFB2_HUMAN					8.7	414	47747	Transforming growth factor beta-2 proprotein OS=Homo sapiens (Human) OX=9606 GN=TGFB2 PE=1 SV=1	5	5	1	1	4	1	4	1	4	1	19417.7	38658.1	37347.6	27712.2	21007.7	14452.2	36078.3	28311.6	243862	276574	150	74342.1	4	352226	29776.9	52645.5	155841	58535.7	20364.8	12401.3	12099.7	8951.86	29229.8	23910.6	68725.7
297	245	1	sp|P22528|SPR1B_HUMAN (+1)	sp|P22528|SPR1B_HUMAN&sp|P35321|SPR1A_HUMAN				27	89	9887	Cornifin-B OS=Homo sapiens (Human) OX=9606 GN=SPRR1B PE=1 SV=2	2	2	1	0	2	0	2	0	2	0	0	0	0	0	0	0	0	0	0	0	0	0	2	137840	93100.9	69160.6	55710.7	59334.8	58088.7	19894.5	54720.2	30566.7	123602	52951.8	68633.6
423	246	1	sp|P60174|TPIS_HUMAN					50	286	30791	Triosephosphate isomerase OS=Homo sapiens (Human) OX=9606 GN=TPI1 PE=1 SV=3	16	16	1	8	8	8	8	8	8	8	295192	258851	151455	383617	134181	4.71946e+06	288252	367864	120787	160873	150	688053	8	193673	50822.9	37164.4	32333	50948.6	36990.8	24462.6	158818	45408	68176.9	49172.1	67997.3
590	247	1	sp|Q8N436|CPXM2_HUMAN					6.2	756	85869	Inactive carboxypeptidase-like protein X2 OS=Homo sapiens (Human) OX=9606 GN=CPXM2 PE=2 SV=3	7	7	1	2	5	2	5	2	5	2	75231.9	102723	102649	85383.2	84244	58821.1	67199.2	76673.4	105858	90557.2	1979.88	84934	5	27629.5	154656	121993	70008.7	70363.5	54194.5	46749.3	39617.3	31930.1	48315.4	72625.6	67098.4
278	248	1	sp|P18669|PGAM1_HUMAN					39.8	254	28804	Phosphoglycerate mutase 1 OS=Homo sapiens (Human) OX=9606 GN=PGAM1 PE=1 SV=2	10	10	1	4	6	4	6	4	6	4	78337	61580.7	37208.1	94261.6	36943.1	788437	62069.4	69976.4	39688.6	47996	1747.25	131650	6	230742	33480.4	33595.6	16832.8	21622.5	20139.4	19664.6	116793	95940.9	98924.4	37096.8	65893.8
116	249	1	sp|P01876|IGHA1_HUMAN					13.6	353	37654	Immunoglobulin heavy constant alpha 1 OS=Homo sapiens (Human) OX=9606 GN=IGHA1 PE=1 SV=2	4	4	1	0	4	0	4	0	4	0	0	0	0	0	0	0	0	0	0	0	0	0	4	128565	53633.2	29334.6	27733.2	120384	42938.9	30981.6	154138	31471	39347.7	64225.8	65704.9
529	250	1	sp|Q49AN0|CRY2_HUMAN					5.7	593	66946	Cryptochrome-2 OS=Homo sapiens (Human) OX=9606 GN=CRY2 PE=1 SV=2	4	4	1	1	3	1	3	1	3	1	14785.9	9342.18	10131.3	17357.1	12295.8	6252.93	4407.14	5056.49	12588.9	15600.8	150	10781.9	3	49325.7	59733.2	48354.1	70985.6	60074.1	119725	58010.5	42670.3	61891.4	111254	38767.8	65526.5
102	251	1	sp|P00740|FA9_HUMAN					16.1	461	51778	Coagulation factor IX OS=Homo sapiens (Human) OX=9606 GN=F9 PE=1 SV=2	10	10	1	6	4	6	4	6	4	6	247443	475291	318424	221821	271230	138240	133637	328509	417541	634981	14983.1	318712	4	21323.4	122267	83744.6	105288	45597.3	62347.4	40590.9	44001.9	30673.4	86652.3	75344.6	65257.4
520	252	1	sp|Q16270|IBP7_HUMAN					20.6	282	29130	Insulin-like growth factor-binding protein 7 OS=Homo sapiens (Human) OX=9606 GN=IGFBP7 PE=1 SV=1	4	4	1	1	3	1	3	1	3	1	2184.15	1937.14	3028.25	2793.14	7324.85	8024.9	3509.7	3989.67	4414.08	3009.15	150	4021.5	3	47935.9	51970.2	60046.5	70800.5	70681	59800.4	32898.3	75133.5	62061.8	121045	63574	65086.1
360	253	1	sp|P35579|MYH9_HUMAN			sp|P35579|MYH9_HUMAN, sp|P35580|MYH10_HUMAN, sp|Q7Z406|MYH14_HUMAN		25.5	1960	226530	Myosin-9 OS=Homo sapiens (Human) OX=9606 GN=MYH9 PE=1 SV=4	63	52	0.825	37	26	31	21	35.975	25.302	31	348710	337051	227064	594196	243652	849759	379158	155356	145959	158630	4128.2	343954	21	104530	77425.7	62242.2	29058.9	142856	46563	25927.7	114789	24341.9	46142.4	41781.5	65059.9
224	254	1	sp|P10619|PPGB_HUMAN					11	480	54465	Lysosomal protective protein OS=Homo sapiens (Human) OX=9606 GN=CTSA PE=1 SV=2	4	4	1	0	4	0	4	0	4	0	0	0	0	0	0	0	0	0	0	0	0	0	4	43569.7	105558	68371.3	72811.8	49457.3	80903.6	46673.6	56590.4	54065.1	65785.1	70063.6	64895.4
81	255	1	sp|O75888|TNF13_HUMAN					10	250	27433	Tumor necrosis factor ligand superfamily member 13 OS=Homo sapiens (Human) OX=9606 GN=TNFSF13 PE=1 SV=1	4	4	1	2	2	2	2	2	2	2	161284	141539	136421	134128	110376	114537	94541.8	141848	106653	199077	150	134041	2	28674.6	79898.8	60845.3	81444.2	72345.4	84755.5	48584.6	44607.9	74151.5	74683.8	55877.9	64169.9
379	256	1	sp|P42357|HUTH_HUMAN					7.8	657	72697	Histidine ammonia-lyase OS=Homo sapiens (Human) OX=9606 GN=HAL PE=1 SV=1	6	6	1	0	6	0	6	0	6	0	0	0	0	0	0	0	0	0	0	0	0	0	6	150009	41263.3	45821.2	36544.3	62104.3	44912	16181.3	126271	34810.5	62924.1	76693.2	63412.2
155	257	1	sp|P05067|A4_HUMAN					6.6	770	86942	Amyloid-beta precursor protein OS=Homo sapiens (Human) OX=9606 GN=APP PE=1 SV=3	6	6	1	3	3	3	3	3	3	3	40306.6	30526.6	28382.8	28253.5	24662.1	54750	25894	24958.7	33738.9	19952.6	1092.11	31142.6	3	41876.5	46443.1	47839.4	83153.3	70929.2	62366.4	31918.9	77150.6	88355.9	82288	48083.8	61855
111	258	1	sp|P01127|PDGFB_HUMAN					8.3	241	27283	Platelet-derived growth factor subunit B OS=Homo sapiens (Human) OX=9606 GN=PDGFB PE=1 SV=1	4	4	1	1	3	1	3	1	3	1	74875.1	119635	131710	109838	63583.3	106166	65407.3	67907.2	72739.6	205405	150	101727	3	11995.4	70147.5	60057.2	58778.8	32316.2	146154	32312.3	39561.3	67649.7	103272	43331	60506.9
349	259	1	sp|P33908|MA1A1_HUMAN					7.2	653	72968	Mannosyl-oligosaccharide 1,2-alpha-mannosidase IA OS=Homo sapiens (Human) OX=9606 GN=MAN1A1 PE=1 SV=3	6	6	1	1	5	1	5	1	5	1	22215.8	38677.5	32559.1	25756.8	25304.6	13810.7	19560.6	28846.8	27609.1	31378.4	2241.44	26571.9	5	28921.8	112211	88740.5	69408.5	51235.3	82685.3	53473	28434.3	36381.4	56370.6	53410.1	60115.6
228	260	1	sp|P11021|BIP_HUMAN			sp|P0DMV8|HS71A_HUMAN, sp|P11021|BIP_HUMAN, sp|P11142|HSP7C_HUMAN, sp|P34931|HS71L_HUMAN, sp|P54652|HSP72_HUMAN		25.2	654	72332	Endoplasmic reticulum chaperone BiP OS=Homo sapiens (Human) OX=9606 GN=HSPA5 PE=1 SV=2	32	29	0.906	19	13	16	13	16.486	13	16	32617.1	28857.1	32720.9	37705.9	34460.7	64355.4	23102.3	24103.2	22974	30645.1	8131.24	33154.2	13	134237	34503.8	26859.1	26632.5	45680.2	22196.3	12580.4	218346	27868.9	55481.7	56853.1	60112.7
450	261	1	sp|P63104|1433Z_HUMAN			sp|P27348|1433T_HUMAN, sp|P31946|1433B_HUMAN, sp|P31947|1433S_HUMAN, sp|P61981|1433G_HUMAN, sp|P62258|1433E_HUMAN, sp|P63104|1433Z_HUMAN		46.9	245	27745	14-3-3 protein zeta/delta OS=Homo sapiens (Human) OX=9606 GN=YWHAZ PE=1 SV=1	18	14	0.778	7	11	5	9	5.667	9.75	5	98771.7	61491.9	41811.8	66697.4	32835.9	300621	132310	39292.1	36898.5	21860.4	150	83259	9	239958	20101	29462.7	17778.7	31837	23530	11841.7	139776	43066.1	57063.3	39362.7	59434.2
374	262	1	sp|P40126|TYRP2_HUMAN					4.2	519	59145	L-dopachrome tautomerase OS=Homo sapiens (Human) OX=9606 GN=DCT PE=1 SV=1	4	4	1	2	2	2	2	2	2	2	30159.8	33023.2	27084	33392.8	39476.5	26362.8	23058.7	27585.4	30793.6	33434.4	1194.44	30437.1	2	18853.8	77378.1	110978	85114.4	86311.1	59887.3	35982.7	39873.7	27152.9	49733	60299.8	59233.1
251	263	1	sp|P13942|COBA2_HUMAN			sp|P13942|COBA2_HUMAN, sp|P20908|CO5A1_HUMAN, sp|P25940|CO5A3_HUMAN		3.2	1736	171789	Collagen alpha-2(XI) chain OS=Homo sapiens (Human) OX=9606 GN=COL11A2 PE=1 SV=5	6	5	0.833	4	2	3	2	3.081	2	3	124642	65827.7	121567	91676.4	89522.2	40238.1	78926.6	51323.5	37567.2	41796.6	904.214	74308.7	2	76313.9	29249	60503.5	40895.9	70819.7	47655.3	38256.8	63459.7	67457.3	82544.4	64656.5	58346.6
368	264	1	sp|P36955|PEDF_HUMAN					17.2	418	46312	Pigment epithelium-derived factor OS=Homo sapiens (Human) OX=9606 GN=SERPINF1 PE=1 SV=4	11	11	1	4	7	4	7	4	7	4	171318	236407	191514	248098	182554	72886.3	79521.1	118386	132013	127749	1376.08	156045	7	60161.7	75880.6	36311.9	66590	37000.6	56598.1	34113.3	78991.3	53783.7	86798.3	54868.2	58281.6
285	265	1	sp|P20930|FILA_HUMAN					3	4061	435164	Filaggrin OS=Homo sapiens (Human) OX=9606 GN=FLG PE=1 SV=3	10	10	1	6	4	6	4	6	4	6	974772	754633	512645	474687	390883	295624	839426	289924	280727	261741	11300.5	507506	4	168512	30325.4	33475.7	36900.9	75052.7	29111.5	16884.9	88763.9	29077.2	55953.2	75119.3	58107
45	266	1	sp|O00391|QSOX1_HUMAN					11.8	747	82577	Sulfhydryl oxidase 1 OS=Homo sapiens (Human) OX=9606 GN=QSOX1 PE=1 SV=3	10	10	1	2	8	2	8	2	8	2	71220.9	48966.7	59385.6	52286.5	39717.1	26636.9	56235.9	45328.9	40105.5	51601.7	150	49148.6	8	34111.4	110444	85275.9	48536.3	66676.1	62283.1	38250.2	42629.6	46364.3	58544.8	45335.5	58041
604	267	1	sp|Q8WUA8|TSK_HUMAN					18.4	353	37807	Tsukushin OS=Homo sapiens (Human) OX=9606 GN=TSKU PE=2 SV=3	7	7	1	3	4	3	4	3	4	3	84709.7	283183	124544	93224.8	71412.6	121637	70540.9	162699	150435	245510	5920.91	140790	4	38440	88632.1	76152.8	71438.5	47911.3	67221.9	46541.6	31340.3	21856.5	43071.6	95366.7	57088.5
552	268	1	sp|Q6PCB0|VWA1_HUMAN					23.8	445	46804	von Willebrand factor A domain-containing protein 1 OS=Homo sapiens (Human) OX=9606 GN=VWA1 PE=1 SV=1	10	10	1	3	7	3	7	3	7	3	85599.2	71145.6	47154.2	98817.2	61441.6	43242.6	42664.3	53558	59134.5	59672.6	150	62243	7	26924.3	39729.3	28784.5	67757.5	65384.6	54619.3	31146.2	62480.5	81319.1	120644	43871.5	56605.5
100	269	1	sp|P00734|THRB_HUMAN					13.7	622	70036	Prothrombin OS=Homo sapiens (Human) OX=9606 GN=F2 PE=1 SV=2	11	11	1	7	4	7	4	7	4	7	271018	1.39679e+06	149885	195344	204755	77759.9	82305.7	239023	154492	435759	150	320713	4	29710.7	93969.7	126756	79394.5	29722.1	39431	75440.8	44532.9	27404.2	49948.8	25719.8	56548.2
615	270	1	sp|Q96A83|COQA1_HUMAN					3.4	441	45381	Collagen alpha-1(XXVI) chain OS=Homo sapiens (Human) OX=9606 GN=COL26A1 PE=1 SV=1	4	4	1	1	3	1	3	1	3	1	95671.8	78808.5	47282	51693.3	54985.4	72774.8	61959.6	39584	115709	258775	150	87724.3	3	37721.3	36230.7	37636.6	86573.4	59328.8	35436	40850.3	33049.1	100093	68302.6	86620.3	56531.1
638	271	1	sp|Q9BQ16|TICN3_HUMAN					8.3	436	49428	Testican-3 OS=Homo sapiens (Human) OX=9606 GN=SPOCK3 PE=1 SV=2	6	6	1	1	5	1	5	1	5	1	26386.6	24073.2	25831.8	18756.6	21563	7702.1	13450.8	18659.6	22203	24528.4	150	20315.5	5	31564.5	48333	56812.9	80960.7	68491.6	82017.7	42431.7	44307	47065.1	71363.7	48366	56519.5
652	272	1	sp|Q9H0U4|RAB1B_HUMAN			sp|P20338|RAB4A_HUMAN, sp|P61018|RAB4B_HUMAN, sp|P61026|RAB10_HUMAN, sp|P61106|RAB14_HUMAN, sp|Q9H0U4|RAB1B_HUMAN		26.9	201	22171	Ras-related protein Rab-1B OS=Homo sapiens (Human) OX=9606 GN=RAB1B PE=1 SV=1	10	5	0.5	1	9	0	5	0	7.333	0	0	0	0	0	0	0	0	0	0	0	0	0	5	84169.4	50944.2	51456.7	47629	57766.3	56485.7	23171.5	99667	40852.3	49749.8	51614.4	55773.3
636	273	1	sp|Q99988|GDF15_HUMAN					21.8	308	34140	Growth/differentiation factor 15 OS=Homo sapiens (Human) OX=9606 GN=GDF15 PE=1 SV=3	14	14	1	6	8	6	8	6	8	6	162971	171352	221179	135048	187402	73084.9	112656	147120	135866	263724	3205.38	161040	8	10064.3	68754	83798.4	38970.5	84987.8	72275.6	59971.6	20883.4	30536.8	44597.2	93317.3	55287
311	274	1	sp|P25705|ATPA_HUMAN					38	553	59750	ATP synthase subunit alpha, mitochondrial OS=Homo sapiens (Human) OX=9606 GN=ATP5F1A PE=1 SV=1	26	26	1	20	6	20	6	20	6	20	609994	563419	339254	1.20458e+06	325796	8.13384e+06	513901	623677	286487	348442	28848.1	1.29494e+06	6	87697.9	115760	37907.3	23681.6	168108	18702.8	18936.4	51234.1	16591.1	28902.8	38950.9	55134
688	275	1	sp|Q9UBR2|CATZ_HUMAN					5.6	303	33868	Cathepsin Z OS=Homo sapiens (Human) OX=9606 GN=CTSZ PE=1 SV=1	4	4	1	0	4	0	4	0	4	0	0	0	0	0	0	0	0	0	0	0	0	0	4	27001	95048.3	92813.7	48483.9	51479.2	65248.7	40444.1	33994.3	44378.8	45569.3	58305.8	54797
406	276	1	sp|P53674|CRBB1_HUMAN					32.9	252	28023	Beta-crystallin B1 OS=Homo sapiens (Human) OX=9606 GN=CRYBB1 PE=1 SV=2	14	14	1	8	6	8	6	8	6	8	77061.9	47004.6	55658.3	111254	87580.8	1.51136e+06	48371.2	122245	41349.7	45531	23040.2	214741	6	226848	47710	19410.3	14987.7	4492.92	10879.8	8431.12	95821.8	87779.3	30742.2	54044.8	54649.8
171	277	1	sp|P06858|LIPL_HUMAN					18.9	475	53162	Lipoprotein lipase OS=Homo sapiens (Human) OX=9606 GN=LPL PE=1 SV=1	11	11	1	5	6	5	6	5	6	5	135531	118355	143096	112311	145502	90382.6	137294	112400	75296.9	214005	150	128417	6	20353.9	51867.1	63238	37398.3	71353.7	39149.8	29243.7	22002.3	40144	141610	82348.2	54428.1
308	278	1	sp|P24593|IBP5_HUMAN					15.1	272	30570	Insulin-like growth factor-binding protein 5 OS=Homo sapiens (Human) OX=9606 GN=IGFBP5 PE=1 SV=1	6	6	1	3	3	3	3	3	3	3	165859	144351	143569	71819.7	96327	106314	103148	109073	97165.8	232692	150	127032	3	94496.3	57899.4	82566.2	44748.8	77468.6	41106.5	40598.7	33202.9	30491	46982.5	45339.1	54081.8
484	279	1	sp|Q12805|FBLN3_HUMAN					27.8	493	54640	EGF-containing fibulin-like extracellular matrix protein 1 OS=Homo sapiens (Human) OX=9606 GN=EFEMP1 PE=1 SV=2	17	17	1	8	9	8	9	8	9	8	173862	110460	104476	136164	95460.1	74069.8	71489.5	81574.6	213038	288875	4223.6	134947	9	170237	34575.4	39339.5	92791.6	44419.5	33061.5	28359.6	31074.6	31071.8	53235.1	32076	53658.3
347	280	1	sp|P31947|1433S_HUMAN			sp|P27348|1433T_HUMAN, sp|P31946|1433B_HUMAN, sp|P31947|1433S_HUMAN, sp|P61981|1433G_HUMAN, sp|P62258|1433E_HUMAN, sp|P63104|1433Z_HUMAN		46.8	248	27774	14-3-3 protein sigma OS=Homo sapiens (Human) OX=9606 GN=SFN PE=1 SV=1	14	8	0.571	7	7	3	5	4.257	5.417	3	53393.3	220765	42323.8	64640.6	51267.3	8612.44	896432	21964.2	125635	24895.8	150	150993	5	111175	13799	11529.5	14666.4	17612.6	23626.8	8701.93	286600	9650.34	42688.4	46584	53330.4
307	281	1	sp|P23528|COF1_HUMAN					31.9	166	18502	Cofilin-1 OS=Homo sapiens (Human) OX=9606 GN=CFL1 PE=1 SV=3	6	6	1	0	6	0	6	0	6	0	0	0	0	0	0	0	0	0	0	0	0	0	6	160315	26243.1	22507.4	13071	25964.2	18653.2	8595.9	197353	22290.8	42646.6	43475.2	52828.7
213	282	1	sp|P09972|ALDOC_HUMAN			sp|P04075|ALDOA_HUMAN, sp|P05062|ALDOB_HUMAN, sp|P09972|ALDOC_HUMAN		32.7	364	39455	Fructose-bisphosphate aldolase C OS=Homo sapiens (Human) OX=9606 GN=ALDOC PE=1 SV=2	24	8	0.333	5	19	3	5	3.333	8.264	3	55151.4	17340.1	28900.1	50714.2	13505.5	119586	8953.12	33872.2	6424.56	56510.6	150	39095.8	5	162568	50332.5	24426.3	15519.2	11161.1	31375.2	10394.3	76273.6	52272.8	79202.4	64769.3	52572.3
265	283	1	sp|P16152|CBR1_HUMAN					52	277	30375	Carbonyl reductase [NADPH] 1 OS=Homo sapiens (Human) OX=9606 GN=CBR1 PE=1 SV=3	17	17	1	11	6	11	6	11	6	11	255067	228207	198592	391452	193495	4.03878e+06	207383	455253	185475	223473	150	637717	6	78807.1	56896.1	35562.1	19567.8	34575.2	40908	30135.5	80807.7	60467.2	85547.5	44926.1	51654.6
576	284	1	sp|Q86VR8|FJX1_HUMAN					15.8	437	48506	Four-jointed box protein 1 OS=Homo sapiens (Human) OX=9606 GN=FJX1 PE=2 SV=1	6	6	1	0	6	0	6	0	6	0	0	0	0	0	0	0	0	0	0	0	0	0	6	7813.92	101690	72546	46443.3	52665.3	82990.1	41335.9	14478.1	51695.6	39681.3	51154.4	51135.8
534	285	1	sp|Q5FYB1|ARSI_HUMAN					9.5	569	64030	Arylsulfatase I OS=Homo sapiens (Human) OX=9606 GN=ARSI PE=1 SV=1	8	8	1	5	3	5	3	5	3	5	241151	456804	352220	250366	424369	159735	244300	410840	323002	524038	17428.1	338683	3	12896.2	72012.2	48209.6	71178.3	44703.6	55537.7	53359.7	32295	51554.3	64648.2	55540.8	51085.1
207	286	1	sp|P09327|VILI_HUMAN					1.1	827	92694	Villin-1 OS=Homo sapiens (Human) OX=9606 GN=VIL1 PE=1 SV=4	2	0	0	0	2	0	0	0	0	0	0	0	0	0	0	0	0	0	0	0	0	0	2	72523.1	57634.3	30483.3	40226.8	47041.2	35693.4	35602	60974.3	59227.9	71790.7	47531.7	50793.5
78	287	1	sp|O75462|CRLF1_HUMAN					12.6	422	46301	Cytokine receptor-like factor 1 OS=Homo sapiens (Human) OX=9606 GN=CRLF1 PE=1 SV=1	8	8	1	2	6	2	6	2	6	2	80762.8	86554.1	99318	83337.9	82474.5	46755.6	70108.6	49247.2	71019.9	81834.1	150	75141.3	6	7707.37	119417	90085.7	45646.6	97324	26694.3	21924.5	18080.6	32160.3	32765.8	54406.3	49655.6
115	288	1	sp|P01859|IGHG2_HUMAN			sp|P01857|IGHG1_HUMAN, sp|P01859|IGHG2_HUMAN		19	326	35900	Immunoglobulin heavy constant gamma 2 OS=Homo sapiens (Human) OX=9606 GN=IGHG2 PE=1 SV=2	9	4	0.444	2	7	1	3	1.111	4.2	1	12841.3	26868.3	9990.74	9890.48	8566.78	7217.54	85129.1	15340.7	11251.8	10434.5	150	19753.1	3	30203.3	36693.7	34889.9	31079.2	141415	35706.4	26939.1	100216	23218.4	29478	54762	49509.2
427	289	1	sp|P61018|RAB4B_HUMAN			sp|P20338|RAB4A_HUMAN, sp|P61018|RAB4B_HUMAN, sp|P61026|RAB10_HUMAN, sp|P61106|RAB14_HUMAN, sp|Q9H0U4|RAB1B_HUMAN		25.8	213	23586	Ras-related protein Rab-4B OS=Homo sapiens (Human) OX=9606 GN=RAB4B PE=1 SV=1	7	3	0.429	2	5	1	2	2	2.6	1	0	0	0	0	0	0	0	0	0	0	0	0	2	16496.1	81086	62460.5	49869.3	46525.7	67205.7	41731.4	29700.8	58130.4	44117.3	43659.4	49180.2
126	290	1	sp|P02675|FIBB_HUMAN					26.3	491	55928	Fibrinogen beta chain OS=Homo sapiens (Human) OX=9606 GN=FGB PE=1 SV=2	9	9	1	0	9	0	9	0	9	0	0	0	0	0	0	0	0	0	0	0	0	0	9	11076.1	13777.5	405649	7563.81	36737.7	5260.73	4907.83	21902.2	11439.3	6470.19	10932.7	48701.6
695	291	1	sp|Q9UKZ9|PCOC2_HUMAN					8.7	415	45716	Procollagen C-endopeptidase enhancer 2 OS=Homo sapiens (Human) OX=9606 GN=PCOLCE2 PE=1 SV=1	6	6	1	2	4	2	4	2	4	2	59857.4	137195	79071.2	71723.4	50764.1	34585.1	63612.5	108085	63642.2	125708	150	79424.4	4	6814.61	87649.2	136896	34904.9	70723.5	56304.5	32458.6	20710.3	27622.7	21576.7	39644.8	48664.2
566	292	1	sp|Q7Z304|MAMC2_HUMAN					13.7	686	77555	MAM domain-containing protein 2 OS=Homo sapiens (Human) OX=9606 GN=MAMDC2 PE=1 SV=3	10	10	1	4	6	4	6	4	6	4	44791.1	52779.7	72258.2	43955.9	41975.9	32273.4	50217.3	36325.6	58410.7	74195.5	150	50718.3	6	30912.6	65093.3	46321.4	71144	41283.4	69845.8	33051.4	27663	44437.6	50730.5	51540.3	48365.7
273	293	1	sp|P17900|SAP3_HUMAN					19.2	193	20838	Ganglioside GM2 activator OS=Homo sapiens (Human) OX=9606 GN=GM2A PE=1 SV=4	5	5	1	2	3	2	3	2	3	2	43079.7	84550.2	27660.1	28072	18544.5	18182.1	24589	11011.4	15421.4	16824.6	150	28793.5	3	93292.7	18430.5	17679.1	27003.7	43819.4	22041.6	9517.62	168781	19595.5	40673.6	62052.9	47535.2
600	294	1	sp|Q8TDB4|HUMMR_HUMAN					52.5	240	25389	Protein MGARP OS=Homo sapiens (Human) OX=9606 GN=MGARP PE=1 SV=1	13	13	1	8	5	8	5	8	5	8	7083.05	5370.1	4937.53	35846.5	4843.76	95535	12865.3	7682.35	2720.8	4343.82	1129.85	18122.8	5	145297	130162	28886	18106.2	134946	12913.7	9679.97	11879.7	9808.71	10157.6	7189.85	47184.3
219	295	1	sp|P0DOY2|IGLC2_HUMAN (+1)	sp|P0DOY2|IGLC2_HUMAN&sp|P0DOY3|IGLC3_HUMAN		sp|B9A064|IGLL5_HUMAN, sp|P0DOY2|IGLC2_HUMAN		30.2	106	11293	Immunoglobulin lambda constant 2 OS=Homo sapiens (Human) OX=9606 GN=IGLC2 PE=1 SV=1	5	3	0.6	3	2	2	1	3	1.5	2	35286.5	32813.7	23843.7	28348.8	22263.1	19646.4	62519.5	29689.4	22172.1	21466.4	1594.45	29805	1	47200	31099.4	25660.3	25610.3	128698	23525.8	18767.1	107119	25290.7	32479.2	52478.8	47084.4
72	296	1	sp|O75223|GGCT_HUMAN					43.6	188	21007	Gamma-glutamylcyclotransferase OS=Homo sapiens (Human) OX=9606 GN=GGCT PE=1 SV=1	9	9	1	2	7	2	7	2	7	2	47912.6	45873.9	36192.5	19951.3	20205.8	16688	17803.2	12417	14201.8	12912	150	24415.8	7	117459	23163.7	22386.4	29435.3	48509.5	28065.1	13072.1	97791	25981.2	43015.6	65460.1	46758.1
503	297	1	sp|Q14393|GAS6_HUMAN					4.3	678	74925	Growth arrest-specific protein 6 OS=Homo sapiens (Human) OX=9606 GN=GAS6 PE=1 SV=3	6	6	1	3	3	3	3	3	3	3	33589.1	56415.9	42354.9	50518.5	43776.3	111618	47135.6	37943.5	53846.7	73111.8	150	55031.1	3	14010.2	65241.7	52337.3	48119.9	62948.1	53393.3	38290.2	18685.2	39514	83374.1	31237.9	46104.7
289	298	1	sp|P21333|FLNA_HUMAN			sp|O75369|FLNB_HUMAN, sp|P21333|FLNA_HUMAN		10.5	2647	280736	Filamin-A OS=Homo sapiens (Human) OX=9606 GN=FLNA PE=1 SV=4	24	17	0.708	14	10	10	7	12.667	8.909	10	104190	97147.7	91495.9	202444	91509.5	557344	135517	79891.2	80151.1	48640.9	3467.85	148833	7	54740.8	48427.2	54014.7	30777.5	80945.8	38551.9	24619	50346.5	41927	55620.2	23168.5	45739.9
151	299	1	sp|P04908|H2A1B_HUMAN (+7)	sp|P04908|H2A1B_HUMAN&sp|P0C0S8|H2A1_HUMAN&sp|P20671|H2A1D_HUMAN&sp|Q7L7L0|H2A3_HUMAN&sp|Q93077|H2A1C_HUMAN&sp|Q96KK5|H2A1H_HUMAN&sp|Q99878|H2A1J_HUMAN&sp|Q9BTM1|H2AJ_HUMAN		sp|P04908|H2A1B_HUMAN, sp|P16104|H2AX_HUMAN		49.2	130	14135	Histone H2A type 1-B/E OS=Homo sapiens (Human) OX=9606 GN=H2AC8 PE=1 SV=2	19	8	0.421	11	8	5	3	9.286	8	5	329067	69733.5	114641	1.10249e+06	282382	454664	83698.1	119319	31740.2	70374.1	150	265811	3	88619.8	84132.9	50742.9	17457.9	109884	36060	19514.2	37294	20353.9	12397.7	20415.7	45170.3
113	300	1	sp|P01834|IGKC_HUMAN					79.4	107	11765	Immunoglobulin kappa constant OS=Homo sapiens (Human) OX=9606 GN=IGKC PE=1 SV=2	12	12	1	7	5	7	5	7	5	7	411690	492888	388627	357897	285644	132418	464307	364988	324174	336424	6911.01	355905	5	35922.2	24640.6	24283.6	31222.9	113150	30466	18608.6	91482.5	28491.2	51564.6	46686.4	45138.1
557	301	1	sp|Q6UXI7|VITRN_HUMAN					6.3	678	73929	Vitrin OS=Homo sapiens (Human) OX=9606 GN=VIT PE=2 SV=1	5	5	1	2	3	2	3	2	3	2	7941.5	5210.25	9323.39	4109.86	11682.6	2786.24	4279.63	7880.43	3294.21	6585.48	150	6309.36	3	19456.7	103132	72080.3	21075.8	51147.3	33218.9	37341.8	47554.8	40351.3	42384	25675.9	44856.3
97	302	1	sp|P00441|SODC_HUMAN					29.9	154	15936	Superoxide dismutase [Cu-Zn] OS=Homo sapiens (Human) OX=9606 GN=SOD1 PE=1 SV=2	4	4	1	3	1	3	1	3	1	3	12417.1	7691.62	6898.24	24245.3	5492.63	595153	885	38541	11787.2	6886.5	150	70999.7	1	145994	34859.1	29652.8	32306.3	49938.8	18088.9	11587.2	54459.9	22270	39349.4	46545	44095.6
363	303	1	sp|P35858|ALS_HUMAN					17.7	605	66034	Insulin-like growth factor-binding protein complex acid labile subunit OS=Homo sapiens (Human) OX=9606 GN=IGFALS PE=1 SV=1	13	13	1	4	9	4	9	4	9	4	42845.5	97013.7	38381.5	30670.2	30605.2	29633.4	34776.5	42639.4	42360.7	93793.4	2137.61	48272	9	22241.7	82011.1	65753	53211.2	37762.4	45870.8	38498.9	19436.6	28631.2	31987.6	51639.1	43367.6
74	304	1	sp|O75342|LX12B_HUMAN					6.4	701	80355	Arachidonate 12-lipoxygenase, 12R-type OS=Homo sapiens (Human) OX=9606 GN=ALOX12B PE=1 SV=1	5	5	1	0	5	0	5	0	5	0	0	0	0	0	0	0	0	0	0	0	0	0	5	92272.7	25973.8	30091.2	44139.1	57745.6	26766.6	12459.7	63471.5	26310.9	41410.1	51642.4	42934.9
463	305	1	sp|Q00325|MPCP_HUMAN					18.2	362	40094	Phosphate carrier protein, mitochondrial OS=Homo sapiens (Human) OX=9606 GN=SLC25A3 PE=1 SV=2	10	10	1	6	4	6	4	6	4	6	115050	89106.1	53191.8	152416	50102.9	327434	54752.7	52096	43085.6	53200.6	3955.46	99043.5	4	78952.9	122769	31525	18005.9	127982	13504.4	10359.8	29498.3	10895.6	14065.2	13491.7	42822.7
525	306	1	sp|Q2M2W7|CQ058_HUMAN					32	97	11219	UPF0450 protein C17orf58 OS=Homo sapiens (Human) OX=9606 GN=C17orf58 PE=3 SV=2	7	7	1	3	4	3	4	3	4	3	58264.2	125305	96263.3	64420.8	56950	37956.4	39522	60864.5	44343.6	123524	150	70741.3	4	6294.95	75529.2	54696.9	39211.8	45334.6	77044.7	36971.1	23014.4	28460.1	44206.2	36898.6	42514.8
422	307	1	sp|P58215|LOXL3_HUMAN					15.4	753	83166	Lysyl oxidase homolog 3 OS=Homo sapiens (Human) OX=9606 GN=LOXL3 PE=1 SV=1	10	10	1	2	8	2	8	2	8	2	117375	89430.8	88362.8	105355	65218.2	64285.1	44172.4	42692.2	69448.5	70188.2	150	75652.9	8	20496.9	32982.5	25305.7	28248.5	42167.7	41069.5	23285.5	54228.3	88837	73630.1	34696	42268
380	308	1	sp|P42785|PCP_HUMAN					9.9	496	55799	Lysosomal Pro-X carboxypeptidase OS=Homo sapiens (Human) OX=9606 GN=PRCP PE=1 SV=1	6	6	1	3	3	3	3	3	3	3	305730	389363	540299	384646	430008	183796	447437	364092	327722	309161	11888.4	368225	3	16177.6	82303.4	44920.6	45055.2	32779.6	59970.8	35680.4	22730.1	46978.7	36410.6	37630.2	41876.1
465	309	1	sp|Q00839|HNRPU_HUMAN					7.5	825	90583	Heterogeneous nuclear ribonucleoprotein U OS=Homo sapiens (Human) OX=9606 GN=HNRNPU PE=1 SV=6	15	15	1	11	4	11	4	11	4	11	15483.7	7074.85	10369.3	13782.1	14275.5	30384.4	8971.62	6886.67	7618.96	11673	3459.95	12652	4	64900.5	50095.4	56637.6	28291.6	66281.4	19999.6	22241.4	85344.1	21812.1	22322.6	22066.8	41817.5
654	310	1	sp|Q9H239|MMP28_HUMAN					10	520	58938	Matrix metalloproteinase-28 OS=Homo sapiens (Human) OX=9606 GN=MMP28 PE=1 SV=2	7	7	1	3	4	3	4	3	4	3	76833.3	195248	108687	82340	77924.6	75043	140887	76882.7	73835.2	157779	4224.91	106546	4	13898.4	60520.8	53131.6	35837	41168.6	55192.1	33845.7	22983.5	36171	47016.9	53031.8	41163.4
268	311	1	sp|P16403|H12_HUMAN			sp|P10412|H14_HUMAN, sp|P16401|H15_HUMAN, sp|P16403|H12_HUMAN		34.7	213	21364	Histone H1.2 OS=Homo sapiens (Human) OX=9606 GN=H1-2 PE=1 SV=2	17	2	0.118	7	10	0	2	0	3.209	0	0	0	0	0	0	0	0	0	0	0	0	0	2	54985.2	71097.8	38320.3	17566.9	120594	36100.6	19352.8	34811.2	19726.3	17266.3	21611.8	41039.4
206	312	1	sp|P09211|GSTP1_HUMAN					33.8	210	23356	Glutathione S-transferase P OS=Homo sapiens (Human) OX=9606 GN=GSTP1 PE=1 SV=2	12	12	1	7	5	7	5	7	5	7	18725.1	12881.5	3943.82	19919	13907.6	274013	20733.9	26317.3	10171.1	26083.6	150	42669.6	5	95484.4	24822.3	25191.1	14826.4	22714.8	15704.3	10321.8	151334	24277.8	38069.1	25351.7	40736.2
52	313	1	sp|O14657|TOR1B_HUMAN					10.7	336	37978	Torsin-1B OS=Homo sapiens (Human) OX=9606 GN=TOR1B PE=1 SV=2	5	5	1	4	1	4	1	4	1	4	63115.2	107304	99046.6	72545.3	79104.5	58258.5	57956.5	74624.1	87689.2	106824	2460.4	80646.8	1	13096.1	62832.3	71755.8	38671.2	37630.4	48924.4	37681.9	23091.4	30913.3	39603.5	42275.8	40588.7
630	314	1	sp|Q99497|PARK7_HUMAN					28.6	189	19891	Parkinson disease protein 7 OS=Homo sapiens (Human) OX=9606 GN=PARK7 PE=1 SV=2	7	7	1	3	4	3	4	3	4	3	84877.3	101627	58710.1	86018.2	46636.8	616616	87991.1	71977.4	52439.8	55632.5	150	126253	4	128442	32681.2	27964.3	22203.1	33836.7	21712.2	15629.7	57688.1	28711.5	34917.3	40800.3	40416.9
656	315	1	sp|Q9H2A7|CXL16_HUMAN					16.1	254	27578	C-X-C motif chemokine 16 OS=Homo sapiens (Human) OX=9606 GN=CXCL16 PE=2 SV=4	8	8	1	3	5	3	5	3	5	3	75605.4	87318.6	87981.5	41873.5	62864.2	53571.5	44190.5	96598.9	52318.2	136722	150	73904.4	5	4726.1	86575	75381.8	38846.4	38704	49619.8	20132.2	21725.2	21210.4	36490.3	50748.2	40378.1
163	316	1	sp|P06280|AGAL_HUMAN					7.2	429	48766	Alpha-galactosidase A OS=Homo sapiens (Human) OX=9606 GN=GLA PE=1 SV=1	3	3	1	0	3	0	3	0	3	0	0	0	0	0	0	0	0	0	0	0	0	0	3	11492.3	72031.4	48673.3	47991	28546.8	55789.4	64102.3	21851.3	22650.5	30906.2	36874.4	40082.6
603	317	1	sp|Q8TER0|SNED1_HUMAN					4.8	1413	152202	Sushi, nidogen and EGF-like domain-containing protein 1 OS=Homo sapiens (Human) OX=9606 GN=SNED1 PE=2 SV=2	7	7	1	3	4	3	4	3	4	3	37653	46675.6	60073.7	40447.7	38836.4	22367.9	31367.3	32934.4	41856	73219.1	1364.27	42543.1	4	69570.9	56445.7	56704.6	41649	57361.8	35784.5	18199.5	17556.6	18079.3	34274.3	33560.8	39926.1
581	318	1	sp|Q8IW75|SPA12_HUMAN					6	414	47174	Serpin A12 OS=Homo sapiens (Human) OX=9606 GN=SERPINA12 PE=1 SV=1	3	3	1	0	3	0	3	0	3	0	0	0	0	0	0	0	0	0	0	0	0	0	3	97787.3	24173.9	34817.5	25508.1	68405.9	22814.9	13892.9	43400.1	22779.4	34868.3	50364.7	39892.1
242	319	1	sp|P13073|COX41_HUMAN					19.5	169	19576	Cytochrome c oxidase subunit 4 isoform 1, mitochondrial OS=Homo sapiens (Human) OX=9606 GN=COX4I1 PE=1 SV=1	4	4	1	2	2	2	2	2	2	2	25431.3	29753.3	24154	40968.5	29859.9	71775.3	24611.5	20240.4	25547.1	14836.5	150	30717.8	2	113996	111383	31642.4	15109.4	91452.5	14627.9	11308.4	18334.7	9174.86	11202.2	9560.82	39799.3
131	320	1	sp|P02760|AMBP_HUMAN					21.6	352	38999	Protein AMBP OS=Homo sapiens (Human) OX=9606 GN=AMBP PE=1 SV=1	12	12	1	8	4	8	4	8	4	8	534539	1.29739e+06	798801	432545	311473	234245	142769	347345	308808	519454	779.45	492737	4	30657.7	42570.9	28119	54403.7	27044.9	33629.3	35530.7	23802.5	51114.6	59049.3	50159.8	39643.8
306	321	1	sp|P23490|LORI_HUMAN					6.7	312	25760	Loricrin OS=Homo sapiens (Human) OX=9606 GN=LORICRIN PE=1 SV=2	3	3	1	1	2	1	2	1	2	1	280143	73087.6	94403.5	85150	56516.7	61068.4	41334.2	45362.8	54092.6	25486.2	150	81664.5	2	91913.7	26999	30943.5	33580.7	70305.2	23940.8	15285.4	38351.7	20605.8	40232.6	40872.5	39366.4
335	322	1	sp|P30041|PRDX6_HUMAN					35.7	224	25035	Peroxiredoxin-6 OS=Homo sapiens (Human) OX=9606 GN=PRDX6 PE=1 SV=3	11	11	1	7	4	7	4	7	4	7	130018	134947	78404.6	151531	79361	1.52869e+06	123165	164586	71808.1	84537.1	150	254704	4	173626	25030.7	30749	12787.3	22382	14122.3	8580.63	63752.4	22706.2	36600.1	18901.1	39021.6
73	323	1	sp|O75325|LRRN2_HUMAN					10.9	713	78858	Leucine-rich repeat neuronal protein 2 OS=Homo sapiens (Human) OX=9606 GN=LRRN2 PE=2 SV=2	19	19	1	11	8	11	8	11	8	11	86582.8	261111	163874	157536	144722	310577	163085	207926	201857	294903	1966.83	199217	8	8973.74	70121.2	79636.7	53926	32292.8	46844.5	28197.1	18084.5	11632.3	29066.1	47064.7	38712.7
376	324	1	sp|P40967|PMEL_HUMAN					6.7	661	70254	Melanocyte protein PMEL OS=Homo sapiens (Human) OX=9606 GN=PMEL PE=1 SV=2	5	5	1	3	2	3	2	3	2	3	187308	238090	183128	377479	149385	113733	133179	89568.2	55809.9	160386	150	168807	2	27848.9	52746.1	45334.2	19984.8	46767.4	24709	72422	31812.5	29416.4	42323.6	26185	38140.9
136	325	1	sp|P02774|VTDB_HUMAN					10.1	474	52917	Vitamin D-binding protein OS=Homo sapiens (Human) OX=9606 GN=GC PE=1 SV=2	8	8	1	4	4	4	4	4	4	4	94002.8	71869	75961.5	121315	74381.5	25342	30714	32385	161255	25813.5	3191.7	71303.9	4	84699.7	24570.6	12789.2	115249	15464.5	31303.7	19911.7	29135.3	24904.5	33716.4	27049.5	38072.2
684	326	1	sp|Q9NZT1|CALL5_HUMAN					69.9	146	15892	Calmodulin-like protein 5 OS=Homo sapiens (Human) OX=9606 GN=CALML5 PE=1 SV=2	10	10	1	4	6	4	6	4	6	4	24247.2	28726.7	10569.9	18292.9	14763.4	17462.5	442330	7770.57	34697.4	5866.6	150	60472.7	6	84512.2	4486.05	11280.5	10981.9	23609.8	14764.8	7447.9	156618	17685.4	36136.3	48204.4	37793.4
175	327	1	sp|P07195|LDHB_HUMAN			sp|P00338|LDHA_HUMAN, sp|P07195|LDHB_HUMAN		19.2	334	36638	L-lactate dehydrogenase B chain OS=Homo sapiens (Human) OX=9606 GN=LDHB PE=1 SV=2	22	20	0.909	18	4	17	3	17.309	3.13	17	61841.1	43161.5	46036.2	76924	33693.5	250828	27464.5	36562.2	33988.5	38366.7	8770.95	64886.6	3	107260	27606.3	19033.5	26391.5	22309.4	25353.3	18669	36920.1	47033.9	62775.4	20350.9	37609.4
727	328	1	sp|P68366|TBA4A_HUMAN_family		sp|P68366|TBA4A_HUMAN&sp|Q9NY65|TBA8_HUMAN	sp|P68363|TBA1B_HUMAN&sp|Q9BQE3|TBA1C_HUMAN, sp|P68366|TBA4A_HUMAN&sp|Q9NY65|TBA8_HUMAN, sp|Q71U36|TBA1A_HUMAN		41.3	448	49924	Tubulin alpha-4A chain OS=Homo sapiens (Human) OX=9606 GN=TUBA4A PE=1 SV=1	40	3	0.075	27	13	1	2	13.25	6.75	1	58882.5	29460.7	40208	77461.5	35303.5	320023	29115.4	32801.1	21500.3	25675.5	150	67043.2	2	68717.2	31148.2	44013.2	17262.3	20201.2	28354.5	12179.7	74540.9	34420.7	63060.7	18504.5	37491.2
127	329	1	sp|P02679|FIBG_HUMAN					8.4	453	51511	Fibrinogen gamma chain OS=Homo sapiens (Human) OX=9606 GN=FGG PE=1 SV=3	3	3	1	0	3	0	3	0	3	0	0	0	0	0	0	0	0	0	0	0	0	0	3	8569.88	13287	285350	4755.54	33253.1	5669.24	1350.56	24676.3	13617.1	6738.69	8273.03	36867.3
556	330	1	sp|Q6UXH9|PAMR1_HUMAN					2.9	720	80198	Inactive serine protease PAMR1 OS=Homo sapiens (Human) OX=9606 GN=PAMR1 PE=1 SV=1	2	2	1	0	2	0	2	0	2	0	0	0	0	0	0	0	0	0	0	0	0	0	2	13566.7	78681.1	57505.4	40520.9	36734.8	50278.1	18265.3	20087.3	23183	29528.3	36890.8	36840.2
65	331	1	sp|O43927|CXL13_HUMAN					16.5	109	12664	C-X-C motif chemokine 13 OS=Homo sapiens (Human) OX=9606 GN=CXCL13 PE=1 SV=1	3	3	1	1	2	1	2	1	2	1	102308	39796.4	77476.7	48998.4	85599.2	21111.6	30274.4	71245.9	37273.9	50525.5	2441.29	56461	2	4837.31	67313.8	61147.2	38340.7	34660.5	29525.6	14733.2	24273.1	16254.6	50114.2	62360.5	36687.3
521	332	1	sp|Q16363|LAMA4_HUMAN					7.8	1823	202522	Laminin subunit alpha-4 OS=Homo sapiens (Human) OX=9606 GN=LAMA4 PE=1 SV=4	15	15	1	7	8	7	8	7	8	7	87056.8	18334	28043.6	33363.4	18455	13732.1	11535.2	12393.5	18587.6	22335.5	1119.52	26383.7	8	35561.1	23579.3	25764.7	27478.4	45021.5	34341.5	19579.3	49960	40085.4	53619.4	47745.8	36612.4
193	333	1	sp|P08174|DAF_HUMAN					6.3	381	41400	Complement decay-accelerating factor OS=Homo sapiens (Human) OX=9606 GN=CD55 PE=1 SV=4	4	4	1	1	3	1	3	1	3	1	27506.9	41321.8	25375.9	49291.1	43906.6	20524	30902.2	39292.1	61305.3	48858.1	3557.87	38828.4	3	16473.8	30978.2	42121.6	43508.7	39323.8	38580.4	18529.6	48150	40467.2	44859.5	38516.6	36500.9
642	334	1	sp|Q9BTY2|FUCO2_HUMAN					7.7	467	54066	Plasma alpha-L-fucosidase OS=Homo sapiens (Human) OX=9606 GN=FUCA2 PE=1 SV=2	5	5	1	0	5	0	5	0	5	0	0	0	0	0	0	0	0	0	0	0	0	0	5	6192.74	83161.8	44337.8	40865.6	41044.5	62492	21997.3	26751.5	27265.6	20611.9	21928.8	36059.1
337	335	1	sp|P30086|PEBP1_HUMAN					43.3	187	21057	Phosphatidylethanolamine-binding protein 1 OS=Homo sapiens (Human) OX=9606 GN=PEBP1 PE=1 SV=3	7	7	1	4	3	4	3	4	3	4	159194	60377.8	77405	217595	56892.1	904061	71349.6	88578.4	58112.6	63308.9	1475.92	175687	3	151569	33461.8	14191	9771.91	25099	12100.6	5283.51	58761.9	23502.6	36144.9	20650	35503.3
340	336	1	sp|P31025|LCN1_HUMAN					19.9	176	19250	Lipocalin-1 OS=Homo sapiens (Human) OX=9606 GN=LCN1 PE=1 SV=1	5	5	1	2	3	2	3	2	3	2	332788	55652.3	53671.1	142134	50427.5	46561.5	54567.1	110865	64004.9	47701.4	5599.38	95837.4	3	59514.8	13726.7	19268.2	33415.7	32512	40676.3	52450.9	20153.1	22406.4	23588.1	72174.7	35444.3
244	337	1	sp|P13639|EF2_HUMAN					14.1	858	95337	Elongation factor 2 OS=Homo sapiens (Human) OX=9606 GN=EEF2 PE=1 SV=4	8	8	1	2	6	2	6	2	6	2	22023.3	14261.4	11208.7	17855.7	7949.05	56764.9	63578.9	10104.8	11369.2	8767.8	4075.86	22388.4	6	79694.1	18742.8	18817.3	12818.8	21817.1	16747.9	8113.66	114781	22322.5	38500.4	31603.2	34905.3
667	338	1	sp|Q9NPF2|CHSTB_HUMAN			sp|Q9NPF2|CHSTB_HUMAN, sp|Q9NRB3|CHSTC_HUMAN		14.8	352	41554	Carbohydrate sulfotransferase 11 OS=Homo sapiens (Human) OX=9606 GN=CHST11 PE=1 SV=1	9	7	0.778	4	5	3	4	3.136	4.174	3	59492.4	79666	61720.7	57924.1	49623	37742.9	35073.8	59835.7	54659.5	73445.1	150	56918.3	4	6843.2	103053	59415.9	39375.5	32300.5	28367.3	19962.2	12409.9	16829.9	24473.7	37489	34592.8
109	339	1	sp|P01033|TIMP1_HUMAN					10.1	207	23171	Metalloproteinase inhibitor 1 OS=Homo sapiens (Human) OX=9606 GN=TIMP1 PE=1 SV=1	4	4	1	2	2	2	2	2	2	2	73688	107596	89787.9	47736.1	49253.9	32726.2	28952.4	69569.6	48727.2	101570	150	64960.8	2	5391.41	78662.2	45297.8	29405.3	27310.7	47270.8	29330.4	15930	35612.9	27971.3	34101.8	34207.7
185	340	1	sp|P07737|PROF1_HUMAN					54.3	140	15054	Profilin-1 OS=Homo sapiens (Human) OX=9606 GN=PFN1 PE=1 SV=2	8	8	1	4	4	4	4	4	4	4	84210.2	64875.2	56343.1	78526.3	45930.9	226134	44176.2	43710.5	52047.7	62534.8	1785.23	75848.9	4	99783.7	13714.5	11671.9	13188.6	13095.7	22265	8306.77	72548.9	44651.5	60015.3	14796.1	34003.4
664	341	1	sp|Q9HCB6|SPON1_HUMAN					12.3	807	90973	Spondin-1 OS=Homo sapiens (Human) OX=9606 GN=SPON1 PE=1 SV=2	8	8	1	2	6	2	6	2	6	2	26054.4	26067.6	29115.2	20032.6	19498.9	16743.7	12224.5	21914.1	14809.1	22210.9	4010.01	20867.1	6	21152.3	53712.2	28894.2	26336.9	32622.7	28097.3	18073.8	31031.2	48589.1	48487.7	36761.3	33978.1
194	342	1	sp|P08238|HS90B_HUMAN			sp|P07900|HS90A_HUMAN, sp|P08238|HS90B_HUMAN		23.1	724	83263	Heat shock protein HSP 90-beta OS=Homo sapiens (Human) OX=9606 GN=HSP90AB1 PE=1 SV=4	21	6	0.286	15	6	4	2	11.333	6	4	3948.98	3442.14	4045.19	3509.1	4033.94	8485.26	5577.46	3553.17	3164.65	4031.66	150	4379.16	2	60116.2	14911.9	13026.6	11954.8	13426.2	11677.8	5797.47	172669	12381.2	30682.7	21174.4	33438
446	343	1	sp|P62873|GBB1_HUMAN (+2)	sp|P62873|GBB1_HUMAN&sp|P62879|GBB2_HUMAN&sp|Q9HAV0|GBB4_HUMAN				6.2	340	37377	Guanine nucleotide-binding protein G(I)/G(S)/G(T) subunit beta-1 OS=Homo sapiens (Human) OX=9606 GN=GNB1 PE=1 SV=3	3	3	1	2	1	2	1	2	1	2	59535.3	73038.9	80466.2	91298	57342.2	75236	54976	60252.9	46525.1	58420.7	2943.54	65709.1	1	32418.7	51372.1	40772.9	30635	37151.8	36244.5	26129.6	17733.9	25270.2	36704.4	32774.2	33382.5
145	344	1	sp|P04085|PDGFA_HUMAN					18.5	211	24043	Platelet-derived growth factor subunit A OS=Homo sapiens (Human) OX=9606 GN=PDGFA PE=1 SV=1	4	4	1	2	2	2	2	2	2	2	54131.9	87295.5	89800.9	59252.4	46563.4	34359	58591.6	77859.3	51957.4	87008.4	150	64682	2	8535.64	47943.5	50032.9	39240.4	46867.4	38161.1	24404.2	16402.5	31336.9	29946.2	32388.4	33205.4
198	345	1	sp|P08493|MGP_HUMAN					24.3	103	12353	Matrix Gla protein OS=Homo sapiens (Human) OX=9606 GN=MGP PE=1 SV=2	11	11	1	4	7	4	7	4	7	4	641900	225575	257550	213195	172331	253868	150673	204216	188552	365361	4947.93	267322	7	20499	49590.3	58279.8	40416.4	70108.8	25064	11370.2	23405.5	14691.3	18089.4	30588.4	32918.5
316	346	1	sp|P25940|CO5A3_HUMAN			sp|P13942|COBA2_HUMAN, sp|P20908|CO5A1_HUMAN, sp|P25940|CO5A3_HUMAN		2.1	1745	172119	Collagen alpha-3(V) chain OS=Homo sapiens (Human) OX=9606 GN=COL5A3 PE=1 SV=3	5	4	0.8	2	3	1	3	1.027	3	1	13156.1	32991.3	20376.4	22176.4	19586.3	23389.1	21061	24753.5	18596.8	32562.7	150	22865	3	12045.4	47449.2	44874.4	37293.2	32533.5	51085.7	25141.8	17968.7	30593.3	23386.2	39571.4	32903.9
67	347	1	sp|O60437|PEPL_HUMAN					3.8	1756	204744	Periplakin OS=Homo sapiens (Human) OX=9606 GN=PPL PE=1 SV=4	7	7	1	1	6	1	6	1	6	1	14781.7	5590.58	8959.73	6888.92	5234.85	16212.5	4586.2	6713.51	2550.3	7419.7	150	7893.8	6	48550.7	28816.2	23038.1	17868.9	48325.2	27909.4	17842	58211	28439.4	35793.6	26671.9	32860.6
329	348	1	sp|P29279|CCN2_HUMAN					6.3	349	38091	CCN family member 2 OS=Homo sapiens (Human) OX=9606 GN=CCN2 PE=1 SV=2	3	3	1	1	2	1	2	1	2	1	110295	72071.3	74962.6	39967.8	49761.7	30566.4	42375.3	28559	50269.2	98252	150	59708	2	18741.6	38901.1	33280.2	47736.9	38243.7	39571.1	26401.8	18385.5	30078.3	35576.9	31705.3	32602
63	349	1	sp|O43813|LANC1_HUMAN					16.8	399	45283	Glutathione S-transferase LANCL1 OS=Homo sapiens (Human) OX=9606 GN=LANCL1 PE=1 SV=1	7	7	1	2	5	2	5	2	5	2	25672.7	15315.9	18553.3	13601.6	11415.2	7453.25	10263.3	9797.26	6687.81	12858.9	1687.86	13161.9	5	50090.4	37276.8	31814.8	17127.4	31641.8	37470.8	14872.6	23618.9	42351.5	54710.8	13285.7	32205.6
414	350	1	sp|P55083|MFAP4_HUMAN					9.8	255	28648	Microfibril-associated glycoprotein 4 OS=Homo sapiens (Human) OX=9606 GN=MFAP4 PE=1 SV=2	4	4	1	2	2	2	2	2	2	2	105210	104574	75668.6	105902	71314.5	69175.5	63684.1	90292.8	86897.7	180200	150	95291.9	2	50659	27827.9	35145.3	36991.1	45383.3	37017.2	20986.1	22135.5	20666.6	36250.2	20060.4	32102.1
659	351	1	sp|Q9H3Y0|CRSPL_HUMAN					15.8	253	28605	Peptidase inhibitor R3HDML OS=Homo sapiens (Human) OX=9606 GN=R3HDML PE=2 SV=1	5	5	1	3	2	3	2	3	2	3	130272	39991.6	39316.7	44783.6	40613.1	131453	81764.3	34794.4	116516	288968	150	94847.2	2	50882.7	5036.88	102799	86750.7	74699.8	7811.41	5850.36	3582.24	3059.36	3658.13	3173.84	31573.1
196	352	1	sp|P08253|MMP2_HUMAN					11.5	660	73881	72 kDa type IV collagenase OS=Homo sapiens (Human) OX=9606 GN=MMP2 PE=1 SV=2	7	7	1	0	7	0	7	0	7	0	0	0	0	0	0	0	0	0	0	0	0	0	7	32656.1	48066.5	26092.9	20577.4	39687.3	22508.5	24588.8	26341.7	25089.2	53165.3	27747.9	31502
517	353	1	sp|Q15517|CDSN_HUMAN					10	529	51522	Corneodesmosin OS=Homo sapiens (Human) OX=9606 GN=CDSN PE=1 SV=3	5	5	1	2	3	2	3	2	3	2	140937	149572	82976.7	105033	59681.1	42288	441971	45260.9	78915.9	54614.4	5436.29	120125	3	84383.8	19562.7	17734	23092.8	31084.6	20813	10819.2	38182.3	26837.6	29747.1	44214.1	31497.4
230	354	1	sp|P11117|PPAL_HUMAN					7.1	423	48344	Lysosomal acid phosphatase OS=Homo sapiens (Human) OX=9606 GN=ACP2 PE=1 SV=3	3	3	1	1	2	1	2	1	2	1	10943.9	17666.5	9037.91	7448.04	9046.4	5886.28	6471.43	7025.48	10548.1	10086	150	9416	2	19808.4	44655.5	40344.5	33450.9	29250.6	38801.3	23563.2	22391.2	27477.8	29995.5	33186.4	31175
266	355	1	sp|P16278|BGAL_HUMAN					3	677	76074	Beta-galactosidase OS=Homo sapiens (Human) OX=9606 GN=GLB1 PE=1 SV=2	3	3	1	1	2	1	2	1	2	1	10649.2	24940.4	22610.4	13090.1	15635.5	11687.2	10942.4	9732.2	15275.8	20503.8	150	15506.7	2	7947.89	47761.1	42660.4	36898.7	28374.4	48316.8	29248.5	18867.2	26185.5	26387.2	25876.3	30774.9
176	356	1	sp|P07237|PDIA1_HUMAN					24	508	57116	Protein disulfide-isomerase OS=Homo sapiens (Human) OX=9606 GN=P4HB PE=1 SV=3	8	8	1	4	4	4	4	4	4	4	7472.34	13162.9	6989.23	6920.09	4784.15	33475	14548.9	7024.37	6940.36	6158.7	150	10747.6	4	37279.3	23108.8	24386	23391.4	19853.6	19012.4	12990.9	100441	20410.9	28837.4	24347.8	30369
70	357	1	sp|O75083|WDR1_HUMAN					2.5	606	66193	WD repeat-containing protein 1 OS=Homo sapiens (Human) OX=9606 GN=WDR1 PE=1 SV=4	2	2	1	0	2	0	2	0	2	0	0	0	0	0	0	0	0	0	0	0	0	0	2	78764.6	19307.5	15607.7	14406.4	15852.7	15319.4	8840.09	72761.8	29747.6	40590	21751.8	30268.1
283	358	1	sp|P20783|NTF3_HUMAN					14.4	257	29354	Neurotrophin-3 OS=Homo sapiens (Human) OX=9606 GN=NTF3 PE=1 SV=1	5	5	1	1	4	1	4	1	4	1	101533	191094	171272	97354.6	144664	45297.1	86975.4	178804	134922	199643	5480.1	135156	4	12289.9	39225.1	33860.9	35537.7	32829.7	43626.4	25811.2	20124.7	23982.6	31766.8	31542.7	30054.3
660	359	1	sp|Q9H4F1|SIA7D_HUMAN					9.9	302	34200	Alpha-N-acetyl-neuraminyl-2,3-beta-galactosyl-1,3-N-acetyl-galactosaminide alpha-2,6-sialyltransferase OS=Homo sapiens (Human) OX=9606 GN=ST6GALNAC4 PE=2 SV=2	3	3	1	1	2	1	2	1	2	1	23519.2	23308.8	17527.2	12777.6	14002.2	19336.1	9859.52	14618.2	10003.7	18657.5	961.52	16361	2	8798.78	39649.2	47555	29987	38756.5	33773.1	20047	16451	32218.6	31126.9	29235.6	29781.7
658	360	1	sp|Q9H324|ATS10_HUMAN					4.5	1103	120873	A disintegrin and metalloproteinase with thrombospondin motifs 10 OS=Homo sapiens (Human) OX=9606 GN=ADAMTS10 PE=1 SV=2	4	4	1	0	4	0	4	0	4	0	0	0	0	0	0	0	0	0	0	0	0	0	4	12664.5	50295.4	32554.8	31412.2	26300.7	39470.5	20149.1	19592.9	21751.5	35925.2	37011.5	29739
593	361	1	sp|Q8N8U9|BMPER_HUMAN					8.6	685	75996	BMP-binding endothelial regulator protein OS=Homo sapiens (Human) OX=9606 GN=BMPER PE=1 SV=3	7	7	1	2	5	2	5	2	5	2	38377.2	46924.9	52860.8	38656	44933.2	11697.2	22746.5	28715.6	52746.7	55303.7	150	39296.2	5	4926.65	39048.7	19629.7	25900.5	19212.1	22025.1	21492.3	16336.6	39012.9	59749.3	57898.8	29566.6
691	362	1	sp|Q9UHG3|PCYOX_HUMAN					9.9	505	56639	Prenylcysteine oxidase 1 OS=Homo sapiens (Human) OX=9606 GN=PCYOX1 PE=1 SV=3	7	7	1	3	4	3	4	3	4	3	56919.4	95463.5	67437.5	87883.3	70378.5	146278	98346.8	46579.5	56823.1	59720.9	150	78583.1	4	22319.4	30800.5	33164.1	28116.4	33498.9	32349.5	20330.6	30935.7	32610.8	31483.2	23763.9	29033.9
670	363	1	sp|Q9NQC3|RTN4_HUMAN					5.4	1192	129930	Reticulon-4 OS=Homo sapiens (Human) OX=9606 GN=RTN4 PE=1 SV=2	5	5	1	2	3	2	3	2	3	2	0	0	0	0	0	0	0	0	0	0	0	0	3	98314.9	35366.6	12761	19567.6	42117	9835.16	6804.45	37460	13567.3	19727	20787.6	28755.3
129	364	1	sp|P02746|C1QB_HUMAN					6.3	253	26721	Complement C1q subcomponent subunit B OS=Homo sapiens (Human) OX=9606 GN=C1QB PE=1 SV=3	4	4	1	1	3	1	3	1	3	1	42065.1	30730.1	24501	22700.4	15059.5	10121.1	14946	26037.6	21086.1	28637.7	150	23588.5	3	10585.6	31639.5	39727.7	31662.6	33667.7	36718.1	20932.7	21505.4	26908.5	34317.2	27561	28656.9
696	365	1	sp|Q9UM22|EPDR1_HUMAN					14.3	224	25437	Mammalian ependymin-related protein 1 OS=Homo sapiens (Human) OX=9606 GN=EPDR1 PE=1 SV=2	5	5	1	3	2	3	2	3	2	3	49662.3	80058.5	78780.1	49759.9	69105	70411.8	49530.6	62854.3	49698	53443.3	150	61330.4	2	3813.3	39804.2	26181.8	31131.4	33607	33233.6	27534.4	22894	38308.6	36889.4	18618.5	28365.1
441	366	1	sp|P62258|1433E_HUMAN			sp|P27348|1433T_HUMAN, sp|P31946|1433B_HUMAN, sp|P31947|1433S_HUMAN, sp|P61981|1433G_HUMAN, sp|P62258|1433E_HUMAN, sp|P63104|1433Z_HUMAN		29.8	255	29174	14-3-3 protein epsilon OS=Homo sapiens (Human) OX=9606 GN=YWHAE PE=1 SV=1	14	10	0.714	5	9	3	7	3.4	7.583	3	36729.1	14320.7	12419.6	13964.8	7557.9	88059.3	6307.2	8800.31	1887.79	7688.64	150	19773.5	7	121113	29560.2	21796.8	6150.2	11230.5	10202	4832.09	47998.8	15801	19050.6	24168.6	28354.9
280	367	1	sp|P20073|ANXA7_HUMAN					10	488	52739	Annexin A7 OS=Homo sapiens (Human) OX=9606 GN=ANXA7 PE=1 SV=3	6	6	1	3	3	3	3	3	3	3	46011.9	41403.4	31416.5	81168.2	20738	176942	34281.8	21434.6	31303.4	19264.7	150	50396.5	3	137477	28436.2	10062.6	5318.8	11978.4	8188.74	2552.39	38659.6	24358.6	19874.3	23882	28253.5
287	368	1	sp|P21246|PTN_HUMAN					32.7	168	18942	Pleiotrophin OS=Homo sapiens (Human) OX=9606 GN=PTN PE=1 SV=1	7	7	1	2	5	2	5	2	5	2	21644.2	17600.9	18291.2	11575.9	14872.4	12660.3	17010.7	2221.91	109300	20013.4	150	24519	5	24826	17084.8	23582.4	130123	22054.4	19616	10720	14003.1	18162.7	13689	15614.6	28134.2
298	369	1	sp|P22626|ROA2_HUMAN					26.1	353	37429	Heterogeneous nuclear ribonucleoproteins A2/B1 OS=Homo sapiens (Human) OX=9606 GN=HNRNPA2B1 PE=1 SV=2	10	10	1	5	5	5	5	5	5	5	106088	65450.8	46665.8	83477	28378.1	382391	34181.2	34391.2	16766.8	18936.8	150	81672.7	5	56707.3	28964	13394.2	10467.2	39551.4	16592.3	9799.99	64532.4	24954.4	26289.9	18062.5	28119.6
569	370	1	sp|Q7Z4W1|DCXR_HUMAN					11.9	244	25913	L-xylulose reductase OS=Homo sapiens (Human) OX=9606 GN=DCXR PE=1 SV=2	3	3	1	0	3	0	3	0	3	0	0	0	0	0	0	0	0	0	0	0	0	0	3	47932.7	34376.1	20213.8	24384.8	23207.3	22490.4	16081.8	31276.6	22333	42120.1	23218.1	27966.8
231	371	1	sp|P11142|HSP7C_HUMAN			sp|P0DMV8|HS71A_HUMAN, sp|P11021|BIP_HUMAN, sp|P11142|HSP7C_HUMAN, sp|P34931|HS71L_HUMAN, sp|P38646|GRP75_HUMAN, sp|P54652|HSP72_HUMAN		44	646	70897	Heat shock cognate 71 kDa protein OS=Homo sapiens (Human) OX=9606 GN=HSPA8 PE=1 SV=1	179	124	0.693	168	11	118	6	165.489	10.403	118	250290	199815	174916	227502	151488	496447	299968	133297	116046	149892	49351.4	219966	6	57186.7	28785	19264.9	14895.4	28367.7	17399.1	11784.2	61485.9	17876.6	23846.4	24644.2	27776
515	372	1	sp|Q15149|PLEC_HUMAN			sp|P58107|EPIPL_HUMAN, sp|Q15149|PLEC_HUMAN		12	4684	531784	Plectin OS=Homo sapiens (Human) OX=9606 GN=PLEC PE=1 SV=3	51	48	0.941	37	14	36	12	36.935	13.167	36	396633	494010	324265	526160	304280	1.27156e+06	342223	203850	172659	151751	4914.07	418739	12	38046.2	35336.4	23920.3	23525.3	28575.1	21579.2	17213.8	38804.3	24615.4	33022.1	19374.3	27637.5
624	373	1	sp|Q96MM7|H6ST2_HUMAN			sp|O60243|H6ST1_HUMAN, sp|Q96MM7|H6ST2_HUMAN		4.3	605	69129	Heparan-sulfate 6-O-sulfotransferase 2 OS=Homo sapiens (Human) OX=9606 GN=HS6ST2 PE=1 SV=2	3	1	0.333	1	2	0	1	0	1.167	0	0	0	0	0	0	0	0	0	0	0	0	0	1	1344.3	11770.3	41314.8	20156.8	37748.5	21580.8	19559	18345.6	62577.6	36027.8	32687.3	27555.7
55	374	1	sp|O14818|PSA7_HUMAN					17.3	248	27887	Proteasome subunit alpha type-7 OS=Homo sapiens (Human) OX=9606 GN=PSMA7 PE=1 SV=1	5	5	1	0	5	0	5	0	5	0	0	0	0	0	0	0	0	0	0	0	0	0	5	63723.2	19499.1	16216.9	17278.6	30955.7	16154.8	11213.9	47278.4	17743	27081.9	35643	27526.2
587	375	1	sp|Q8N145|LGI3_HUMAN					12.8	548	61704	Leucine-rich repeat LGI family member 3 OS=Homo sapiens (Human) OX=9606 GN=LGI3 PE=2 SV=1	9	9	1	2	7	2	7	2	7	2	64693.4	95346.3	125690	63056	74173.3	62614.9	92999.6	50508.7	73834.8	97952.8	741.929	80087	7	16821	35442.8	29489.5	28538.7	29857.5	36576.4	25530.8	13983.8	24623.6	28325.3	29358.8	27140.8
411	376	1	sp|P55058|PLTP_HUMAN					18.5	493	54739	Phospholipid transfer protein OS=Homo sapiens (Human) OX=9606 GN=PLTP PE=1 SV=1	13	13	1	4	9	4	9	4	9	4	35572.7	24492.4	38182.9	25765.9	19908.5	16773.9	13718.5	14752.3	22036.4	23686.8	1387.38	23489	9	26481.2	31940.4	38089.2	23540.6	31057.2	31566.1	17478.8	28242.6	22420	22290.8	24997.6	27100.4
139	377	1	sp|P03973|SLPI_HUMAN					22	132	14326	Antileukoproteinase OS=Homo sapiens (Human) OX=9606 GN=SLPI PE=1 SV=2	5	5	1	3	2	3	2	3	2	3	225479	220379	220970	113402	151046	64415.7	122432	209314	145850	281387	150	175468	2	15098.1	52911.1	63734.3	20931.2	29981	19567.3	15722.2	11349.8	21649.5	20182.8	21991.7	26647.2
69	378	1	sp|O60911|CATL2_HUMAN					8.4	334	37329	Cathepsin L2 OS=Homo sapiens (Human) OX=9606 GN=CTSV PE=1 SV=2	3	3	1	1	2	1	2	1	2	1	21193.5	20592.3	21705.2	10904.8	16995.4	9432.9	16487	15676.1	16895.7	28520.9	1000.97	17840.4	2	33395.5	32757.2	29920.5	25421.3	32494.6	21040.8	16216.6	24605.4	12753.7	27028.5	37265.3	26627.2
398	379	1	sp|P50995|ANX11_HUMAN					19.4	505	54389	Annexin A11 OS=Homo sapiens (Human) OX=9606 GN=ANXA11 PE=1 SV=1	9	9	1	1	8	1	8	1	8	1	28484	14247.4	14398.4	28095.3	6482.27	70266.9	6369.81	8443.08	5246.08	9138.77	150	19117.2	8	92104.4	32870.9	19418.9	11019.1	18660.6	11997.6	7199.6	26913.9	23464.8	17065.5	23633.2	25849.9
104	380	1	sp|P00966|ASSY_HUMAN					8.3	412	46530	Argininosuccinate synthase OS=Homo sapiens (Human) OX=9606 GN=ASS1 PE=1 SV=2	4	4	1	3	1	3	1	3	1	3	55750.6	42778.4	55035.8	72657.4	55537.3	372285	53315.4	64570.8	43163.9	32901.5	150	84799.6	1	21184	33361.8	20154.6	31352	21675.6	31386.4	12402.9	20747.1	22468	49386.3	20118.7	25839.8
582	381	1	sp|Q8IWK6|AGRA3_HUMAN					3.4	1321	146149	Adhesion G protein-coupled receptor A3 OS=Homo sapiens (Human) OX=9606 GN=ADGRA3 PE=1 SV=2	5	5	1	1	4	1	4	1	4	1	150	150	1128.61	754.737	150	872.136	1076.55	841.815	854.876	775.214	150	675.394	4	9201.14	40328.8	30263.1	35394	20434.8	34861.4	19257.7	15028.4	18774.2	33969.5	24782.7	25663.2
272	382	1	sp|P17858|PFKAL_HUMAN			sp|P17858|PFKAL_HUMAN, sp|Q01813|PFKAP_HUMAN		12.4	780	85018	ATP-dependent 6-phosphofructokinase, liver type OS=Homo sapiens (Human) OX=9606 GN=PFKL PE=1 SV=6	10	8	0.8	4	6	3	5	4	5.714	3	72112.6	61161.2	95368.3	102042	68499.7	132609	32605.1	29922.1	175728	50167.3	1084.1	82021.5	5	14596.7	33949.9	52936.8	29378.9	22873.4	29013.8	17689.4	17824.1	17233.7	22227	16912.2	24966.9
321	383	1	sp|P26641|EF1G_HUMAN					12.1	437	50118	Elongation factor 1-gamma OS=Homo sapiens (Human) OX=9606 GN=EEF1G PE=1 SV=3	5	5	1	0	5	0	5	0	5	0	0	0	0	0	0	0	0	0	0	0	0	0	5	38392.5	17605.1	21179.3	17529.3	20739.9	21086.7	7699.87	70364.6	15364.9	25638.2	17889.1	24862.7
71	384	1	sp|O75131|CPNE3_HUMAN					9.1	537	60130	Copine-3 OS=Homo sapiens (Human) OX=9606 GN=CPNE3 PE=1 SV=1	5	5	1	1	4	1	4	1	4	1	0	0	0	0	0	0	0	0	0	0	0	0	4	45992	33011.7	19806.9	18389.2	24250.8	22461.3	13896.2	29538.6	20260.2	21738.1	22007.8	24668.4
262	385	1	sp|P15880|RS2_HUMAN					8.9	293	31324	40S ribosomal protein S2 OS=Homo sapiens (Human) OX=9606 GN=RPS2 PE=1 SV=2	3	3	1	1	2	1	2	1	2	1	23631.9	24292.5	21508.1	14058.3	16288.9	97667	27549.4	20882.9	18278.3	24673.8	150	28883.1	2	28007.5	14565.2	48086.6	23798.3	28594.5	18055.5	9418.33	51572.6	11072.9	21916	15078.2	24560.5
669	386	1	sp|Q9NQ79|CRAC1_HUMAN					16.2	661	71420	Cartilage acidic protein 1 OS=Homo sapiens (Human) OX=9606 GN=CRTAC1 PE=1 SV=2	9	9	1	2	7	2	7	2	7	2	1637.12	2981.99	2308.39	2765.11	1685.72	2807.89	2429.02	2687.46	2772.04	2768.69	150	2484.34	7	12577.3	32168.5	30119.5	26060.8	20899.3	35887.6	32216.9	19414.8	18331.8	23027.8	19392.1	24554.2
197	387	1	sp|P08294|SODE_HUMAN					15.4	240	25851	Extracellular superoxide dismutase [Cu-Zn] OS=Homo sapiens (Human) OX=9606 GN=SOD3 PE=1 SV=2	4	4	1	3	1	3	1	3	1	3	124971	96005	126077	95001.7	92426	126468	68352	82213.3	143053	126123	3610.85	108069	1	21238.7	20127.4	28029.2	21585.3	21962.8	20039.8	9213.18	48861.3	27030.8	28295.2	19267.2	24150.1
699	388	1	sp|Q9Y2C3|B3GT5_HUMAN					8.4	310	36189	Beta-1,3-galactosyltransferase 5 OS=Homo sapiens (Human) OX=9606 GN=B3GALT5 PE=1 SV=1	5	5	1	2	3	2	3	2	3	2	10110.8	15934.1	19306.3	8246.59	11426.7	7921.71	8651.37	14507.7	10789.9	12411.8	1286.67	11930.7	3	8247.49	28759.6	29566.9	23737.9	22253.7	33138.1	30773.1	14038.2	26475.5	30650.5	17546	24107.9
608	389	1	sp|Q92626|PXDN_HUMAN					2.9	1479	165273	Peroxidasin homolog OS=Homo sapiens (Human) OX=9606 GN=PXDN PE=1 SV=2	4	4	1	0	4	0	4	0	4	0	0	0	0	0	0	0	0	0	0	0	0	0	4	9246.35	39867.9	20408.3	27332.1	26156.4	37725.5	14591.1	16961	12245.4	38734.8	21778.1	24095.2
702	390	1	sp|Q9Y5W5|WIF1_HUMAN					10	379	41527	Wnt inhibitory factor 1 OS=Homo sapiens (Human) OX=9606 GN=WIF1 PE=1 SV=3	3	3	1	1	2	1	2	1	2	1	11829.3	26697.2	17456.5	10349	13916.7	7344.29	8802.78	12851.8	13001.5	23931.3	150	14618	2	4320.95	31593.5	20089.3	20767.6	12113.6	28167.5	66755	11364.9	17498.9	25675.6	19576.8	23447.6
238	391	1	sp|P12273|PIP_HUMAN					26	146	16572	Prolactin-inducible protein OS=Homo sapiens (Human) OX=9606 GN=PIP PE=1 SV=1	5	5	1	3	2	3	2	3	2	3	108276	67782.9	59490.8	140555	24913.2	34372.9	83360.9	19854.5	57910.1	51551.2	2769.52	64806.7	2	60405.4	12833	17860.3	17397.2	21079	11341.3	6634.61	40023.4	19894.6	17235.2	31257.9	23269.3
76	392	1	sp|O75369|FLNB_HUMAN			sp|O75369|FLNB_HUMAN, sp|P21333|FLNA_HUMAN		7.1	2602	278161	Filamin-B OS=Homo sapiens (Human) OX=9606 GN=FLNB PE=1 SV=2	16	9	0.562	9	7	5	4	6.333	5.091	5	85242.9	51922.3	55997.2	62806.7	36468.7	95022.3	32864.1	35573.8	34848.3	23681.4	1091.1	51442.8	4	73714.5	27936.5	21542.3	12097.1	41784	8265.42	5391.53	19051.6	13227.2	14831.1	15684.5	23047.8
490	393	1	sp|Q13425|SNTB2_HUMAN			sp|Q13424|SNTA1_HUMAN, sp|Q13425|SNTB2_HUMAN		5.7	540	57949	Beta-2-syntrophin OS=Homo sapiens (Human) OX=9606 GN=SNTB2 PE=1 SV=1	3	2	0.667	0	3	0	2	0	2.667	0	0	0	0	0	0	0	0	0	0	0	0	0	2	43772.5	27617.5	19651.6	8694.12	18028.7	8537.41	4804.14	43809.8	37125.8	24442.4	16055.5	22958.1
243	394	1	sp|P13591|NCAM1_HUMAN					3.7	858	94573	Neural cell adhesion molecule 1 OS=Homo sapiens (Human) OX=9606 GN=NCAM1 PE=1 SV=3	3	3	1	1	2	1	2	1	2	1	10623	3866.16	7067.16	18783.5	3206.97	34907.6	8273.06	3482.61	4334.9	9503.35	150	10404.8	2	75010.7	27442.2	11102.3	4689.36	58373.4	4356.86	6315.78	18479.5	21510.8	8918.05	11940.8	22558.2
313	395	1	sp|P25788|PSA3_HUMAN					15.7	255	28433	Proteasome subunit alpha type-3 OS=Homo sapiens (Human) OX=9606 GN=PSMA3 PE=1 SV=2	4	4	1	2	2	2	2	2	2	2	32679.9	39971.6	25005.1	23378	17107.4	137853	29825.5	20413.1	17404	16421.6	1645.98	36006	2	34862.8	18869.8	16374.5	16594.7	29874.4	13348.7	8601.88	49572.4	13175.4	21146.9	25498.1	22538.1
705	396	1	sp|Q9Y662|HS3SB_HUMAN (+1)	sp|Q9Y662|HS3SB_HUMAN&sp|Q9Y663|HS3SA_HUMAN				5.1	390	43324	Heparan sulfate glucosamine 3-O-sulfotransferase 3B1 OS=Homo sapiens (Human) OX=9606 GN=HS3ST3B1 PE=1 SV=1	3	3	1	1	2	1	2	1	2	1	9554.38	10391.1	17601.1	12742.5	9042.09	11165	6211.05	10416.8	20321.8	23379.4	829.881	13082.5	2	9279.83	22960.7	35896.7	19317.2	28171.4	27722.4	24046.9	12241.1	29788.9	21142.1	16600.9	22469.8
48	397	1	sp|O00571|DDX3X_HUMAN (+1)	sp|O00571|DDX3X_HUMAN&sp|O15523|DDX3Y_HUMAN				2.7	662	73243	ATP-dependent RNA helicase DDX3X OS=Homo sapiens (Human) OX=9606 GN=DDX3X PE=1 SV=3	2	2	1	0	2	0	2	0	2	0	0	0	0	0	0	0	0	0	0	0	0	0	2	36919.7	18633.4	16335.4	8630.64	14889.9	18541.7	6728.02	52853.4	25794.4	33019.5	13986.8	22393.9
366	398	1	sp|P36575|ARRC_HUMAN					4.6	388	42778	Arrestin-C OS=Homo sapiens (Human) OX=9606 GN=ARR3 PE=1 SV=2	3	3	1	1	2	1	2	1	2	1	33301.2	57767.3	59936.5	102552	65914.7	11471.9	21490.6	26803.7	109612	15010	150	50386	2	21811.7	38166.7	6894.97	64598.3	8942.87	22722.9	14680.1	11378.9	18034.5	21780.5	17127.9	22376.3
439	399	1	sp|P62244|RS15A_HUMAN					11.5	130	14839	40S ribosomal protein S15a OS=Homo sapiens (Human) OX=9606 GN=RPS15A PE=1 SV=2	3	3	1	0	3	0	3	0	3	0	0	0	0	0	0	0	0	0	0	0	0	0	3	26091.5	18349.3	50029.9	15513.9	26252.4	16380.3	6696.55	37848.5	15734.6	22052.2	10971.4	22356.4
195	400	1	sp|P08246|ELNE_HUMAN					6.4	267	28518	Neutrophil elastase OS=Homo sapiens (Human) OX=9606 GN=ELANE PE=1 SV=1	2	2	1	0	2	0	2	0	2	0	0	0	0	0	0	0	0	0	0	0	0	0	2	18983.6	17189	14852	17391.7	15079.1	19870	9654.81	65875.7	22620.6	23044	21211.2	22342.9
275	401	1	sp|P18075|BMP7_HUMAN					8.4	431	49312	Bone morphogenetic protein 7 OS=Homo sapiens (Human) OX=9606 GN=BMP7 PE=1 SV=1	5	5	1	3	2	3	2	3	2	3	33113.7	57550.6	29339.7	31775.8	19926.9	24775.7	26225.5	35401.2	31320.7	63017.2	1194.4	35244.7	2	16037	43601.5	39265.2	23619.6	19318.5	21356.9	17246.2	9956.98	11002.5	19025.2	24977.9	22309.8
653	402	1	sp|Q9H1J7|WNT5B_HUMAN			sp|P41221|WNT5A_HUMAN, sp|Q9H1J7|WNT5B_HUMAN		20.1	359	40323	Protein Wnt-5b OS=Homo sapiens (Human) OX=9606 GN=WNT5B PE=2 SV=2	7	5	0.714	2	5	1	4	1.333	4.5	1	42971.3	27787.4	27379.1	20770.1	19241.6	4660.15	19302.2	23797.1	17935.4	26609.9	150	23045.4	4	3237.02	30054.1	30978.6	20017.9	31023.5	23913.3	15938.9	19177.7	19645	20572.3	30328.8	22262.5
137	403	1	sp|P02787|TRFE_HUMAN					6.9	698	77063	Serotransferrin OS=Homo sapiens (Human) OX=9606 GN=TF PE=1 SV=3	5	5	1	0	5	0	5	0	5	0	0	0	0	0	0	0	0	0	0	0	0	0	5	10474.2	11094.9	7456.55	7085.09	100634	7808.98	8043.1	53616	9567.93	12991.6	16021.2	22253.9
651	404	1	sp|Q9GZX3|CHST6_HUMAN					22.5	395	44098	Carbohydrate sulfotransferase 6 OS=Homo sapiens (Human) OX=9606 GN=CHST6 PE=1 SV=1	9	8	0.889	4	5	3	5	4	5	3	32451.7	47443.9	44170.7	33818.2	35137.7	26587.3	42829	33226	26605.7	28621.1	5067.61	35089.1	5	36160.3	18771	31196.9	11468	40540.4	21169.3	13118	13802.7	17101.6	13990.2	27392.3	22246.4
64	405	1	sp|O43854|EDIL3_HUMAN					4.2	480	53764	EGF-like repeat and discoidin I-like domain-containing protein 3 OS=Homo sapiens (Human) OX=9606 GN=EDIL3 PE=1 SV=1	2	2	1	0	2	0	2	0	2	0	0	0	0	0	0	0	0	0	0	0	0	0	2	9901.18	52541.9	25904.2	10140.8	27539.1	17348.8	19525.4	8741.54	11925.7	23885.7	35745.4	22109.1
425	406	1	sp|P60842|IF4A1_HUMAN					13.5	406	46153	Eukaryotic initiation factor 4A-I OS=Homo sapiens (Human) OX=9606 GN=EIF4A1 PE=1 SV=1	16	16	1	12	4	12	4	12	4	12	77336.3	158117	63236.7	57912	51681	53267.1	52578.7	59208	77024.7	75280.2	35718.4	72564.2	4	50840.1	13652.1	15419	8159.73	12358.4	5076.33	6617.09	69592.3	16546.7	28388.4	15506.7	22014.3
223	407	1	sp|P10600|TGFB3_HUMAN					6.1	412	47328	Transforming growth factor beta-3 proprotein OS=Homo sapiens (Human) OX=9606 GN=TGFB3 PE=1 SV=1	3	3	1	2	1	2	1	2	1	2	10799.2	13942.4	13332.6	13610.8	12554	10912.7	17772.7	15796.5	134986	175034	6891.12	41874.1	1	85781.1	6224.91	20064.4	73725.5	27148.5	8459.82	3403.79	1614.47	1634.16	4417.88	1819.68	21299.5
665	408	1	sp|Q9HCT0|FGF22_HUMAN					15.9	170	19662	Fibroblast growth factor 22 OS=Homo sapiens (Human) OX=9606 GN=FGF22 PE=1 SV=1	3	3	1	2	1	2	1	2	1	2	86050.2	76282.3	53985.4	72533.1	81459.6	39692.2	45716.2	64556.8	62586.2	93699.1	2809.83	67656.1	1	3155.64	15571.8	10260.4	25514.5	15014.7	33606.7	14307.1	23691.9	27165.8	41493.2	23419.8	21200.1
646	409	1	sp|Q9BY76|ANGL4_HUMAN					3.7	406	45214	Angiopoietin-related protein 4 OS=Homo sapiens (Human) OX=9606 GN=ANGPTL4 PE=1 SV=2	2	2	1	0	2	0	2	0	2	0	0	0	0	0	0	0	0	0	0	0	0	0	2	13309.9	21285.7	30640.5	18732.3	46562.9	19005.3	13074.3	12523.6	17898.5	17281.2	22862.9	21197.9
220	410	1	sp|P10253|LYAG_HUMAN					6.9	952	105323	Lysosomal alpha-glucosidase OS=Homo sapiens (Human) OX=9606 GN=GAA PE=1 SV=4	11	11	1	6	5	6	5	6	5	6	101419	203955	144507	106494	101125	115415	89782.5	137576	106236	173283	150	127979	5	7312.22	36909.4	26822.3	27022.4	20244.1	28847.3	17806.4	10373.9	17453.5	21194.7	18222.7	21109.9
551	411	1	sp|Q6P4A8|PLBL1_HUMAN					7.4	553	63254	Phospholipase B-like 1 OS=Homo sapiens (Human) OX=9606 GN=PLBD1 PE=1 SV=2	3	3	1	0	3	0	3	0	3	0	0	0	0	0	0	0	0	0	0	0	0	0	3	35986.3	11413.1	13003.1	15592.6	24100	20218.2	9497.02	29444	18300.2	26251.7	27507.2	21028.5
594	412	1	sp|Q8NBR0|P5I13_HUMAN					10.7	393	42237	Tumor protein p53-inducible protein 13 OS=Homo sapiens (Human) OX=9606 GN=TP53I13 PE=1 SV=1	3	3	1	1	2	1	2	1	2	1	11070.8	25766.1	14990	9645.01	15575.4	8812.04	8896.23	11718.7	11784.1	20496.1	3656.55	13875.4	2	2518.61	35018.1	25522.1	26918.1	20214.5	36823.9	14146.3	14679.7	13027.2	23627.7	18412.7	20991.7
293	413	1	sp|P22061|PIMT_HUMAN					15	227	24636	Protein-L-isoaspartate(D-aspartate) O-methyltransferase OS=Homo sapiens (Human) OX=9606 GN=PCMT1 PE=1 SV=4	3	3	1	1	2	1	2	1	2	1	48521.9	60982.8	46296.6	51864.9	55278.6	89287.3	43373.5	69745.4	38426.6	61054.3	1778.87	56483.2	2	24052.3	24368.2	18178.6	16176.7	21775.9	20495	11326.5	24685.6	16466.7	27449.7	19287.6	20387.5
309	414	1	sp|P25067|CO8A2_HUMAN					6.3	703	67243	Collagen alpha-2(VIII) chain OS=Homo sapiens (Human) OX=9606 GN=COL8A2 PE=1 SV=2	4	4	1	1	3	1	3	1	3	1	26652.1	23601.5	14297.5	15638.1	12301.3	13707.4	25239.9	19427.8	48304.3	78250.9	150	27742.1	3	43971.9	14688.6	37213.4	23074.9	33248.9	13833	6252.2	10273.3	9864.83	18766.4	12206	20308.5
535	415	1	sp|Q5H8C1|FREM1_HUMAN					0.9	2179	244151	FRAS1-related extracellular matrix protein 1 OS=Homo sapiens (Human) OX=9606 GN=FREM1 PE=1 SV=3	3	3	1	2	1	2	1	2	1	2	31002.4	47685.7	43238.4	40617.4	27448.8	18301	24696	21371.2	30886.5	49416.3	150	33466.4	1	9446.17	30999.8	32599.7	18504	25795.3	16103.4	15148.8	10888.1	14584.7	24378.7	24337.2	20253.2
277	416	1	sp|P18206|VINC_HUMAN					9	1134	123798	Vinculin OS=Homo sapiens (Human) OX=9606 GN=VCL PE=1 SV=4	7	7	1	1	6	1	6	1	6	1	2552.62	1577.72	2157.48	1356.06	1760.83	6945.41	801.036	1079.69	1232.83	811.666	150	2027.53	6	41915.7	17741.2	14558.7	12359.3	19213.9	11724.1	9596.33	32181.6	16295.3	26275.4	17608.1	19951.8
396	417	1	sp|P50395|GDIB_HUMAN					6.3	445	50663	Rab GDP dissociation inhibitor beta OS=Homo sapiens (Human) OX=9606 GN=GDI2 PE=1 SV=2	4	4	1	1	3	1	3	1	3	1	15758	12492.7	11799.7	13551	8511.87	43954.1	9671.74	11327.7	7320.84	7210.04	150	14159.8	3	47906.9	8671.24	9062.18	8898.78	15199.4	9292.07	6932.15	46184.4	18078.4	27665.4	20424.6	19846.9
103	418	1	sp|P00747|PLMN_HUMAN					5.2	810	90568	Plasminogen OS=Homo sapiens (Human) OX=9606 GN=PLG PE=1 SV=2	4	4	1	0	4	0	4	0	4	0	0	0	0	0	0	0	0	0	0	0	0	0	4	24037.3	34236.1	14705.3	25523.5	12337.4	15944.8	13933.3	15339.7	19285.8	19683.6	19865.3	19535.7
579	419	1	sp|Q8IV08|PLD3_HUMAN					6.3	490	54705	5'-3' exonuclease PLD3 OS=Homo sapiens (Human) OX=9606 GN=PLD3 PE=1 SV=1	3	3	1	0	3	0	3	0	3	0	0	0	0	0	0	0	0	0	0	0	0	0	3	13586.6	22366.1	24275.3	27834	17490.2	19592	13379.3	17384	19488.1	19925.3	16143.1	19224
274	420	1	sp|P17931|LEG3_HUMAN					10.4	250	26152	Galectin-3 OS=Homo sapiens (Human) OX=9606 GN=LGALS3 PE=1 SV=5	3	3	1	2	1	2	1	2	1	2	51744.5	32674.3	19457.6	29742.4	19312.6	174696	66317.6	31353.5	22894	29766.1	150	47795.8	1	47795.5	19626.8	21791.8	15638.7	11816.6	11734.1	9015.43	26357.8	12724.4	14575.6	18976.2	19095.7
683	421	1	sp|Q9NZR2|LRP1B_HUMAN					0.8	4599	515493	Low-density lipoprotein receptor-related protein 1B OS=Homo sapiens (Human) OX=9606 GN=LRP1B PE=1 SV=2	2	2	1	0	2	0	2	0	2	0	0	0	0	0	0	0	0	0	0	0	0	0	2	13811.8	14132	21849.3	17327.9	19880.3	18997.6	9058.41	6310.39	23293.7	28075.3	31434	18561
322	422	1	sp|P27169|PON1_HUMAN					11.3	355	39731	Serum paraoxonase/arylesterase 1 OS=Homo sapiens (Human) OX=9606 GN=PON1 PE=1 SV=3	4	4	1	2	2	2	2	2	2	2	36081.6	90404.1	63879.1	29643.9	28061.8	19344.9	22154.8	37751.7	28716.6	97133.9	4629.11	45317.2	2	10164.7	25554.9	19973.5	17730.8	13023.7	7569.88	19658.7	16459.4	13438.1	24262.2	36085.7	18538.3
292	423	1	sp|P22003|BMP5_HUMAN					7.3	454	51736	Bone morphogenetic protein 5 OS=Homo sapiens (Human) OX=9606 GN=BMP5 PE=1 SV=1	3	3	1	1	2	1	2	1	2	1	48045.3	24330.1	31120.3	22636.9	15274	13883.9	13649	17043.7	18163.6	25856.1	150	23000.3	2	8440.65	48617.6	32038.8	9792.04	24355.2	15007	10863.4	11085.2	15380.5	14970	11781.9	18393.8
527	424	1	sp|Q3MJ16|PA24E_HUMAN					4	868	99189	Cytosolic phospholipase A2 epsilon OS=Homo sapiens (Human) OX=9606 GN=PLA2G4E PE=1 SV=4	2	2	1	0	2	0	2	0	2	0	0	0	0	0	0	0	0	0	0	0	0	0	2	13418.4	18878.3	25039.5	17860.3	20418.1	17678	11346.5	17117.4	18837.3	17924.8	23586.7	18373.2
605	425	1	sp|Q8WUJ1|NEUFC_HUMAN					6.1	264	28689	Neuferricin OS=Homo sapiens (Human) OX=9606 GN=CYB5D2 PE=1 SV=1	2	2	1	0	2	0	2	0	2	0	0	0	0	0	0	0	0	0	0	0	0	0	2	5291.96	21790.3	35764.3	23032.9	16222.8	27112.9	14453	13901	10498.6	12938.3	19943.4	18268.1
112	426	1	sp|P01833|PIGR_HUMAN					3.5	764	83283	Polymeric immunoglobulin receptor OS=Homo sapiens (Human) OX=9606 GN=PIGR PE=1 SV=4	2	2	1	0	2	0	2	0	2	0	0	0	0	0	0	0	0	0	0	0	0	0	2	42047	29255.9	10968.6	10516.5	8286.51	14357	8979.42	37473.9	7860.62	8987.91	21264.9	18181.7
429	427	1	sp|P61077|UB2D3_HUMAN (+1)	sp|P61077|UB2D3_HUMAN&sp|P62837|UB2D2_HUMAN				23.8	147	16687	Ubiquitin-conjugating enzyme E2 D3 OS=Homo sapiens (Human) OX=9606 GN=UBE2D3 PE=1 SV=1	4	4	1	1	3	1	3	1	3	1	30473.4	40983	44859.3	39609	36986.2	42564.1	70214.8	27868.6	42636.1	39665.8	150	41586	3	10642	33487.7	20810.1	17689.9	14558.3	21086.4	10364.4	21563.4	14943.4	13576.8	19466.1	18017.1
383	428	1	sp|P46781|RS9_HUMAN					7.2	194	22591	40S ribosomal protein S9 OS=Homo sapiens (Human) OX=9606 GN=RPS9 PE=1 SV=3	2	2	1	0	2	0	2	0	2	0	0	0	0	0	0	0	0	0	0	0	0	0	2	16234.6	16911.4	29553.7	15343.9	19925.6	21350.3	7710.08	25641.8	10980	15908.3	18283.1	17985.7
318	429	1	sp|P26373|RL13_HUMAN					10.9	211	24261	60S ribosomal protein L13 OS=Homo sapiens (Human) OX=9606 GN=RPL13 PE=1 SV=4	3	3	1	0	3	0	3	0	3	0	0	0	0	0	0	0	0	0	0	0	0	0	3	12411.3	19188.1	16872.9	14151.4	16693.2	19828.5	16212.5	26203.7	15493.3	29101.8	11005.4	17923.8
44	430	1	sp|O00339|MATN2_HUMAN					3.8	956	106836	Matrilin-2 OS=Homo sapiens (Human) OX=9606 GN=MATN2 PE=1 SV=4	3	3	1	0	3	0	3	0	3	0	0	0	0	0	0	0	0	0	0	0	0	0	3	17393.5	17281.6	12238.6	12281.6	17001.7	10641.5	12295.9	9935.01	26240.4	41612.3	18696.9	17783.6
617	431	1	sp|Q96EG1|ARSG_HUMAN					10.7	525	57060	Arylsulfatase G OS=Homo sapiens (Human) OX=9606 GN=ARSG PE=1 SV=1	4	4	1	1	3	1	3	1	3	1	2749.54	4248.63	6073.16	11843.5	6157.88	7982.87	5217.66	6413.85	9549.84	4863.73	150	6510.06	3	9198.58	19403.9	22770.2	16343.1	16595.9	21414.5	11766.7	16577.9	20707.5	19478.2	16675.6	17357.5
413	432	1	sp|P55072|TERA_HUMAN					13.4	806	89321	Transitional endoplasmic reticulum ATPase OS=Homo sapiens (Human) OX=9606 GN=VCP PE=1 SV=4	10	10	1	5	5	5	5	5	5	5	20520.3	27362.6	23734.7	30780.6	24805.3	112044	38825.6	18840.8	30288.8	14494.7	1015.47	34169.7	5	37838.9	8372.26	5579.17	5655.48	11155.1	6080.58	3631.41	84578.3	3928.56	10581.4	13487.6	17353.5
359	433	1	sp|P35556|FBN2_HUMAN			sp|P35555|FBN1_HUMAN, sp|P35556|FBN2_HUMAN		1.6	2912	314773	Fibrillin-2 OS=Homo sapiens (Human) OX=9606 GN=FBN2 PE=1 SV=3	8	1	0.125	2	6	0	1	0	1.036	0	0	0	0	0	0	0	0	0	0	0	0	0	1	50580.6	6153.6	15020.2	45001.6	27452	11192.5	6301.99	5603.72	3783.3	7395.57	10302.9	17162.5
637	434	1	sp|Q99999|G3ST1_HUMAN					7.6	423	48764	Galactosylceramide sulfotransferase OS=Homo sapiens (Human) OX=9606 GN=GAL3ST1 PE=1 SV=1	4	4	1	1	3	1	3	1	3	1	26130.2	24802.7	26845.3	28960.3	18598.9	15545.7	15583.8	17614.2	21674.2	26214.9	1172.37	22197	3	4480.86	22928.3	8783.49	20277.8	19628.5	26038.6	14419.5	13489.3	23666.7	19009.9	16041.7	17160.4
61	435	1	sp|O43505|B4GA1_HUMAN					15.4	415	47119	Beta-1,4-glucuronyltransferase 1 OS=Homo sapiens (Human) OX=9606 GN=B4GAT1 PE=1 SV=1	7	7	1	2	5	2	5	2	5	2	26408.2	70357.5	53302.4	70803.8	52396.3	60244.8	39301.3	41649.6	42107.6	48496.5	1667.73	50506.8	5	3513.38	34164.4	23335.6	36244.3	14385.9	17357.3	15781.2	7419.65	10447.9	10682.5	14954.2	17116.9
572	436	1	sp|Q86SJ2|AMGO2_HUMAN					5.7	522	57933	Amphoterin-induced protein 2 OS=Homo sapiens (Human) OX=9606 GN=AMIGO2 PE=1 SV=1	3	3	1	0	3	0	3	0	3	0	0	0	0	0	0	0	0	0	0	0	0	0	3	5706.85	29470.9	25522.7	15577.9	15322.3	20580	13230.1	11646.3	18496.5	15286.3	17005	17076.8
317	437	1	sp|P26038|MOES_HUMAN			sp|P26038|MOES_HUMAN, sp|P35241|RADI_HUMAN		10.2	577	67819	Moesin OS=Homo sapiens (Human) OX=9606 GN=MSN PE=1 SV=3	8	5	0.625	2	6	1	4	2	5.333	1	1884.77	1033.28	150	3757.06	909.799	7471.59	1344.21	1482.51	779.936	1454.39	150	2026.75	4	39542.1	15730.3	11018.5	5485.76	11557.7	9972.24	6210.44	26477.8	21106.5	25642.9	11668.7	16764.8
607	438	1	sp|Q8WVV4|POF1B_HUMAN					3.2	589	68064	Protein POF1B OS=Homo sapiens (Human) OX=9606 GN=POF1B PE=1 SV=3	3	3	1	0	3	0	3	0	3	0	0	0	0	0	0	0	0	0	0	0	0	0	3	33901.3	6802.08	7141.7	7896.37	17143.6	10859	6490.14	46558.9	11928.2	20014.8	15404.9	16740.1
259	439	1	sp|P15121|ALDR_HUMAN					10.4	316	35853	Aldo-keto reductase family 1 member B1 OS=Homo sapiens (Human) OX=9606 GN=AKR1B1 PE=1 SV=3	4	4	1	3	1	3	1	3	1	3	91662.7	106463	103717	154218	68649.9	1.12079e+06	96768.3	124992	68509.9	69422.9	150	200519	1	52986.4	20633.9	12386.8	8222.89	11072.2	11073.1	6859.56	16680.9	14226.7	20669.4	9216.03	16729.8
523	440	1	sp|Q16769|QPCT_HUMAN					17.5	361	40876	Glutaminyl-peptide cyclotransferase OS=Homo sapiens (Human) OX=9606 GN=QPCT PE=1 SV=1	5	5	1	2	3	2	3	2	3	2	77583.3	73778.7	35144	50399.8	36731	27708	22515.7	33139.8	32158	45852.2	1929.03	43501.1	3	27504.5	17173.8	28749.2	15464.2	16311	10582.3	10061.2	15917.7	11894.8	15458.1	13831.6	16631.7
672	441	1	sp|Q9NR34|MA1C1_HUMAN					3.2	630	70910	Mannosyl-oligosaccharide 1,2-alpha-mannosidase IC OS=Homo sapiens (Human) OX=9606 GN=MAN1C1 PE=1 SV=1	2	2	1	0	2	0	2	0	2	0	0	0	0	0	0	0	0	0	0	0	0	0	2	9510.64	25543.9	23596.4	17766.7	18253.5	22938.2	10844.7	6984.49	12428.2	15272.4	17537.1	16425.1
692	442	1	sp|Q9UHL4|DPP2_HUMAN					4.5	492	54341	Dipeptidyl peptidase 2 OS=Homo sapiens (Human) OX=9606 GN=DPP7 PE=1 SV=3	2	2	1	0	2	0	2	0	2	0	0	0	0	0	0	0	0	0	0	0	0	0	2	12252.8	29134.1	23483.6	18389.1	16659.4	16411.1	10546.2	11969.3	10656.6	13777.4	14757.5	16185.2
480	443	1	sp|Q08722|CD47_HUMAN					7.4	323	35213	Leukocyte surface antigen CD47 OS=Homo sapiens (Human) OX=9606 GN=CD47 PE=1 SV=1	3	3	1	1	2	1	2	1	2	1	18779.3	8675.49	10638.5	21384.7	4972.72	19711.9	9994.98	5551.55	8420.65	13064.5	150	12119.4	2	45116.7	16756.9	9133.52	4121.88	44747.7	5131.18	5589.89	13501	9135.74	7376.85	11513.7	15647.7
98	444	1	sp|P00450|CERU_HUMAN					9.8	1065	122204	Ceruloplasmin OS=Homo sapiens (Human) OX=9606 GN=CP PE=1 SV=1	17	17	1	6	11	6	11	6	11	6	20040.5	26233.4	26630.2	34511	17125.4	89006	35479.3	25588.1	23459.6	55638.7	1327.74	35371.2	11	11357.5	20071	16499.7	11088.7	28014.6	9381.85	5955.85	11244.8	12077.7	22595.5	23424.6	15610.2
416	445	1	sp|P55107|GDF10_HUMAN					4.8	478	53121	Growth/differentiation factor 10 OS=Homo sapiens (Human) OX=9606 GN=GDF10 PE=2 SV=1	2	2	1	0	2	0	2	0	2	0	0	0	0	0	0	0	0	0	0	0	0	0	2	11832.3	25396.1	17864.6	17619.8	16083.4	15250.4	11641.1	10833.5	22300.9	11860.6	9420.59	15463.9
623	446	1	sp|Q96MK3|FA20A_HUMAN					13.5	541	61416	Pseudokinase FAM20A OS=Homo sapiens (Human) OX=9606 GN=FAM20A PE=1 SV=4	13	13	1	4	9	4	9	4	9	4	95269.2	85298.6	93899.7	61163.4	68798.9	39680.3	55843.3	56984.5	80933.5	76183.3	3052.11	71405.5	9	3276.2	47954.8	20751.8	19787	12004	19408.7	7592.49	6245.55	8901.6	12268.9	10952.1	15376.7
404	447	1	sp|P53634|CATC_HUMAN					4.1	463	51853	Dipeptidyl peptidase 1 OS=Homo sapiens (Human) OX=9606 GN=CTSC PE=1 SV=2	3	3	1	2	1	2	1	2	1	2	63486.2	133439	66754.5	56150.3	57177.5	48387.1	61733.3	58129.8	57850.2	75613.3	2221.54	67872.1	1	18250.2	15601.9	15096.3	16938.9	15761.3	18676.8	12523.6	11616.7	17976.9	9904.21	16707.4	15368.6
79	448	1	sp|O75493|CAH11_HUMAN					6.1	328	36238	Carbonic anhydrase-related protein 11 OS=Homo sapiens (Human) OX=9606 GN=CA11 PE=1 SV=2	3	3	1	0	3	0	3	0	3	0	0	0	0	0	0	0	0	0	0	0	0	0	3	5695.46	27121.5	18298.7	15482.4	14239.3	21977.6	16423.5	5032.84	13565.9	15598.8	13628	15187.6
415	449	1	sp|P55103|INHBC_HUMAN					5.1	352	38237	Inhibin beta C chain OS=Homo sapiens (Human) OX=9606 GN=INHBC PE=2 SV=1	4	4	1	3	1	3	1	3	1	3	148284	416190	181183	104617	70900.7	89901.6	56476.9	103594	89914.9	269246	4579.16	153031	1	1863.77	33267.5	16644.8	13238.2	12898.2	15862.2	11831.9	6034.12	9168.15	12158.2	33164.9	15102.9
585	450	1	sp|Q8N0V4|LGI2_HUMAN					9	545	62298	Leucine-rich repeat LGI family member 2 OS=Homo sapiens (Human) OX=9606 GN=LGI2 PE=2 SV=1	5	5	1	0	5	0	5	0	5	0	0	0	0	0	0	0	0	0	0	0	0	0	5	10123.8	18206.7	27254.3	15182.5	18787.9	16245.5	10902.6	13793.2	8698.88	16671.3	10263.5	15102.7
685	451	1	sp|Q9P0M6|H2AW_HUMAN			sp|O75367|H2AY_HUMAN, sp|Q9P0M6|H2AW_HUMAN		9.1	372	40058	Core histone macro-H2A.2 OS=Homo sapiens (Human) OX=9606 GN=MACROH2A2 PE=1 SV=3	7	2	0.286	3	4	1	1	1.667	4	1	61882.5	64258.5	46912.7	207871	89538.2	155892	49693.5	57921	36482	38809.8	1687.01	80926.2	1	32252	29563.2	14220.8	4887.84	35159.2	9550.79	9518.86	13574.1	4436.15	3919.6	7461.9	14958.6
160	452	1	sp|P05141|ADT2_HUMAN			sp|P05141|ADT2_HUMAN, sp|P12236|ADT3_HUMAN		20.8	298	32852	ADP/ATP translocase 2 OS=Homo sapiens (Human) OX=9606 GN=SLC25A5 PE=1 SV=7	8	2	0.25	3	5	0	2	0	3.5	0	0	0	0	0	0	0	0	0	0	0	0	0	2	22344.5	36259.9	6840.55	6559.04	44285.5	3579.11	5835.16	18962.6	2704.15	7727.53	8683.41	14889.2
473	453	1	sp|Q06033|ITIH3_HUMAN					3.3	890	99848	Inter-alpha-trypsin inhibitor heavy chain H3 OS=Homo sapiens (Human) OX=9606 GN=ITIH3 PE=1 SV=2	2	2	1	0	2	0	2	0	2	0	0	0	0	0	0	0	0	0	0	0	0	0	2	29956	9591.94	9007.45	22736.1	15835.5	11803.6	6176.12	11586.2	12655.4	11664.6	20142.8	14650.5
161	454	1	sp|P05813|CRBA1_HUMAN					35.3	215	25150	Beta-crystallin A3 OS=Homo sapiens (Human) OX=9606 GN=CRYBA1 PE=1 SV=4	6	6	1	4	2	4	2	4	2	4	116920	87870.5	102301	115784	114210	1.4642e+06	40612.5	182862	82051.8	100159	2441.44	240697	2	52780.7	16351.1	3893.7	6221.87	3375.13	5314.88	2450.54	26918.6	21118.8	7291.71	14664.4	14580.1
165	455	1	sp|P06576|ATPB_HUMAN					41	529	56559	ATP synthase subunit beta, mitochondrial OS=Homo sapiens (Human) OX=9606 GN=ATP5F1B PE=1 SV=3	25	25	1	19	6	19	6	19	6	19	249696	204181	153997	453400	102399	3.63534e+06	185437	238113	115221	102540	17112.2	544032	6	30192.4	32103.2	9190.07	4311.79	49161.8	2340.54	4272.18	17308.5	3871.46	3273.14	3884.83	14537.3
59	456	1	sp|O43175|SERA_HUMAN					19.5	533	56650	D-3-phosphoglycerate dehydrogenase OS=Homo sapiens (Human) OX=9606 GN=PHGDH PE=1 SV=4	13	13	1	10	3	10	3	10	3	10	136448	84802.8	79529.1	138850	90825.4	1.59863e+06	109330	119452	42959.2	56455.9	150	245728	3	35456.5	14390.5	7669.21	5383.22	7238.73	8756.06	4647.88	22127.3	13403.7	33068	4107.11	14204.4
442	457	1	sp|P62277|RS13_HUMAN					14.6	151	17222	40S ribosomal protein S13 OS=Homo sapiens (Human) OX=9606 GN=RPS13 PE=1 SV=2	3	3	1	2	1	2	1	2	1	2	37947.6	31709.5	29116.2	48402.4	24079	175467	19419.6	27930.7	22633.9	31600.7	1778.04	44830.7	1	22021.5	11933.6	32528.7	9036.48	14054.3	4748.37	4194.56	35472.3	4347.4	7284.49	9080.14	14063.8
290	458	1	sp|P21796|VDAC1_HUMAN					17.3	283	30772	Voltage-dependent anion-selective channel protein 1 OS=Homo sapiens (Human) OX=9606 GN=VDAC1 PE=1 SV=2	5	5	1	3	2	3	2	3	2	3	28799	25400.1	25768.4	55742	25011.2	121502	28294.5	20411.5	17184.5	26633.6	1775.12	37474.7	2	34625.1	37894.5	10261.1	5905.75	25288.8	3943.41	1724.26	20027.3	4955.46	6110.25	3898	14057.6
312	459	1	sp|P25786|PSA1_HUMAN					17.1	263	29555	Proteasome subunit alpha type-1 OS=Homo sapiens (Human) OX=9606 GN=PSMA1 PE=1 SV=1	3	3	1	2	1	2	1	2	1	2	34671	48796.2	23728.2	39516.4	30729.1	20281.4	14827.4	25611.8	22697.2	28995.6	150	28985.4	1	32972.2	28446.9	10758.9	5881.08	37659.5	3298.7	4647.43	11705.4	4856.24	6444.54	7600.52	14024.7
655	460	1	sp|Q9H299|SH3L3_HUMAN					28	93	10438	SH3 domain-binding glutamic acid-rich-like protein 3 OS=Homo sapiens (Human) OX=9606 GN=SH3BGRL3 PE=1 SV=1	2	2	1	0	2	0	2	0	2	0	0	0	0	0	0	0	0	0	0	0	0	0	2	16893.4	12433.9	8680.73	8962.18	10422.3	10545.6	8157.43	41675.2	7843.28	13726.8	14869.4	14019.1
540	461	1	sp|Q5T749|KPRP_HUMAN					5.5	579	64135	Keratinocyte proline-rich protein OS=Homo sapiens (Human) OX=9606 GN=KPRP PE=1 SV=1	3	3	1	0	3	0	3	0	3	0	0	0	0	0	0	0	0	0	0	0	0	0	3	22939.4	9149.01	11516.1	9788.7	31781.9	7031.34	6848.1	12031.8	12069.3	16830.3	13744.8	13975.5
681	462	1	sp|Q9NYU1|UGGG2_HUMAN					4.9	1516	174733	UDP-glucose:glycoprotein glucosyltransferase 2 OS=Homo sapiens (Human) OX=9606 GN=UGGT2 PE=1 SV=4	6	6	1	1	5	1	5	1	5	1	150	1277.53	1384.02	150	1006.24	150	150	150	1893.51	2596.53	150	890.784	5	7785.44	20395.7	19538.4	16789.7	13839.3	14846.3	7750.6	9769.41	12152.3	14908	13992	13797
51	463	1	sp|O14656|TOR1A_HUMAN			sp|O14656|TOR1A_HUMAN, sp|Q5JU69|TOR2A_HUMAN		6	332	37808	Torsin-1A OS=Homo sapiens (Human) OX=9606 GN=TOR1A PE=1 SV=1	6	3	0.5	2	4	1	2	1.5	2.667	1	14262.9	31586.8	28933.2	24530.6	22254.5	30439.7	15547.1	26584.6	21491.7	28270.4	1942.32	24390.2	2	6207.62	23428.9	20021.8	10114.1	12549.9	17998.9	10552.2	6483.73	8822.38	12431.6	15229.5	13076.4
303	464	1	sp|P23284|PPIB_HUMAN					22.7	216	23742	Peptidyl-prolyl cis-trans isomerase B OS=Homo sapiens (Human) OX=9606 GN=PPIB PE=1 SV=2	7	7	1	5	2	5	2	5	2	5	149564	79795.8	90505.3	200878	89886.8	344907	52781	61421.7	37945.4	79873.4	3448.94	118756	2	16881.2	17423.1	4075.62	5643.99	7865.17	8689.41	2902.51	32440.4	17727.8	18073.9	11920.1	13058.5
564	465	1	sp|Q7L5L3|GDPD3_HUMAN					11	318	36596	Lysophospholipase D GDPD3 OS=Homo sapiens (Human) OX=9606 GN=GDPD3 PE=1 SV=3	3	3	1	0	3	0	3	0	3	0	0	0	0	0	0	0	0	0	0	0	0	0	3	28961.8	8380.77	7577.98	9234.09	11734.7	9102.44	3671.71	26926.3	9366.61	11247.7	17367.2	13051.9
299	466	1	sp|P22695|QCR2_HUMAN					3.8	453	48442	Cytochrome b-c1 complex subunit 2, mitochondrial OS=Homo sapiens (Human) OX=9606 GN=UQCRC2 PE=1 SV=3	2	2	1	0	2	0	2	0	2	0	0	0	0	0	0	0	0	0	0	0	0	0	2	16657.3	27818.3	10477.1	7280.45	26444.1	6437.33	5346.61	13508.6	6678.33	10150.4	7429.89	12566.2
468	467	1	sp|Q01813|PFKAP_HUMAN			sp|P17858|PFKAL_HUMAN, sp|Q01813|PFKAP_HUMAN		5.4	784	85595	ATP-dependent 6-phosphofructokinase, platelet type OS=Homo sapiens (Human) OX=9606 GN=PFKP PE=1 SV=2	4	2	0.5	1	3	0	2	0	2.286	0	0	0	0	0	0	0	0	0	0	0	0	0	2	4263.83	14285.7	19845.8	15399.3	13123	12496	9323.75	10779.1	10934	15645.5	11545.2	12512.8
430	468	1	sp|P61106|RAB14_HUMAN			sp|P20338|RAB4A_HUMAN, sp|P61018|RAB4B_HUMAN, sp|P61026|RAB10_HUMAN, sp|P61106|RAB14_HUMAN, sp|Q9H0U4|RAB1B_HUMAN		10.2	215	23897	Ras-related protein Rab-14 OS=Homo sapiens (Human) OX=9606 GN=RAB14 PE=1 SV=4	5	1	0.2	1	4	0	1	0	1.3	0	0	0	0	0	0	0	0	0	0	0	0	0	1	15221.3	18222.7	11974.3	10110.3	11520.2	13401.6	7922.35	14203.4	13172.8	10792	9176.17	12337.9
487	469	1	sp|Q13232|NDK3_HUMAN					14.2	169	19015	Nucleoside diphosphate kinase 3 OS=Homo sapiens (Human) OX=9606 GN=NME3 PE=1 SV=2	4	4	1	2	2	2	2	2	2	2	44619.6	44453.3	31411.6	32844.6	31977	173322	18538.7	281021	48440.9	56836.1	150	76346.4	2	7479.65	16212.8	21841.9	18483.9	11047.1	8419.05	8129.18	7031.68	8391.4	10369.2	14498.7	11991.3
693	470	1	sp|Q9UI42|CBPA4_HUMAN					8.1	421	47351	Carboxypeptidase A4 OS=Homo sapiens (Human) OX=9606 GN=CPA4 PE=1 SV=2	2	2	1	0	2	0	2	0	2	0	0	0	0	0	0	0	0	0	0	0	0	0	2	22926.7	6678.35	16679	10240.9	16589.6	6948.35	4096.22	19396.6	6170.71	11424.6	10452.3	11963.9
257	471	1	sp|P14735|IDE_HUMAN					4	1019	117967	Insulin-degrading enzyme OS=Homo sapiens (Human) OX=9606 GN=IDE PE=1 SV=4	4	4	1	0	4	0	4	0	4	0	0	0	0	0	0	0	0	0	0	0	0	0	4	35602.9	4698.68	4781.41	3701.01	6755.37	3506.55	150	41215.6	3743.09	10804.2	14518.8	11770.7
46	472	1	sp|O00462|MANBA_HUMAN					2.7	879	100894	Beta-mannosidase OS=Homo sapiens (Human) OX=9606 GN=MANBA PE=1 SV=3	3	3	1	1	2	1	2	1	2	1	2755.55	4404.74	5217.12	3132.42	3239.21	1663.09	4348.34	5695.14	4700.55	5030.63	150	4018.68	2	3681.69	13762.6	14745.3	12391.4	11981.8	17021.1	8267.94	7573.5	10428.6	18050.9	11213	11738
339	473	1	sp|P30740|ILEU_HUMAN					11.9	379	42741	Leukocyte elastase inhibitor OS=Homo sapiens (Human) OX=9606 GN=SERPINB1 PE=1 SV=1	3	3	1	1	2	1	2	1	2	1	3638.99	1456.95	2603.32	5831.29	150	24934.2	150	3910.33	150	1129.83	150	4395.49	2	25975	6581.87	5785.56	5256.61	8823.51	9482.75	5393.13	21183.1	11671.2	15317	7823.42	11208.5
80	474	1	sp|O75829|CNMD_HUMAN					9.3	334	37102	Leukocyte cell-derived chemotaxin 1 OS=Homo sapiens (Human) OX=9606 GN=CNMD PE=1 SV=1	3	3	1	0	3	0	3	0	3	0	0	0	0	0	0	0	0	0	0	0	0	0	3	6929.45	11125.5	11665.5	12303.7	8182.7	19540.9	6561.28	8939.26	9794.11	18092	9826.91	11178.3
352	475	1	sp|P35030|TRY3_HUMAN			sp|P07478|TRY2_HUMAN, sp|P35030|TRY3_HUMAN		6.9	304	32528	Trypsin-3 OS=Homo sapiens (Human) OX=9606 GN=PRSS3 PE=1 SV=2	3	2	0.667	1	2	1	1	1	2	1	47112.4	31629	46735.8	33880.1	90829.4	50848	65968.2	64923.7	53144	26181.3	150	51125.2	1	39220.4	2267.91	6264.57	3315.51	18927.8	4430.33	4045.45	13684	9329.95	9503.75	9383.96	10943.1
387	476	1	sp|P48058|GRIA4_HUMAN					2.3	902	100870	Glutamate receptor 4 OS=Homo sapiens (Human) OX=9606 GN=GRIA4 PE=1 SV=2	3	3	1	0	3	0	3	0	3	0	0	0	0	0	0	0	0	0	0	0	0	0	3	4731.15	13985.7	9779.62	11924.9	9568.35	15327	8878.73	6704.04	15300.4	13311.5	9386.1	10808.9
690	477	1	sp|Q9UBX5|FBLN5_HUMAN					6.5	448	50180	Fibulin-5 OS=Homo sapiens (Human) OX=9606 GN=FBLN5 PE=1 SV=1	4	4	1	2	2	2	2	2	2	2	62897.8	40734.9	35677.1	51960.6	26305	15327.6	13683.2	20845.5	18316	32616.6	150	31836.4	2	13166.2	8265.48	12061.2	8046.74	15250.6	8647.82	5604.79	10913.9	10918.1	14722.3	10664.7	10751.1
276	478	1	sp|P18124|RL7_HUMAN					16.5	248	29225	60S ribosomal protein L7 OS=Homo sapiens (Human) OX=9606 GN=RPL7 PE=1 SV=1	3	3	1	1	2	1	2	1	2	1	19186.7	20362.6	19936.5	25051.1	14959.2	68236	10429.4	12081	17044.6	16399	150	22368.6	2	21156.8	8286.36	7443.09	3814.37	9267.63	4970.81	1725.53	33603.1	8124.75	12057.1	7620.55	10733.6
334	479	1	sp|P29972|AQP1_HUMAN					13	269	28526	Aquaporin-1 OS=Homo sapiens (Human) OX=9606 GN=AQP1 PE=1 SV=3	5	5	1	3	2	3	2	3	2	3	40895.5	19268.6	26689.7	72518.1	27075.6	64498.3	37571.2	18863.2	21270.5	30794.4	150	35944.5	2	34917.5	19395.1	6875.34	1862.47	25327.1	2098.65	150	6209.24	11355.1	2492.3	7012.8	10699.6
373	480	1	sp|P40121|CAPG_HUMAN					9.8	348	38498	Macrophage-capping protein OS=Homo sapiens (Human) OX=9606 GN=CAPG PE=1 SV=2	3	3	1	0	3	0	3	0	3	0	0	0	0	0	0	0	0	0	0	0	0	0	3	20024.6	3767.75	6392.4	6990.44	4719.56	5439.52	5832.73	20838.7	15362	19618.8	7653.52	10603.6
233	481	1	sp|P11166|GTR1_HUMAN					6.3	492	54083	Solute carrier family 2, facilitated glucose transporter member 1 OS=Homo sapiens (Human) OX=9606 GN=SLC2A1 PE=1 SV=2	4	4	1	3	1	3	1	3	1	3	148310	28699.6	33447.1	240150	36908.1	283564	52029.2	27399.6	20089.1	73074.8	150	94367.2	1	13199	15418.9	6708.94	4676.86	27034.7	4182.34	4052.98	9615.22	11707.9	8824.07	11175.9	10599.7
722	482	1	sp|P07437|TBB5_HUMAN_family		sp|P07437|TBB5_HUMAN&sp|Q13885|TBB2A_HUMAN	sp|A6NNZ2|TBB8B_HUMAN, sp|P07437|TBB5_HUMAN&sp|Q13885|TBB2A_HUMAN, sp|P68371|TBB4B_HUMAN, sp|Q13509|TBB3_HUMAN		48.4	444	49670	Tubulin beta chain OS=Homo sapiens (Human) OX=9606 GN=TUBB PE=1 SV=2	21	6	0.286	13	8	4	2	10.524	6.207	4	76151.1	53832.8	45054.5	98009.5	59757.9	475699	46598.3	49246.9	19020.6	20104.4	2925.07	94347.4	2	24596.7	11730.9	11087.1	2601.01	7088.9	6973.13	4009.4	14585.6	11650.1	17873.5	3792.63	10544.4
506	483	1	sp|Q14563|SEM3A_HUMAN					2.9	771	88888	Semaphorin-3A OS=Homo sapiens (Human) OX=9606 GN=SEMA3A PE=1 SV=1	2	2	1	0	2	0	2	0	2	0	0	0	0	0	0	0	0	0	0	0	0	0	2	4682.42	13838.2	16721	7794.8	11172.3	8076.03	9970.91	6211.85	10421.6	15490.5	9952.55	10393.8
440	484	1	sp|P62249|RS16_HUMAN					12.3	146	16445	40S ribosomal protein S16 OS=Homo sapiens (Human) OX=9606 GN=RPS16 PE=1 SV=2	3	3	1	1	2	1	2	1	2	1	17510.7	14605.5	22034	24688.1	14246.4	36171.2	9352.29	16461.7	41513.5	21732.4	1987.24	21831.6	2	14230.4	10597.4	23532.3	6967.63	9022.28	5541.73	2004.87	23577.9	5784.02	5373.84	7211.72	10349.5
492	485	1	sp|Q13510|ASAH1_HUMAN					5.1	395	44659	Acid ceramidase OS=Homo sapiens (Human) OX=9606 GN=ASAH1 PE=1 SV=5	2	2	1	0	2	0	2	0	2	0	0	0	0	0	0	0	0	0	0	0	0	0	2	18916.4	9396.98	13803.1	8470.66	12264.7	8167.61	5112.59	9382.75	7517.26	7482.05	10088.1	10054.7
507	486	1	sp|Q14574|DSC3_HUMAN					6.8	896	99968	Desmocollin-3 OS=Homo sapiens (Human) OX=9606 GN=DSC3 PE=1 SV=3	4	4	1	2	2	2	2	2	2	2	36753.4	37455.6	30952	41864.7	33509.6	52758.7	84924	34932.5	36721.6	32005.7	3616.16	42187.8	2	26891.7	12683.6	5934.13	150	9169.82	5825.51	8702.75	11038.7	6694.69	8923.87	10831.2	9713.27
122	487	1	sp|P02647|APOA1_HUMAN					18.7	267	30777	Apolipoprotein A-I OS=Homo sapiens (Human) OX=9606 GN=APOA1 PE=1 SV=1	6	6	1	5	1	5	1	5	1	5	280092	279771	206704	262062	101898	125275	126832	88829.4	246502	154760	3526.3	187273	1	30958.3	10051.9	3754.79	17864.9	6559.6	7427.93	4008.53	7502.27	6406.52	5162.86	4779.79	9497.95
327	488	1	sp|P28482|MK01_HUMAN			sp|P27361|MK03_HUMAN, sp|P28482|MK01_HUMAN		12.2	360	41389	Mitogen-activated protein kinase 1 OS=Homo sapiens (Human) OX=9606 GN=MAPK1 PE=1 SV=3	4	2	0.5	1	3	0	2	0.5	2.667	0	0	0	0	0	0	0	0	0	0	0	0	0	2	13614.6	8899.19	6892.62	3596.88	7457.66	7675.68	5028.54	9542.42	13084.6	19258.7	7862.79	9355.78
269	489	1	sp|P16519|NEC2_HUMAN					9.2	638	70564	Neuroendocrine convertase 2 OS=Homo sapiens (Human) OX=9606 GN=PCSK2 PE=1 SV=2	4	4	1	2	2	2	2	2	2	2	3638.71	3649.56	3726.72	2932.03	2618.08	1105.61	1470.12	3646.38	3640.38	3968.17	150	3039.58	2	5320.7	13585.4	13485.5	8432.1	6449.57	13925.7	7171.9	5140.49	6362.23	11286.9	9045.01	9109.61
663	490	1	sp|Q9HB40|RISC_HUMAN					6.9	452	50830	Retinoid-inducible serine carboxypeptidase OS=Homo sapiens (Human) OX=9606 GN=SCPEP1 PE=1 SV=1	6	6	1	2	4	2	4	2	4	2	30041.3	66365.5	59615.3	43650.1	44049.3	30707.8	38402.6	45610.1	44562.9	70825.4	150	47383	4	2108.68	15413.4	16460.5	7993.68	7233.89	10012.4	5952.76	8456.41	6953.84	10474.4	9137.87	9108.9
682	491	1	sp|Q9NZH8|IL36G_HUMAN					17.8	169	18721	Interleukin-36 gamma OS=Homo sapiens (Human) OX=9606 GN=IL36G PE=1 SV=1	2	2	1	0	2	0	2	0	2	0	0	0	0	0	0	0	0	0	0	0	0	0	2	20665.3	1706.45	5976.59	3628.86	9824.55	4181	3608.11	24121.3	7438.06	8202.65	8899.99	8932.08
531	492	1	sp|Q53RT3|APRV1_HUMAN					13.1	343	36991	Retroviral-like aspartic protease 1 OS=Homo sapiens (Human) OX=9606 GN=ASPRV1 PE=1 SV=1	2	2	1	0	2	0	2	0	2	0	0	0	0	0	0	0	0	0	0	0	0	0	2	32731	150	3358.68	3145.69	6628.76	3274.32	2367.18	32021.8	150	8157.89	5926.3	8901.06
353	493	1	sp|P35221|CTNA1_HUMAN					6.1	906	100070	Catenin alpha-1 OS=Homo sapiens (Human) OX=9606 GN=CTNNA1 PE=1 SV=1	4	4	1	1	3	1	3	1	3	1	0	0	0	0	0	0	0	0	0	0	0	0	3	23414.8	10894	8509.91	3579.09	14296.5	5283.06	2923.14	9654.21	7258.07	3805.12	7748.87	8851.53
437	494	1	sp|P61978|HNRPK_HUMAN					8.6	463	50976	Heterogeneous nuclear ribonucleoprotein K OS=Homo sapiens (Human) OX=9606 GN=HNRNPK PE=1 SV=1	4	4	1	2	2	2	2	2	2	2	16712.8	9807.16	11756.1	14361.2	9833.45	96815.1	16465	12655.5	10376.5	8297.55	150	20708	2	16324.1	11815.5	6342.75	6331.69	7780.29	5844.78	3420.87	19361	5964.32	8595.15	5394.69	8834.1
92	495	1	sp|O95967|FBLN4_HUMAN					13.1	443	49405	EGF-containing fibulin-like extracellular matrix protein 2 OS=Homo sapiens (Human) OX=9606 GN=EFEMP2 PE=1 SV=3	4	4	1	2	2	2	2	2	2	2	22162.3	14482.8	10815.1	17141.3	12016.1	23883.2	20120.4	10391.5	27713.5	31260.3	813.513	18998.7	2	24595.1	5686.73	7268.9	19784.4	8196.01	4246.2	2633.69	6464.37	4179.09	6760.26	5294.97	8646.34
296	496	1	sp|P22392|NDKB_HUMAN					28.9	152	17298	Nucleoside diphosphate kinase B OS=Homo sapiens (Human) OX=9606 GN=NME2 PE=1 SV=1	4	4	1	3	1	3	1	3	1	3	101951	74214.2	66795.5	107690	47775.1	593550	140451	72840.3	86194.7	86248.3	150	137771	1	22839.2	6006.22	3407.17	2749.99	5919.58	3610.57	1381.67	28476.2	4857.19	9645.11	5558.74	8586.52
666	497	1	sp|Q9HDC9|APMAP_HUMAN					11.1	416	46480	Adipocyte plasma membrane-associated protein OS=Homo sapiens (Human) OX=9606 GN=APMAP PE=1 SV=2	4	4	1	1	3	1	3	1	3	1	21217.3	48311.5	23365.1	15113.6	13337.6	46162.6	17239.3	14553.4	13996.8	27960.5	150	24125.8	3	8027.64	16749.3	9075.44	8529.79	5295.71	9530.77	7131.77	6046.59	5411.07	8961.49	9688.76	8586.22
248	498	1	sp|P13686|PPA5_HUMAN					5.8	325	36598	Tartrate-resistant acid phosphatase type 5 OS=Homo sapiens (Human) OX=9606 GN=ACP5 PE=1 SV=3	3	3	1	0	3	0	3	0	3	0	0	0	0	0	0	0	0	0	0	0	0	0	3	3344.97	10842.5	14766.8	5853.72	8925.87	15413.2	6031.87	5516.2	6787.81	8555.61	8269.59	8573.47
536	499	1	sp|Q5IJ48|CRUM2_HUMAN					2.5	1285	134264	Protein crumbs homolog 2 OS=Homo sapiens (Human) OX=9606 GN=CRB2 PE=1 SV=2	3	3	1	0	3	0	3	0	3	0	0	0	0	0	0	0	0	0	0	0	0	0	3	1674.33	9742.09	10909.7	11434.3	8392.84	7868.51	4728.95	6800.13	9998.94	14272.6	7938.68	8523.74
412	500	1	sp|P55064|AQP5_HUMAN					11.3	265	28292	Aquaporin-5 OS=Homo sapiens (Human) OX=9606 GN=AQP5 PE=1 SV=1	3	3	1	1	2	1	2	1	2	1	1170.55	150	150	9091.86	150	150	1514.79	150	942.382	1577.53	150	1504.71	2	11724.5	9016.62	13531	5936.32	13662.1	5156.64	3332.54	6770.9	10106.4	5851.21	7084.91	8379.38
96	501	1	sp|P00403|COX2_HUMAN					15.9	227	25565	Cytochrome c oxidase subunit 2 OS=Homo sapiens (Human) OX=9606 GN=MT-CO2 PE=1 SV=1	4	4	1	3	1	3	1	3	1	3	41166.4	56558.5	31522.3	81234.8	24938.6	511031	38737.5	48736.2	42518.6	28476.2	150	90492	1	23547.2	22964	6433.01	3975.59	19295.9	1382.72	1169.32	7623.47	1027.93	1606.87	2712.88	8339.9
432	502	1	sp|P61586|RHOA_HUMAN					16.6	193	21768	Transforming protein RhoA OS=Homo sapiens (Human) OX=9606 GN=RHOA PE=1 SV=1	2	2	1	0	2	0	2	0	2	0	0	0	0	0	0	0	0	0	0	0	0	0	2	10798	8216.73	13720.9	4095.82	9594.6	9156.19	3923.86	11281.7	5494.58	7270.77	4802.88	8032.36
147	503	1	sp|P04196|HRG_HUMAN					14.5	525	59578	Histidine-rich glycoprotein OS=Homo sapiens (Human) OX=9606 GN=HRG PE=1 SV=1	8	8	1	4	4	4	4	4	4	4	44973.3	169600	92163.2	73232.4	96084.5	50922.6	102057	129962	218329	123203	7144.46	110053	4	2841.8	8395.51	4915.53	18490	9957.14	5827.38	7275.24	9420.64	4031.75	8038.84	8066.2	7932.73
357	504	1	sp|P35443|TSP4_HUMAN					4.5	961	105868	Thrombospondin-4 OS=Homo sapiens (Human) OX=9606 GN=THBS4 PE=1 SV=2	4	4	1	2	2	2	2	2	2	2	2425.56	3610.02	3207.52	4004.21	2540.78	2474.17	2399.75	1483.42	10458.7	7428.24	150	4003.24	2	18121.3	8634.41	2614.87	9381.41	4824	4138.72	5400.96	9340.61	8404.86	8892.87	7442.35	7926.94
60	505	1	sp|O43491|E41L2_HUMAN					6.4	1005	112587	Band 4.1-like protein 2 OS=Homo sapiens (Human) OX=9606 GN=EPB41L2 PE=1 SV=1	4	4	1	2	2	2	2	2	2	2	38252.2	41443.2	39076.7	79963.4	38348.5	46886.3	39578.1	22941.6	30670.1	40933.7	150	41809.4	2	12035.3	11698.1	8849.34	3885.23	7643.71	4383.03	5714.95	7307.93	10969.1	7326.53	6981.9	7890.46
391	506	1	sp|P48509|CD151_HUMAN					7.1	253	28295	CD151 antigen OS=Homo sapiens (Human) OX=9606 GN=CD151 PE=1 SV=3	2	2	1	0	2	0	2	0	2	0	0	0	0	0	0	0	0	0	0	0	0	0	2	16204.7	7886.58	6235.03	2605.22	16031.6	3087.1	2446.96	9943.65	6094.13	5785.01	9968.2	7844.38
49	507	1	sp|O00634|NET3_HUMAN					8.6	580	61465	Netrin-3 OS=Homo sapiens (Human) OX=9606 GN=NTN3 PE=1 SV=1	4	4	1	1	3	1	3	1	3	1	4900.88	4768.69	6749.87	2558.47	3923.04	150	2873.47	3086.46	1758.74	5308.52	150	3607.81	3	5802.49	8087.13	8409.38	8683.45	5065.04	8929.22	4404.85	4578.32	5567.85	7975.32	17502.9	7727.82
260	508	1	sp|P15502|ELN_HUMAN					6.7	786	68397	Elastin OS=Homo sapiens (Human) OX=9606 GN=ELN PE=1 SV=4	2	2	1	0	2	0	2	0	2	0	0	0	0	0	0	0	0	0	0	0	0	0	2	6249.35	3499.73	10746.3	7430.82	11668.6	8421.6	4222.6	4905.58	9364.95	12500.3	4245.89	7568.71
555	509	1	sp|Q6UWY5|OLFL1_HUMAN					4.7	402	45950	Olfactomedin-like protein 1 OS=Homo sapiens (Human) OX=9606 GN=OLFML1 PE=1 SV=2	2	2	1	0	2	0	2	0	2	0	0	0	0	0	0	0	0	0	0	0	0	0	2	6732.21	9831.01	14369.6	4456.37	10617	6228.44	6162.15	6308.62	6087.16	3820.13	7429.99	7458.43
356	510	1	sp|P35268|RL22_HUMAN					30.5	128	14787	60S ribosomal protein L22 OS=Homo sapiens (Human) OX=9606 GN=RPL22 PE=1 SV=2	3	3	1	1	2	1	2	1	2	1	0	0	0	0	0	0	0	0	0	0	0	0	2	14967.9	5304.87	6092.04	3043.99	5589.44	3521.5	2322.63	26224.6	2678.63	6619.24	4594.33	7359.92
561	511	1	sp|Q6ZVX7|FBX50_HUMAN					10.9	275	30847	F-box only protein 50 OS=Homo sapiens (Human) OX=9606 GN=NCCRP1 PE=1 SV=1	3	3	1	1	2	1	2	1	2	1	66417.5	30069.5	21956	16572.6	13856.3	15993	18828.5	11603	7820.08	14099	150	21721.5	2	18248.6	1868.24	4781	5227.78	8906.02	150	1315.08	18683.7	1566.84	8506.32	11651.9	7355.05
486	512	1	sp|Q13228|SBP1_HUMAN					4.4	472	52390	Methanethiol oxidase OS=Homo sapiens (Human) OX=9606 GN=SELENBP1 PE=1 SV=2	3	3	1	1	2	1	2	1	2	1	19363.6	36601.9	36204.3	22805	27236.5	67912	24267.4	37363.3	28109.6	42018.1	150	34188.2	2	4226.45	11374.8	9505.79	8675.9	7074.91	6089.81	4881.99	5886.6	6963.99	8041.47	7137.34	7259.91
704	513	1	sp|Q9Y617|SERC_HUMAN					13.8	370	40422	Phosphoserine aminotransferase OS=Homo sapiens (Human) OX=9606 GN=PSAT1 PE=1 SV=2	5	5	1	2	3	2	3	2	3	2	20882.5	25703.4	22188	17856.7	21403.3	73419.4	28565.7	21627.3	24607.1	26587.8	1466.13	28284.1	3	23706.4	1907.65	3266.17	4580.48	2626.98	4733.12	3443.65	7322.07	11280.3	13226.3	3482.95	7234.19
570	514	1	sp|Q7Z5Y6|BMP8A_HUMAN					4	402	44798	Bone morphogenetic protein 8A OS=Homo sapiens (Human) OX=9606 GN=BMP8A PE=2 SV=2	2	2	1	0	2	0	2	0	2	0	0	0	0	0	0	0	0	0	0	0	0	0	2	887.205	9337.19	13428.1	10689.1	7764.41	10904.3	6516.09	4876.39	3776.96	5195.38	5856.51	7202.88
546	515	1	sp|Q659A1|ICE2_HUMAN					3.3	982	110010	Little elongation complex subunit 2 OS=Homo sapiens (Human) OX=9606 GN=ICE2 PE=1 SV=2	2	2	1	0	2	0	2	0	2	0	0	0	0	0	0	0	0	0	0	0	0	0	2	1721.83	7067.63	7985.09	5197.95	5082.18	9184.74	7837.63	5053.09	9925.55	12304.7	5885.26	7022.33
267	516	1	sp|P16401|H15_HUMAN			sp|P10412|H14_HUMAN, sp|P16401|H15_HUMAN, sp|P16403|H12_HUMAN		14.6	226	22580	Histone H1.5 OS=Homo sapiens (Human) OX=9606 GN=H1-5 PE=1 SV=3	5	1	0.2	2	3	0	1	0	1.143	0	0	0	0	0	0	0	0	0	0	0	0	0	1	7574.58	3581	5031.86	3597.07	9232.54	6079.21	4136.73	10836.1	6593.55	6903.93	13220.1	6980.61
444	517	1	sp|P62753|RS6_HUMAN					10.8	249	28680	40S ribosomal protein S6 OS=Homo sapiens (Human) OX=9606 GN=RPS6 PE=1 SV=1	2	2	1	0	2	0	2	0	2	0	0	0	0	0	0	0	0	0	0	0	0	0	2	10376.1	6950.37	7823.97	3880.4	8200.17	3994.57	2339.43	17834.6	2936.19	3961.01	4797.48	6644.94
314	518	1	sp|P25789|PSA4_HUMAN					12.3	261	29483	Proteasome subunit alpha type-4 OS=Homo sapiens (Human) OX=9606 GN=PSMA4 PE=1 SV=1	2	2	1	0	2	0	2	0	2	0	0	0	0	0	0	0	0	0	0	0	0	0	2	17007.7	4146.86	4773.96	4732.71	8298.43	3126.13	1057.42	12127.9	3256.67	6042.44	7399.85	6542.73
180	519	1	sp|P07384|CAN1_HUMAN					2.8	714	81889	Calpain-1 catalytic subunit OS=Homo sapiens (Human) OX=9606 GN=CAPN1 PE=1 SV=1	2	2	1	0	2	0	2	0	2	0	0	0	0	0	0	0	0	0	0	0	0	0	2	14621.7	4542.5	5435.85	3272.4	9090.27	3020.18	1548.25	8847.34	4380.09	9165.43	6964.08	6444.37
365	520	1	sp|P36542|ATPG_HUMAN					6.7	298	32996	ATP synthase subunit gamma, mitochondrial OS=Homo sapiens (Human) OX=9606 GN=ATP5F1C PE=1 SV=1	3	3	1	1	2	1	2	1	2	1	1914.6	3181.21	736.292	8412.06	1226.78	55906.4	3370.42	4458.3	1234.6	150	150	8059.07	2	7215.84	9644.81	3102.33	5440.25	13853.4	6747.58	3596.86	6356.57	3609.92	5946.28	4626.67	6376.41
330	521	1	sp|P29373|RABP2_HUMAN					13	138	15693	Cellular retinoic acid-binding protein 2 OS=Homo sapiens (Human) OX=9606 GN=CRABP2 PE=1 SV=2	2	2	1	0	2	0	2	0	2	0	0	0	0	0	0	0	0	0	0	0	0	0	2	10865.8	2223.26	150	2106.2	1835.49	1935.37	150	39988.6	667.121	5516.64	4532.66	6361.01
537	522	1	sp|Q5JU69|TOR2A_HUMAN			sp|O14656|TOR1A_HUMAN, sp|Q5JU69|TOR2A_HUMAN		20.6	321	35714	Torsin-2A OS=Homo sapiens (Human) OX=9606 GN=TOR2A PE=2 SV=1	8	5	0.625	2	6	1	4	1.5	5.333	1	7514.63	7134.26	5796.45	5805.42	4300.09	20776.6	2463.83	6146.56	3725.43	6973.61	150	7063.69	4	1256.67	8710.57	10922.7	9119.59	5697.27	9624.18	4571.69	3678.15	3038.05	4723	7701.93	6276.71
502	523	1	sp|Q14254|FLOT2_HUMAN					5.6	428	47064	Flotillin-2 OS=Homo sapiens (Human) OX=9606 GN=FLOT2 PE=1 SV=2	2	2	1	0	2	0	2	0	2	0	0	0	0	0	0	0	0	0	0	0	0	0	2	13556.8	6601.66	4899.57	3336.9	10666.4	2509.79	2789.31	5314.82	4643.84	6255.2	5263.02	5985.21
250	524	1	sp|P13797|PLST_HUMAN					3.2	630	70810	Plastin-3 OS=Homo sapiens (Human) OX=9606 GN=PLS3 PE=1 SV=4	2	2	1	0	2	0	2	0	2	0	0	0	0	0	0	0	0	0	0	0	0	0	2	16296.7	2794.39	2439.97	3310.78	3215.59	3701.7	150	19146.1	2480.7	4149.54	4599.82	5662.3
419	525	1	sp|P56705|WNT4_HUMAN					6	351	39051	Protein Wnt-4 OS=Homo sapiens (Human) OX=9606 GN=WNT4 PE=1 SV=4	2	2	1	0	2	0	2	0	2	0	0	0	0	0	0	0	0	0	0	0	0	0	2	711.565	7745.88	11902.9	6049.97	8925.29	7280.02	2096.7	1976.53	3040.91	3149.31	8066.14	5540.47
236	526	1	sp|P12236|ADT3_HUMAN			sp|P05141|ADT2_HUMAN, sp|P12236|ADT3_HUMAN		25.5	298	32866	ADP/ATP translocase 3 OS=Homo sapiens (Human) OX=9606 GN=SLC25A6 PE=1 SV=4	11	5	0.455	6	5	3	2	6	3.5	3	19467.2	33691.5	21832.4	24133.7	11895.7	57718.9	37204.1	28262.3	22699.4	9829.08	150	26673.4	2	7206.62	13499.8	3606.78	4064.92	12958.3	2614.24	2587.75	4097.35	3800.5	3979.99	2454.24	5533.68
405	527	1	sp|P53673|CRBA4_HUMAN					21.9	196	22374	Beta-crystallin A4 OS=Homo sapiens (Human) OX=9606 GN=CRYBA4 PE=1 SV=3	6	6	1	1	5	1	5	1	5	1	30355.9	18733.5	20665.4	38329.5	29142.8	252380	7972.84	96809.5	11725.4	16483.5	150	52259.9	5	16923.6	5252.74	3813.48	1859.85	150	3001.11	1896.86	5942.49	10330.9	4094.6	3990.87	5205.14
367	528	1	sp|P36873|PP1G_HUMAN (+2)	sp|P36873|PP1G_HUMAN&sp|P62136|PP1A_HUMAN&sp|P62140|PP1B_HUMAN				14.6	323	36983	Serine/threonine-protein phosphatase PP1-gamma catalytic subunit OS=Homo sapiens (Human) OX=9606 GN=PPP1CC PE=1 SV=1	6	6	1	2	4	2	4	2	4	2	26948.7	23326	34842.1	28124.9	23128.6	69355.5	22209.5	14640	22013.6	35443.6	1172.01	30003.2	4	4606.97	7954.31	7821.91	5406.28	6701.5	5010.01	2050.06	3580.09	3096.94	5811.65	4621.45	5151.02
436	529	1	sp|P61970|NTF2_HUMAN					30.7	127	14478	Nuclear transport factor 2 OS=Homo sapiens (Human) OX=9606 GN=NUTF2 PE=1 SV=1	2	2	1	0	2	0	2	0	2	0	0	0	0	0	0	0	0	0	0	0	0	0	2	2929.23	8459.52	7227.66	5209.62	3497.63	6213.3	3016.47	4102.36	3942.58	5256.39	5387.18	5021.99
315	530	1	sp|P25815|S100P_HUMAN					24.2	95	10400	Protein S100-P OS=Homo sapiens (Human) OX=9606 GN=S100P PE=1 SV=2	2	2	1	0	2	0	2	0	2	0	0	0	0	0	0	0	0	0	0	0	0	0	2	4580.7	6515.29	3217.21	4473.33	8075.35	2313.94	1065.94	10623.6	4443.73	4370.7	4567.17	4931.54
433	531	1	sp|P61604|CH10_HUMAN					26.5	102	10932	10 kDa heat shock protein, mitochondrial OS=Homo sapiens (Human) OX=9606 GN=HSPE1 PE=1 SV=2	3	3	1	2	1	2	1	2	1	2	22492.2	18690	21692.2	27050.9	14175.2	58725.7	17183.8	14427.5	16272.6	15228.9	1132.08	22593.9	1	12622	3831.97	2899.33	2416.62	2645.88	1795.05	1082	14866.8	1982.56	4293.08	3819.44	4750.43
619	532	1	sp|Q96IY4|CBPB2_HUMAN					5	423	48424	Carboxypeptidase B2 OS=Homo sapiens (Human) OX=9606 GN=CPB2 PE=1 SV=2	3	3	1	2	1	2	1	2	1	2	65364.8	58124.1	53388.6	24254.3	29170.2	11058	31873.1	48029.9	50704	87511.7	2849.65	45947.9	1	1029.64	12516.6	5113.56	5523.9	4676.37	5255.23	2497.21	2973.75	3391.53	3852.03	4551.79	4671.06
408	533	1	sp|P54652|HSP72_HUMAN			sp|P0DMV8|HS71A_HUMAN, sp|P11021|BIP_HUMAN, sp|P11142|HSP7C_HUMAN, sp|P34931|HS71L_HUMAN, sp|P38646|GRP75_HUMAN, sp|P54652|HSP72_HUMAN		26.3	639	70020	Heat shock-related 70 kDa protein 2 OS=Homo sapiens (Human) OX=9606 GN=HSPA2 PE=1 SV=1	58	3	0.052	52	6	2	1	3.149	1.107	2	18946	17160	22281.3	19081	25440	27307.2	14254.1	23328.1	27225.8	18737.8	150	21376.1	1	12462.9	3650.71	4948.83	2981.79	5175.63	3245.32	2253.81	7461.97	2461.27	3084.03	3158.51	4625.89
270	534	1	sp|P17050|NAGAB_HUMAN					5.6	411	46564	Alpha-N-acetylgalactosaminidase OS=Homo sapiens (Human) OX=9606 GN=NAGA PE=1 SV=2	2	2	1	0	2	0	2	0	2	0	0	0	0	0	0	0	0	0	0	0	0	0	2	3888.46	5898.89	5673.27	4292.25	5457.54	4159.57	2488.17	2714.64	4582.98	3620.93	5045.5	4347.47
158	535	1	sp|P05091|ALDH2_HUMAN			sp|P00352|AL1A1_HUMAN, sp|P05091|ALDH2_HUMAN		6.4	517	56381	Aldehyde dehydrogenase, mitochondrial OS=Homo sapiens (Human) OX=9606 GN=ALDH2 PE=1 SV=2	6	3	0.5	4	2	2	1	2.098	1.1	2	45891.2	30470.1	12443.4	38305.3	12250.1	104798	17761.4	13867	18698.2	27190.4	150	32167.5	1	800.096	3481.13	2992.47	2770.36	6300.34	3910.54	8782.25	2517.49	4976.47	6984.07	2882.7	4217.99
634	536	1	sp|Q99943|PLCA_HUMAN					18	283	31716	1-acyl-sn-glycerol-3-phosphate acyltransferase alpha OS=Homo sapiens (Human) OX=9606 GN=AGPAT1 PE=1 SV=2	8	8	1	4	4	4	4	4	4	4	25536.9	37576.3	35267.9	30032.2	31114.5	42258.5	20824	35612.9	30083.9	28072.6	1009.92	31638	4	150	7291.5	6971.54	3312.14	3199.46	4167.54	4814.4	4127.95	2211.29	5605.57	3526.68	4125.28
418	537	1	sp|P56537|IF6_HUMAN					8.6	245	26599	Eukaryotic translation initiation factor 6 OS=Homo sapiens (Human) OX=9606 GN=EIF6 PE=1 SV=1	2	2	1	0	2	0	2	0	2	0	0	0	0	0	0	0	0	0	0	0	0	0	2	9135.96	2615.75	2041.46	813.422	4851.86	2474.49	150	8708.21	2864.03	3180.23	4345.89	3743.76
41	538	1	sp|O00159|MYO1C_HUMAN					2	1063	121680	Unconventional myosin-Ic OS=Homo sapiens (Human) OX=9606 GN=MYO1C PE=1 SV=4	2	2	1	0	2	0	2	0	2	0	0	0	0	0	0	0	0	0	0	0	0	0	2	8297.69	5883.08	7056.83	1521.05	5851.4	1448.55	1640.3	2973.39	2361.07	2470.11	1220.5	3702.18
455	539	1	sp|P68371|TBB4B_HUMAN			sp|A6NNZ2|TBB8B_HUMAN, sp|P07437|TBB5_HUMAN, sp|P68371|TBB4B_HUMAN, sp|Q13509|TBB3_HUMAN, sp|Q13885|TBB2A_HUMAN		39.6	445	49830	Tubulin beta-4B chain OS=Homo sapiens (Human) OX=9606 GN=TUBB4B PE=1 SV=1	17	2	0.118	9	8	0	2	2.556	3.783	0	0	0	0	0	0	0	0	0	0	0	0	0	2	8109.65	3197.15	2154.17	629.855	1918.1	2715.61	150	11135.6	2429.27	4772.25	1952.86	3560.41
86	540	1	sp|O94905|ERLN2_HUMAN					8.6	339	37839	Erlin-2 OS=Homo sapiens (Human) OX=9606 GN=ERLIN2 PE=1 SV=1	3	3	1	1	2	1	2	1	2	1	5185.47	5291.93	3860.46	18768.6	6765.14	47529.7	9007.87	6198.33	5114.06	3588.22	150	11131	2	10815.2	10425.7	2657.75	1182.19	5088.36	861.211	150	3852.75	1431.33	1097.2	1435.21	3545.18
369	541	1	sp|P37802|TAGL2_HUMAN					23.6	199	22391	Transgelin-2 OS=Homo sapiens (Human) OX=9606 GN=TAGLN2 PE=1 SV=3	4	4	1	2	2	2	2	2	2	2	22427.7	20874	12613.6	29504.4	7266.13	132400	21752.3	17910	13003.1	13288.4	150	29104	2	13034	4782.38	1122.69	1972.66	2911.99	1783.71	555.932	4496.34	988.642	2580.14	2500.83	3339.03
370	542	1	sp|P38606|VATA_HUMAN					4.4	617	68303	V-type proton ATPase catalytic subunit A OS=Homo sapiens (Human) OX=9606 GN=ATP6V1A PE=1 SV=2	4	4	1	1	3	1	3	1	3	1	1156.82	873.438	1289.07	1711.45	150	4109.49	1785.92	150	150	150	842.569	1152.62	3	4481.71	3941.62	1957.26	2989.01	4639.2	2581.62	1064.29	6843.48	2799.88	3585.41	1003.25	3262.43
324	543	1	sp|P27361|MK03_HUMAN			sp|P27361|MK03_HUMAN, sp|P28482|MK01_HUMAN		6.1	379	43135	Mitogen-activated protein kinase 3 OS=Homo sapiens (Human) OX=9606 GN=MAPK3 PE=1 SV=4	3	1	0.333	1	2	0	1	0.5	1.333	0	0	0	0	0	0	0	0	0	0	0	0	0	1	4364.93	3347	3665.86	3359.06	2244.57	2703.44	1551.86	2890.68	2880.89	5614.61	2848.61	3224.68
421	544	1	sp|P58107|EPIPL_HUMAN			sp|P58107|EPIPL_HUMAN, sp|Q15149|PLEC_HUMAN		10	5088	555651	Epiplakin OS=Homo sapiens (Human) OX=9606 GN=EPPK1 PE=1 SV=3	6	3	0.5	2	4	1	2	1.065	2.833	1	6748.24	21573.9	7222.99	9221	150	150	116444	5891.89	9136.02	4403.93	6183.68	18094.2	2	11484	150	1006.93	702.424	1132.09	150	150	13234.2	872.665	3530.4	2874.12	3207.9
701	545	1	sp|Q9Y4L1|HYOU1_HUMAN					2.9	999	111334	Hypoxia up-regulated protein 1 OS=Homo sapiens (Human) OX=9606 GN=HYOU1 PE=1 SV=1	2	2	1	0	2	0	2	0	2	0	0	0	0	0	0	0	0	0	0	0	0	0	2	1120.07	5372.05	4080.72	2496.57	3846.7	4276.35	2188.42	2559.36	3284.45	3655.71	2292.49	3197.54
472	546	1	sp|Q03252|LMNB2_HUMAN			sp|P02545|LMNA_HUMAN, sp|Q03252|LMNB2_HUMAN		17.1	620	69948	Lamin-B2 OS=Homo sapiens (Human) OX=9606 GN=LMNB2 PE=1 SV=4	9	7	0.778	7	2	6	1	6.231	1.042	6	72468.2	35371.5	43411.7	250713	77880.1	315307	48715.4	53069.3	30056.3	52699.6	150	97969.2	1	6894.35	3732.36	2600	612.31	10609.4	2397.41	1378.51	2936.73	807.391	1548.6	1246.72	3160.35
288	547	1	sp|P21266|GSTM3_HUMAN					16	225	26559	Glutathione S-transferase Mu 3 OS=Homo sapiens (Human) OX=9606 GN=GSTM3 PE=1 SV=3	3	3	1	1	2	1	2	1	2	1	1741.66	150	1232.98	3099.28	2613.83	48112.3	1459.76	4111.38	150	1133.58	893.101	6380.47	2	3591.67	5619.48	3924.82	2767.01	1406.31	2257.25	836.413	2307.31	3090.87	3530.33	2910.64	2931.1
117	548	1	sp|P02458|CO2A1_HUMAN			sp|P02458|CO2A1_HUMAN, sp|P05997|CO5A2_HUMAN		2.4	1487	141784	Collagen alpha-1(II) chain OS=Homo sapiens (Human) OX=9606 GN=COL2A1 PE=1 SV=3	18	3	0.167	4	14	1	2	1.176	2.414	1	1051.49	1346.48	917.281	1201.02	800.908	1897.57	1236.77	736.266	976.869	150	150	1031.46	2	1045.89	3709.59	3575.04	3543.53	2632.25	3932.12	773.027	2777.01	2537.03	3596.14	4065.34	2926.09
201	549	1	sp|P08603|CFAH_HUMAN					2.1	1231	139095	Complement factor H OS=Homo sapiens (Human) OX=9606 GN=CFH PE=1 SV=4	3	3	1	1	2	1	2	1	2	1	10052.9	7936.59	6353.63	17550.1	11594.8	2718.88	2598.93	2891.29	5273.78	4409.33	150	7138.03	2	2346.28	3529.31	789.925	2931.12	1877.66	4417.72	601.745	1813.39	3363.14	5469.73	1593.37	2612.13
399	550	1	sp|P51149|RAB7A_HUMAN					11.6	207	23489	Ras-related protein Rab-7a OS=Homo sapiens (Human) OX=9606 GN=RAB7A PE=1 SV=1	2	2	1	0	2	0	2	0	2	0	0	0	0	0	0	0	0	0	0	0	0	0	2	2801.93	2870.68	2090.54	2400.74	2932.62	3791.54	150	3259.65	1403.76	3728.18	1820.77	2477.31
568	551	1	sp|Q7Z406|MYH14_HUMAN			sp|P35579|MYH9_HUMAN, sp|P35580|MYH10_HUMAN, sp|Q7Z406|MYH14_HUMAN		6	1995	227868	Myosin-14 OS=Homo sapiens (Human) OX=9606 GN=MYH14 PE=1 SV=2	10	4	0.4	6	4	3	1	3.238	1.128	3	7128.38	9431.25	4840.91	11347.8	4576.02	29473.1	8666.72	3286.3	3618.26	4406.63	150	8677.54	1	8392.57	150	1226.95	883.318	2398.79	1944.12	150	2906.09	2377.13	1850.7	2639.37	2265.37
338	552	1	sp|P30101|PDIA3_HUMAN					28.1	505	56782	Protein disulfide-isomerase A3 OS=Homo sapiens (Human) OX=9606 GN=PDIA3 PE=1 SV=4	12	12	1	11	1	11	1	11	1	11	242326	180641	182084	436331	130545	1.13742e+06	79868.1	131901	236742	72912.8	15999.2	283077	1	5504.9	3815.09	1452.81	605.338	960.813	150	745.382	7055.38	1447.54	1139.75	1412.42	2208.13
177	553	1	sp|P07320|CRGD_HUMAN					15.5	174	20738	Gamma-crystallin D OS=Homo sapiens (Human) OX=9606 GN=CRYGD PE=1 SV=3	4	4	1	3	1	3	1	3	1	3	38945	26235.8	21651.4	37744.1	20698.4	534043	23888	106341	15317.4	24098.5	1228.36	84896.2	1	2341.47	1903.8	150	1853.33	2449.24	3167.85	1081.81	3019.88	3800.63	1460.81	1507.79	2066.97
211	554	1	sp|P09525|ANXA4_HUMAN			sp|P08758|ANXA5_HUMAN, sp|P09525|ANXA4_HUMAN		16	319	35882	Annexin A4 OS=Homo sapiens (Human) OX=9606 GN=ANXA4 PE=1 SV=4	6	3	0.5	2	4	1	2	1.067	2.267	1	781.186	1426.21	150	3608.48	150	7471.09	150	150	150	150	150	1418.7	2	6147.15	1516.27	1447.05	785.043	705.239	1202.8	150	2581.78	1895.29	2125.83	2190.82	1886.12
146	555	1	sp|P04156|PRIO_HUMAN					9.1	253	27661	Major prion protein OS=Homo sapiens (Human) OX=9606 GN=PRNP PE=1 SV=1	3	3	1	1	2	1	2	1	2	1	0	0	0	0	0	0	0	0	0	0	0	0	2	2932.19	791.824	2597.85	2181.91	1515.77	632.853	150	150	687.72	1483.62	779.148	1263.9
522	556	1	sp|Q16555|DPYL2_HUMAN					21.9	572	62293	Dihydropyrimidinase-related protein 2 OS=Homo sapiens (Human) OX=9606 GN=DPYSL2 PE=1 SV=1	11	11	1	10	1	10	1	10	1	10	168792	158431	124085	273116	121647	2.43545e+06	89507.2	219980	113158	115718	7131.66	381988	1	2776.34	2969.56	1121.92	150	1148.37	150	696.551	1130.24	834.277	2068.31	150	1199.6
294	557	1	sp|P22314|UBA1_HUMAN					7.8	1058	117848	Ubiquitin-like modifier-activating enzyme 1 OS=Homo sapiens (Human) OX=9606 GN=UBA1 PE=1 SV=3	7	7	1	5	2	5	2	5	2	5	44363.5	44907.5	37160.1	28402.7	29651.3	217313	37889.1	246315	60805.5	469564	150	121637	2	1542.06	150	150	727.106	804.678	1160.94	150	3405.5	1674.06	2705.96	150	1147.3
170	558	1	sp|P06753|TPM3_HUMAN			sp|P06753|TPM3_HUMAN, sp|P07951|TPM2_HUMAN, sp|P09493|TPM1_HUMAN		13.7	285	32950	Tropomyosin alpha-3 chain OS=Homo sapiens (Human) OX=9606 GN=TPM3 PE=1 SV=2	5	2	0.4	4	1	1	1	2	1	1	15972.3	35224.3	12718.9	14732.8	9658.87	55754.3	18614.3	9654.54	6919.12	8058.58	677.392	18730.8	1	4173.35	630.599	658.794	150	738.09	150	150	2322.35	992.219	150	1531.63	1058.82
501	559	1	sp|Q14204|DYHC1_HUMAN					0.9	4646	532401	Cytoplasmic dynein 1 heavy chain 1 OS=Homo sapiens (Human) OX=9606 GN=DYNC1H1 PE=1 SV=5	4	4	1	3	1	3	1	3	1	3	217957	261498	194577	278219	107942	63774.6	167489	170128	209953	267200	2715.86	193874	1	2366.49	150	150	150	690.702	754.501	150	3262.97	856.136	1239.15	1452.59	1020.23
641	560	1	sp|Q9BSG5|RTBDN_HUMAN					37.6	229	24615	Retbindin OS=Homo sapiens (Human) OX=9606 GN=RTBDN PE=1 SV=2	9	9	1	5	4	5	4	5	4	5	48911.9	80052.2	65430.6	25736.7	32548.3	61513.7	24772.2	60801.4	45077.2	157941	150	60278.6	4	150	2388.28	1082.85	1582.08	1064	1910.07	150	150	910.382	720.693	988.03	1008.76
191	561	1	sp|P07951|TPM2_HUMAN			sp|P06753|TPM3_HUMAN, sp|P07951|TPM2_HUMAN, sp|P09493|TPM1_HUMAN		13	284	32850	Tropomyosin beta chain OS=Homo sapiens (Human) OX=9606 GN=TPM2 PE=1 SV=1	4	1	0.25	3	1	0	1	0	1	0	0	0	0	0	0	0	0	0	0	0	0	0	1	2828.51	150	150	150	1716.4	150	150	2798.15	150	150	688.617	825.608
661	562	1	sp|Q9H4M9|EHD1_HUMAN					5.1	534	60626	EH domain-containing protein 1 OS=Homo sapiens (Human) OX=9606 GN=EHD1 PE=1 SV=2	2	2	1	0	2	0	2	0	2	0	0	0	0	0	0	0	0	0	0	0	0	0	2	1656.44	1101.94	150	150	150	1072.14	955.243	1387.1	987.447	646.094	150	764.218
68	563	1	sp|O60814|H2B1K_HUMAN (+8)	sp|O60814|H2B1K_HUMAN&sp|P57053|H2BFS_HUMAN&sp|P58876|H2B1D_HUMAN&sp|P62807|H2B1C_HUMAN&sp|Q5QNW6|H2B2F_HUMAN&sp|Q93079|H2B1H_HUMAN&sp|Q99877|H2B1N_HUMAN&sp|Q99879|H2B1M_HUMAN&sp|Q99880|H2B1L_HUMAN		sp|O60814|H2B1K_HUMAN, sp|P06899|H2B1J_HUMAN		47.6	126	13890	Histone H2B type 1-K OS=Homo sapiens (Human) OX=9606 GN=H2BC12 PE=1 SV=3	31	4	0.129	21	10	4	0	15.333	0	4	1.01497e+06	242664	315616	3.39379e+06	1.48678e+06	1.07558e+06	368314	434969	92482	168271	18723.4	859344	0	0	0	0	0	0	0	0	0	0	0	0	0
249	564	1	sp|P13716|HEM2_HUMAN					33.9	330	36294	Delta-aminolevulinic acid dehydratase OS=Homo sapiens (Human) OX=9606 GN=ALAD PE=1 SV=1	7	7	1	7	0	7	0	7	0	7	89262	66862.8	62481.4	81081.1	33878.7	1.11168e+06	64832.3	164322	34589.6	37264	8172.33	174625	0	0	0	0	0	0	0	0	0	0	0	0	0
621	565	1	sp|Q96JY6|PDLI2_HUMAN					9.1	352	37458	PDZ and LIM domain protein 2 OS=Homo sapiens (Human) OX=9606 GN=PDLIM2 PE=1 SV=1	2	2	1	2	0	2	0	2	0	2	310380	181419	156334	184479	188292	124332	226098	140433	76714.1	126169	150	171465	0	0	0	0	0	0	0	0	0	0	0	0	0
375	566	1	sp|P40227|TCPZ_HUMAN					5.6	531	58024	T-complex protein 1 subunit zeta OS=Homo sapiens (Human) OX=9606 GN=CCT6A PE=1 SV=3	7	7	1	7	0	7	0	7	0	7	83500.8	103529	102277	100615	102929	59295.1	107940	101010	105714	96546.8	15023.2	96335.5	0	0	0	0	0	0	0	0	0	0	0	0	0
394	567	1	sp|P49189|AL9A1_HUMAN					9.7	494	53801	4-trimethylaminobutyraldehyde dehydrogenase OS=Homo sapiens (Human) OX=9606 GN=ALDH9A1 PE=1 SV=3	4	4	1	4	0	4	0	4	0	4	164732	85052.3	81262.6	92006.3	33062.9	284811	38170.7	43295.4	42765.4	52088.2	150	91724.7	0	0	0	0	0	0	0	0	0	0	0	0	0
336	568	1	sp|P30044|PRDX5_HUMAN					23.8	214	22086	Peroxiredoxin-5, mitochondrial OS=Homo sapiens (Human) OX=9606 GN=PRDX5 PE=1 SV=4	3	3	1	3	0	3	0	3	0	3	42858.2	41553.6	30905.6	56216.1	22587.7	557537	20804.4	63453.1	24894.7	33248.5	150	89405.9	0	0	0	0	0	0	0	0	0	0	0	0	0
601	569	1	sp|Q8TE56|ATS17_HUMAN					3.1	1095	121126	A disintegrin and metalloproteinase with thrombospondin motifs 17 OS=Homo sapiens (Human) OX=9606 GN=ADAMTS17 PE=2 SV=2	3	3	1	3	0	3	0	3	0	3	70381	134147	79754.5	87192.7	68473.7	70197.1	67362.3	61371.8	72418	115325	150	82662.3	0	0	0	0	0	0	0	0	0	0	0	0	0
326	570	1	sp|P27824|CALX_HUMAN					10	592	67568	Calnexin OS=Homo sapiens (Human) OX=9606 GN=CANX PE=1 SV=2	6	6	1	5	1	5	1	5	1	5	40279.7	41310.5	30552.5	83574.9	24232.9	358265	26870.1	42234.3	32685.8	40809.7	1036.94	72081.5	1	0	0	0	0	0	0	0	0	0	0	0	0
343	571	1	sp|P31930|QCR1_HUMAN					6	480	52645	Cytochrome b-c1 complex subunit 1, mitochondrial OS=Homo sapiens (Human) OX=9606 GN=UQCRC1 PE=1 SV=3	2	2	1	2	0	2	0	2	0	2	57186.9	34590.5	43928.3	54120.5	41903	180359	27418.7	38697.1	57474.3	26350.6	150	56202.9	0	0	0	0	0	0	0	0	0	0	0	0	0
85	572	1	sp|O94760|DDAH1_HUMAN					11.9	285	31121	N(G),N(G)-dimethylarginine dimethylaminohydrolase 1 OS=Homo sapiens (Human) OX=9606 GN=DDAH1 PE=1 SV=3	3	3	1	3	0	3	0	3	0	3	26461.8	19688.2	17779.9	44372.3	18576	283675	17521.3	24644.6	17637.5	17532.6	150	48789	0	0	0	0	0	0	0	0	0	0	0	0	0
516	573	1	sp|Q15417|CNN3_HUMAN					6.7	329	36413	Calponin-3 OS=Homo sapiens (Human) OX=9606 GN=CNN3 PE=1 SV=1	2	2	1	2	0	2	0	2	0	2	35446.6	12814.2	21458.6	88560.3	30196.5	214392	26005.2	21831.4	4843.54	12563	1787.1	46811.1	0	0	0	0	0	0	0	0	0	0	0	0	0
498	574	1	sp|Q14019|COTL1_HUMAN					31.7	142	15945	Coactosin-like protein OS=Homo sapiens (Human) OX=9606 GN=COTL1 PE=1 SV=3	3	3	1	3	0	3	0	3	0	3	12609.9	7430.05	9578.46	33997	5500.16	345568	3399.97	24319.5	11137.6	5099.51	150	45864	0	0	0	0	0	0	0	0	0	0	0	0	0
153	575	1	sp|P05026|AT1B1_HUMAN					18.2	303	35061	Sodium/potassium-transporting ATPase subunit beta-1 OS=Homo sapiens (Human) OX=9606 GN=ATP1B1 PE=1 SV=1	3	3	1	2	1	2	1	2	1	2	59710.4	17373.5	19286.8	51951.3	17072.7	119655	35584.2	13855.4	24310.6	43538	150	40233.8	1	0	0	0	0	0	0	0	0	0	0	0	0
82	576	1	sp|O75915|PRAF3_HUMAN					16	188	21614	PRA1 family protein 3 OS=Homo sapiens (Human) OX=9606 GN=ARL6IP5 PE=1 SV=1	2	2	1	2	0	2	0	2	0	2	17231.1	23577.8	7731.91	23739.2	9988.54	224673	39791.4	27812.5	13258.4	9178.92	150	39698.2	0	0	0	0	0	0	0	0	0	0	0	0	0
524	577	1	sp|Q16891|MIC60_HUMAN					2.5	758	83677	MICOS complex subunit MIC60 OS=Homo sapiens (Human) OX=9606 GN=IMMT PE=1 SV=1	2	2	1	2	0	2	0	2	0	2	23504.2	12465.8	10102.9	37071.8	12981.5	235220	23974.5	17837.1	12156.7	7523.44	150	39283.8	0	0	0	0	0	0	0	0	0	0	0	0	0
344	578	1	sp|P31943|HNRH1_HUMAN (+1)	sp|P31943|HNRH1_HUMAN&sp|P55795|HNRH2_HUMAN				6	449	49229	Heterogeneous nuclear ribonucleoprotein H OS=Homo sapiens (Human) OX=9606 GN=HNRNPH1 PE=1 SV=4	2	2	1	2	0	2	0	2	0	2	37082.6	25253.4	21597.8	45469.3	28684.5	137456	27450.4	17729.6	8593.57	11022.5	150	36034	0	0	0	0	0	0	0	0	0	0	0	0	0
210	579	1	sp|P09493|TPM1_HUMAN			sp|P06753|TPM3_HUMAN, sp|P07951|TPM2_HUMAN, sp|P09493|TPM1_HUMAN		21.5	284	32708	Tropomyosin alpha-1 chain OS=Homo sapiens (Human) OX=9606 GN=TPM1 PE=1 SV=2	6	2	0.333	6	0	2	0	5	0	2	78180.3	18599.7	23183.1	26033.9	11784.4	136192	8156.36	14312.3	8608.18	20391.1	150	34544.1	0	0	0	0	0	0	0	0	0	0	0	0	0
631	580	1	sp|Q99542|MMP19_HUMAN					6.5	508	57356	Matrix metalloproteinase-19 OS=Homo sapiens (Human) OX=9606 GN=MMP19 PE=1 SV=1	2	2	1	2	0	2	0	2	0	2	32169.4	26084.1	48876.2	42688.8	35252.1	26603	63744.6	22296.2	23347.7	15592.9	150	33665.5	0	0	0	0	0	0	0	0	0	0	0	0	0
77	581	1	sp|O75390|CISY_HUMAN					5.8	466	51712	Citrate synthase, mitochondrial OS=Homo sapiens (Human) OX=9606 GN=CS PE=1 SV=2	2	2	1	2	0	2	0	2	0	2	27104	38483.6	21224.3	25293.2	19488	104242	17630.6	27629.8	18705.2	35214.5	1966.82	33501.5	0	0	0	0	0	0	0	0	0	0	0	0	0
645	582	1	sp|Q9BXK5|B2L13_HUMAN					17.7	485	52723	Bcl-2-like protein 13 OS=Homo sapiens (Human) OX=9606 GN=BCL2L13 PE=1 SV=1	4	4	1	4	0	4	0	4	0	4	11281.5	10293.1	12263.8	21174.8	6781.97	227163	10871.7	13964.3	11591.6	2897.8	1587.97	32828.4	0	0	0	0	0	0	0	0	0	0	0	0	0
644	583	1	sp|Q9BUJ0|ABHEA_HUMAN					9.2	271	29764	Protein ABHD14A OS=Homo sapiens (Human) OX=9606 GN=ABHD14A PE=2 SV=2	2	2	1	2	0	2	0	2	0	2	27319.4	48932.3	32910.3	25726.3	38651.9	19158.3	22729.5	32381.5	28860.3	44802.2	150	32147.2	0	0	0	0	0	0	0	0	0	0	0	0	0
443	584	1	sp|P62491|RB11A_HUMAN (+1)	sp|P62491|RB11A_HUMAN&sp|Q15907|RB11B_HUMAN				7.9	216	24393	Ras-related protein Rab-11A OS=Homo sapiens (Human) OX=9606 GN=RAB11A PE=1 SV=3	2	2	1	2	0	2	0	2	0	2	16728.6	30372.4	19881.9	45553.6	26730.2	98618	18301.4	16761.3	32620.9	10621.5	150	31619	0	0	0	0	0	0	0	0	0	0	0	0	0
583	585	1	sp|Q8IWY4|SCUB1_HUMAN			sp|Q8IWY4|SCUB1_HUMAN, sp|Q8IX30|SCUB3_HUMAN, sp|Q9NQ36|SCUB2_HUMAN		7.1	988	107909	Signal peptide, CUB and EGF-like domain-containing protein 1 OS=Homo sapiens (Human) OX=9606 GN=SCUBE1 PE=1 SV=3	7	3	0.429	5	2	2	1	2.682	1.5	2	32606.9	43242.8	29535.9	29584.9	31558	15941	23771.9	24911.3	25314.7	41053	2256.55	29752	1	0	0	0	0	0	0	0	0	0	0	0	0
174	586	1	sp|P07099|HYEP_HUMAN					3.1	455	52948	Epoxide hydrolase 1 OS=Homo sapiens (Human) OX=9606 GN=EPHX1 PE=1 SV=1	2	2	1	2	0	2	0	2	0	2	12099.1	13411.7	10783.3	25043.6	7772.34	184937	9966.38	14514.3	7343.59	9890.78	3020.7	29576.2	0	0	0	0	0	0	0	0	0	0	0	0	0
209	587	1	sp|P09455|RET1_HUMAN					15.6	135	15850	Retinol-binding protein 1 OS=Homo sapiens (Human) OX=9606 GN=RBP1 PE=1 SV=2	2	2	1	2	0	2	0	2	0	2	18268.8	10821.6	9008.44	17551.2	6959.39	170686	5343.4	18860	5633.49	8451.88	150	27158.5	0	0	0	0	0	0	0	0	0	0	0	0	0
342	588	1	sp|P31213|S5A2_HUMAN					16.5	254	28393	3-oxo-5-alpha-steroid 4-dehydrogenase 2 OS=Homo sapiens (Human) OX=9606 GN=SRD5A2 PE=1 SV=1	3	3	1	3	0	3	0	3	0	3	27524.5	17290.6	13068.3	60255.4	14176.4	81826	14259.1	13884.9	11554.9	16748.6	150	27058.9	0	0	0	0	0	0	0	0	0	0	0	0	0
648	589	1	sp|Q9C0A1|ZFHX2_HUMAN					1.9	2572	274173	Zinc finger homeobox protein 2 OS=Homo sapiens (Human) OX=9606 GN=ZFHX2 PE=1 SV=3	2	2	1	2	0	2	0	2	0	2	19168.5	41550.4	26830.5	23629.9	20708.4	22845.7	18403.5	21187.1	23357.9	32978.9	1037.63	25066.1	0	0	0	0	0	0	0	0	0	0	0	0	0
256	590	1	sp|P14625|ENPL_HUMAN					11.3	803	92468	Endoplasmin OS=Homo sapiens (Human) OX=9606 GN=HSP90B1 PE=1 SV=1	10	10	1	10	0	10	0	10	0	10	11890.7	9797.01	8823.95	14606.9	4983.63	140693	3652.94	12474	15172.3	8816.65	150	23091.1	0	0	0	0	0	0	0	0	0	0	0	0	0
304	591	1	sp|P23378|GCSP_HUMAN					2	1020	112729	Glycine dehydrogenase (decarboxylating), mitochondrial OS=Homo sapiens (Human) OX=9606 GN=GLDC PE=1 SV=2	2	2	1	2	0	2	0	2	0	2	28497.9	12609.6	12317.2	19270.3	10456.1	104723	9684.49	14285.3	11063.8	6886.34	150	22979.5	0	0	0	0	0	0	0	0	0	0	0	0	0
325	592	1	sp|P27482|CALL3_HUMAN					36.2	149	16891	Calmodulin-like protein 3 OS=Homo sapiens (Human) OX=9606 GN=CALML3 PE=1 SV=2	3	3	1	3	0	3	0	3	0	3	14598	25726.2	7348.75	11934.3	9561.04	8681.1	113722	8021.3	13739.8	150	150	21348.3	0	0	0	0	0	0	0	0	0	0	0	0	0
56	593	1	sp|O15173|PGRC2_HUMAN					11.7	223	23818	Membrane-associated progesterone receptor component 2 OS=Homo sapiens (Human) OX=9606 GN=PGRMC2 PE=1 SV=1	2	2	1	2	0	2	0	2	0	2	11567.3	20563.2	10404.5	16402.4	9971.67	69738.1	11555.4	17968.9	13914.8	21424.3	976.317	20351.1	0	0	0	0	0	0	0	0	0	0	0	0	0
361	594	1	sp|P35580|MYH10_HUMAN			sp|P35579|MYH9_HUMAN, sp|P35580|MYH10_HUMAN, sp|Q7Z406|MYH14_HUMAN		9.3	1976	228996	Myosin-10 OS=Homo sapiens (Human) OX=9606 GN=MYH10 PE=1 SV=3	19	11	0.579	11	8	6	5	6.786	5.57	6	18721.9	8294.24	8767.97	37896.6	7905.34	83585.2	7483.07	6231.78	6267.86	4958.69	150	19011.3	5	0	0	0	0	0	0	0	0	0	0	0	0
401	595	1	sp|P51991|ROA3_HUMAN					5	378	39594	Heterogeneous nuclear ribonucleoprotein A3 OS=Homo sapiens (Human) OX=9606 GN=HNRNPA3 PE=1 SV=2	2	2	1	2	0	2	0	2	0	2	21335.1	16246.3	16296.4	28147.1	15875.3	56398.3	9047.49	12013.5	5465.01	8720.1	150	18954.5	0	0	0	0	0	0	0	0	0	0	0	0	0
346	596	1	sp|P31946|1433B_HUMAN			sp|P27348|1433T_HUMAN, sp|P31946|1433B_HUMAN, sp|P31947|1433S_HUMAN, sp|P61981|1433G_HUMAN, sp|P62258|1433E_HUMAN, sp|P63104|1433Z_HUMAN		32.9	246	28082	14-3-3 protein beta/alpha OS=Homo sapiens (Human) OX=9606 GN=YWHAB PE=1 SV=3	10	4	0.4	7	3	3	1	4.257	1.083	3	13209.4	6093.53	9224.44	9275.69	4077.85	83931.5	13639.9	5609.95	4597.87	2629.59	150	15229	1	0	0	0	0	0	0	0	0	0	0	0	0
38	597	1	sp|A6NNZ2|TBB8B_HUMAN			sp|A6NNZ2|TBB8B_HUMAN, sp|P07437|TBB5_HUMAN, sp|P68371|TBB4B_HUMAN, sp|Q13509|TBB3_HUMAN, sp|Q13885|TBB2A_HUMAN		9	444	49572	Tubulin beta 8B OS=Homo sapiens (Human) OX=9606 GN=TUBB8B PE=1 SV=1	3	1	0.333	2	1	1	0	1.111	0.1	1	9080.77	20175.3	10600.2	12470	8210.01	5751.77	28745.2	5241.99	8632	12823.3	150	12173.1	0	0	0	0	0	0	0	0	0	0	0	0	0
226	598	1	sp|P10809|CH60_HUMAN					9.1	573	61054	60 kDa heat shock protein, mitochondrial OS=Homo sapiens (Human) OX=9606 GN=HSPD1 PE=1 SV=2	3	3	1	2	1	2	1	2	1	2	3692.57	5541.45	150	5694.06	1546.76	84650.5	150	5751.08	150	150	150	10747.6	1	0	0	0	0	0	0	0	0	0	0	0	0
389	599	1	sp|P48163|MAOX_HUMAN					4.7	572	64149	NADP-dependent malic enzyme OS=Homo sapiens (Human) OX=9606 GN=ME1 PE=1 SV=1	4	4	1	2	2	2	2	2	2	2	3000.69	5529.1	4280	6372.45	4802.11	62005.2	5814.52	5722.2	5134.09	3103.95	150	10576.4	2	0	0	0	0	0	0	0	0	0	0	0	0
448	600	1	sp|P62993|GRB2_HUMAN					22.1	217	25206	Growth factor receptor-bound protein 2 OS=Homo sapiens (Human) OX=9606 GN=GRB2 PE=1 SV=1	5	5	1	4	1	4	1	4	1	4	16601	12966.1	10004.5	13739.1	8390.78	10823.5	6976.68	7560.72	6283.29	10826.3	606.671	10417.2	1	0	0	0	0	0	0	0	0	0	0	0	0
497	601	1	sp|Q14011|CIRBP_HUMAN					18.6	172	18648	Cold-inducible RNA-binding protein OS=Homo sapiens (Human) OX=9606 GN=CIRBP PE=1 SV=1	2	2	1	2	0	2	0	2	0	2	22593.9	10517.4	8690.08	5464.06	2824.62	40931.5	1839.75	4079.49	1606.73	3613.61	1624.01	10216.1	0	0	0	0	0	0	0	0	0	0	0	0	0
386	602	1	sp|P47985|UCRI_HUMAN					16.8	274	29668	Cytochrome b-c1 complex subunit Rieske, mitochondrial OS=Homo sapiens (Human) OX=9606 GN=UQCRFS1 PE=1 SV=2	3	3	1	3	0	3	0	3	0	3	4211.65	1471.5	4223.82	8662.99	2658.86	53045.8	4416.62	3367.77	3583.99	947.49	1108.92	8659.05	0	0	0	0	0	0	0	0	0	0	0	0	0
563	603	1	sp|Q76M96|CCD80_HUMAN					3.7	950	108172	Coiled-coil domain-containing protein 80 OS=Homo sapiens (Human) OX=9606 GN=CCDC80 PE=1 SV=1	3	3	1	3	0	3	0	3	0	3	12111.9	6069.97	6207.13	4946.69	12150.7	6261.68	3927.98	3878.93	10202.5	12892.4	150	7864.98	0	0	0	0	0	0	0	0	0	0	0	0	0
483	604	1	sp|Q12797|ASPH_HUMAN					5.9	758	85862	Aspartyl/asparaginyl beta-hydroxylase OS=Homo sapiens (Human) OX=9606 GN=ASPH PE=1 SV=3	2	2	1	2	0	2	0	2	0	2	4141.38	3573.81	15531.6	3914.77	5352.93	2990.99	22449.3	3143.7	4982.36	5588.86	150	7166.97	0	0	0	0	0	0	0	0	0	0	0	0	0
668	605	1	sp|Q9NQ36|SCUB2_HUMAN			sp|Q8IWY4|SCUB1_HUMAN, sp|Q8IX30|SCUB3_HUMAN, sp|Q9NQ36|SCUB2_HUMAN		4.8	999	109956	Signal peptide, CUB and EGF-like domain-containing protein 2 OS=Homo sapiens (Human) OX=9606 GN=SCUBE2 PE=1 SV=3	7	3	0.429	5	2	2	1	2.682	1.5	2	10802.1	6762.72	13889.5	7620.91	5707.37	1566.61	6324.59	4989.38	4762.06	8965.54	150	7139.07	1	0	0	0	0	0	0	0	0	0	0	0	0
264	606	1	sp|P16104|H2AX_HUMAN (+1)	sp|P16104|H2AX_HUMAN&sp|Q8IUE6|H2A2B_HUMAN		sp|P04908|H2A1B_HUMAN, sp|P16104|H2AX_HUMAN		47.6	143	15144	Histone H2AX OS=Homo sapiens (Human) OX=9606 GN=H2AX PE=1 SV=2	13	2	0.154	8	5	2	0	3.714	0	2	10948.8	1958.9	2800.12	22385.9	7095.52	14049.3	2967.71	3067.25	1817.7	3177.41	150	7026.86	0	0	0	0	0	0	0	0	0	0	0	0	0
188	607	1	sp|P07900|HS90A_HUMAN			sp|P07900|HS90A_HUMAN, sp|P08238|HS90B_HUMAN		20.5	732	84659	Heat shock protein HSP 90-alpha OS=Homo sapiens (Human) OX=9606 GN=HSP90AA1 PE=1 SV=5	17	2	0.118	13	4	2	0	5.667	0	2	5069.96	2884.49	3278.11	4282.84	2282	14499.3	6429.46	2549.89	8093.01	3792.19	150	5316.13	0	0	0	0	0	0	0	0	0	0	0	0	0
514	608	1	sp|Q15084|PDIA6_HUMAN					11.1	440	48121	Protein disulfide-isomerase A6 OS=Homo sapiens (Human) OX=9606 GN=PDIA6 PE=1 SV=1	3	3	1	3	0	3	0	3	0	3	1387.77	150	150	3210.93	150	28006.2	150	2456.2	150	903.154	150	3671.43	0	0	0	0	0	0	0	0	0	0	0	0	0
199	609	1	sp|P08514|ITA2B_HUMAN					4.7	1039	113376	Integrin alpha-IIb OS=Homo sapiens (Human) OX=9606 GN=ITGA2B PE=1 SV=3	6	6	1	6	0	6	0	6	0	6	4197.2	3376.85	3494.61	4980.39	3633.87	3578.23	2907.82	2398.31	2752.81	5150.72	150	3647.08	0	0	0	0	0	0	0	0	0	0	0	0	0
75	610	1	sp|O75367|H2AY_HUMAN			sp|O75367|H2AY_HUMAN, sp|Q9P0M6|H2AW_HUMAN		12.6	372	39617	Core histone macro-H2A.1 OS=Homo sapiens (Human) OX=9606 GN=MACROH2A1 PE=1 SV=4	7	2	0.286	4	3	2	0	3.333	0	2	1505.37	2442.48	1215.13	2327.41	1285.86	150	1299.99	1050.75	1148.19	2079.17	2508.31	1450.44	0	0	0	0	0	0	0	0	0	0	0	0	0
491	611	1	sp|Q13509|TBB3_HUMAN			sp|A6NNZ2|TBB8B_HUMAN, sp|P07437|TBB5_HUMAN, sp|P68371|TBB4B_HUMAN, sp|Q13509|TBB3_HUMAN, sp|Q13885|TBB2A_HUMAN		24.9	450	50432	Tubulin beta-3 chain OS=Homo sapiens (Human) OX=9606 GN=TUBB3 PE=1 SV=2	12	1	0.083	6	6	1	0	1.81	0.91	1	1851.38	1420.44	150	1660.03	150	3477.99	1206.51	921.645	1277.19	1542.27	150	1365.75	0	0	0	0	0	0	0	0	0	0	0	0	0
562	612	1	sp|Q71U36|TBA1A_HUMAN			sp|P68363|TBA1B_HUMAN, sp|P68366|TBA4A_HUMAN, sp|Q71U36|TBA1A_HUMAN, sp|Q9BQE3|TBA1C_HUMAN, sp|Q9NY65|TBA8_HUMAN		52.3	451	50135	Tubulin alpha-1A chain OS=Homo sapiens (Human) OX=9606 GN=TUBA1A PE=1 SV=1	49	5	0.102	33	16	5	0	24.75	12.25	5	150	150	874.38	972.349	150	4082.32	150	2076.22	1503	150	150	1025.83	0	0	0	0	0	0	0	0	0	0	0	0	0
713	613	1	sp|P14136|GFAP_HUMAN_family		sp|P14136|GFAP_HUMAN&CONT_073|gi|87303|pir||JS0487&sp|P08729|K2C7_HUMAN	CONT_071|gi|181400, CONT_072|gi|547754|sp|P35908|K22E_HUMAN&sp|P35908|K22E_HUMAN, CONT_102|gi|88044|pir||S01068, CONT_109|gi|125116|sp|P15241|K2M2_SHEEP, CONT_129|gi|1346344|sp|P02538|K2CA_HUMAN&CONT_131|gi|1346346|sp|P48666|K2CC_HUMAN&sp|P48668|K2C6C_HUMAN&CONT_130|gi|1346345|sp|P04259|K2CB_HUMAN&CONT_132|gi|1346348|sp|P48668|K2CE_HUMAN&sp|O95678|K2C75_HUMAN, CONT_133|gi|1346349|sp|P48669|K2CF_H…		7.4	432	49880	Glial fibrillary acidic protein OS=Homo sapiens (Human) OX=9606 GN=GFAP PE=1 SV=1	161	2	0.012	60	101	2	0	2.257	0.386	2	1312.34	849.406	150	1668.75	1248.88	987.726	150	722.86	1004.94	1935.84	150	1003.07	0	0	0	0	0	0	0	0	0	0	0	0	0
154	614	1	sp|P05062|ALDOB_HUMAN			sp|P04075|ALDOA_HUMAN, sp|P05062|ALDOB_HUMAN, sp|P09972|ALDOC_HUMAN		11.3	364	39473	Fructose-bisphosphate aldolase B OS=Homo sapiens (Human) OX=9606 GN=ALDOB PE=1 SV=2	8	3	0.375	1	7	0	3	0	3.708	0	0	0	0	0	0	0	0	0	0	0	0	0	3	0	0	0	0	0	0	0	0	0	0	0	0
182	615	1	sp|P07477|TRY1_HUMAN			CONT_010|gi|136429|sp|P00761|TRYP_PIG, sp|P07477|TRY1_HUMAN, sp|P07478|TRY2_HUMAN		11.3	247	26558	Trypsin-1 OS=Homo sapiens (Human) OX=9606 GN=PRSS1 PE=1 SV=1	19	0	0	7	12	0	0	2.5	1.5	0	0	0	0	0	0	0	0	0	0	0	0	0	0	0	0	0	0	0	0	0	0	0	0	0	0
183	616	1	sp|P07478|TRY2_HUMAN			sp|P07477|TRY1_HUMAN, sp|P07478|TRY2_HUMAN, sp|P35030|TRY3_HUMAN		11.3	247	26487	Trypsin-2 OS=Homo sapiens (Human) OX=9606 GN=PRSS2 PE=1 SV=1	9	0	0	5	4	0	0	2.5	1.5	0	0	0	0	0	0	0	0	0	0	0	0	0	0	0	0	0	0	0	0	0	0	0	0	0	0
235	617	1	sp|P12036|NFH_HUMAN			CONT_072|gi|547754|sp|P35908|K22E_HUMAN, CONT_129|gi|1346344|sp|P02538|K2CA_HUMAN, CONT_130|gi|1346345|sp|P04259|K2CB_HUMAN, CONT_131|gi|1346346|sp|P48666|K2CC_HUMAN, CONT_132|gi|1346348|sp|P48668|K2CE_HUMAN, CONT_133|gi|1346349|sp|P48669|K2CF_HUMAN, sp|O95678|K2C75_HUMAN, sp|P08670|VIME_HUMAN, sp|P12036|NFH_HUMAN, sp|P13647|K2C5_HUMAN, sp|P35908|K22E_HUMAN, sp|P48668|K2C6C_HUMAN, sp|Q01546|K22O_…		1.8	1026	112478	Neurofilament heavy polypeptide OS=Homo sapiens (Human) OX=9606 GN=NEFH PE=1 SV=4	7	0	0	3	4	0	0	0	0	0	0	0	0	0	0	0	0	0	0	0	0	0	0	0	0	0	0	0	0	0	0	0	0	0	0
239	618	1	sp|P12429|ANXA3_HUMAN					9	323	36375	Annexin A3 OS=Homo sapiens (Human) OX=9606 GN=ANXA3 PE=1 SV=3	2	2	1	0	2	0	2	0	2	0	0	0	0	0	0	0	0	0	0	0	0	0	2	0	0	0	0	0	0	0	0	0	0	0	0
271	619	1	sp|P17655|CAN2_HUMAN					6.6	700	79994	Calpain-2 catalytic subunit OS=Homo sapiens (Human) OX=9606 GN=CAPN2 PE=1 SV=6	6	6	1	5	1	5	1	5	1	5	0	0	0	0	0	0	0	0	0	0	0	0	1	0	0	0	0	0	0	0	0	0	0	0	0
281	620	1	sp|P20338|RAB4A_HUMAN			sp|P20338|RAB4A_HUMAN, sp|P61018|RAB4B_HUMAN, sp|P61026|RAB10_HUMAN, sp|P61106|RAB14_HUMAN, sp|Q9H0U4|RAB1B_HUMAN		18.3	218	24389	Ras-related protein Rab-4A OS=Homo sapiens (Human) OX=9606 GN=RAB4A PE=1 SV=3	5	1	0.2	1	4	0	1	0	1.3	0	0	0	0	0	0	0	0	0	0	0	0	0	1	0	0	0	0	0	0	0	0	0	0	0	0
282	621	1	sp|P20339|RAB5A_HUMAN					14	215	23658	Ras-related protein Rab-5A OS=Homo sapiens (Human) OX=9606 GN=RAB5A PE=1 SV=2	2	1	0.5	0	2	0	1	0	2	0	0	0	0	0	0	0	0	0	0	0	0	0	1	0	0	0	0	0	0	0	0	0	0	0	0
323	622	1	sp|P27348|1433T_HUMAN			sp|P27348|1433T_HUMAN, sp|P31946|1433B_HUMAN, sp|P31947|1433S_HUMAN, sp|P61981|1433G_HUMAN, sp|P62258|1433E_HUMAN, sp|P63104|1433Z_HUMAN		18.4	245	27764	14-3-3 protein theta OS=Homo sapiens (Human) OX=9606 GN=YWHAQ PE=1 SV=1	8	2	0.25	5	3	1	1	1.419	1.083	1	0	0	0	0	0	0	0	0	0	0	0	0	1	0	0	0	0	0	0	0	0	0	0	0	0
354	623	1	sp|P35222|CTNB1_HUMAN			sp|P14923|PLAK_HUMAN, sp|P35222|CTNB1_HUMAN		13.3	781	85496	Catenin beta-1 OS=Homo sapiens (Human) OX=9606 GN=CTNNB1 PE=1 SV=1	8	1	0.125	3	5	0	1	0	1.19	0	0	0	0	0	0	0	0	0	0	0	0	0	1	0	0	0	0	0	0	0	0	0	0	0	0
355	624	1	sp|P35241|RADI_HUMAN			sp|P26038|MOES_HUMAN, sp|P35241|RADI_HUMAN		7.2	583	68563	Radixin OS=Homo sapiens (Human) OX=9606 GN=RDX PE=1 SV=1	5	2	0.4	1	4	0	2	0	2.667	0	0	0	0	0	0	0	0	0	0	0	0	0	2	0	0	0	0	0	0	0	0	0	0	0	0
371	625	1	sp|P38646|GRP75_HUMAN			sp|P11142|HSP7C_HUMAN, sp|P38646|GRP75_HUMAN, sp|P54652|HSP72_HUMAN		6.9	679	73680	Stress-70 protein, mitochondrial OS=Homo sapiens (Human) OX=9606 GN=HSPA9 PE=1 SV=2	6	4	0.667	5	1	4	0	4.031	0.031	4	0	0	0	0	0	0	0	0	0	0	0	0	0	0	0	0	0	0	0	0	0	0	0	0	0
384	626	1	sp|P46939|UTRO_HUMAN					1.3	3433	394462	Utrophin OS=Homo sapiens (Human) OX=9606 GN=UTRN PE=1 SV=2	3	3	1	1	2	1	2	1	2	1	0	0	0	0	0	0	0	0	0	0	0	0	2	0	0	0	0	0	0	0	0	0	0	0	0
428	627	1	sp|P61026|RAB10_HUMAN			sp|P20338|RAB4A_HUMAN, sp|P61018|RAB4B_HUMAN, sp|P61026|RAB10_HUMAN, sp|P61106|RAB14_HUMAN, sp|Q9H0U4|RAB1B_HUMAN		16.5	200	22541	Ras-related protein Rab-10 OS=Homo sapiens (Human) OX=9606 GN=RAB10 PE=1 SV=1	6	1	0.167	1	5	0	1	0	1.467	0	0	0	0	0	0	0	0	0	0	0	0	0	1	0	0	0	0	0	0	0	0	0	0	0	0
438	628	1	sp|P61981|1433G_HUMAN			sp|P27348|1433T_HUMAN, sp|P31946|1433B_HUMAN, sp|P31947|1433S_HUMAN, sp|P61981|1433G_HUMAN, sp|P62258|1433E_HUMAN, sp|P63104|1433Z_HUMAN		18.2	247	28302	14-3-3 protein gamma OS=Homo sapiens (Human) OX=9606 GN=YWHAG PE=1 SV=2	7	1	0.143	4	3	0	1	0	1.083	0	0	0	0	0	0	0	0	0	0	0	0	0	1	0	0	0	0	0	0	0	0	0	0	0	0
464	629	1	sp|Q00610|CLH1_HUMAN					2.2	1675	191612	Clathrin heavy chain 1 OS=Homo sapiens (Human) OX=9606 GN=CLTC PE=1 SV=5	2	2	1	0	2	0	2	0	2	0	0	0	0	0	0	0	0	0	0	0	0	0	2	0	0	0	0	0	0	0	0	0	0	0	0
489	630	1	sp|Q13424|SNTA1_HUMAN			sp|Q13424|SNTA1_HUMAN, sp|Q13425|SNTB2_HUMAN		6.7	505	53895	Alpha-1-syntrophin OS=Homo sapiens (Human) OX=9606 GN=SNTA1 PE=1 SV=1	2	1	0.5	0	2	0	1	0	1.333	0	0	0	0	0	0	0	0	0	0	0	0	0	1	0	0	0	0	0	0	0	0	0	0	0	0
493	631	1	sp|Q13813|SPTN1_HUMAN					2.9	2472	284536	Spectrin alpha chain, non-erythrocytic 1 OS=Homo sapiens (Human) OX=9606 GN=SPTAN1 PE=1 SV=3	5	5	1	2	3	2	3	2	3	2	0	0	0	0	0	0	0	0	0	0	0	0	3	0	0	0	0	0	0	0	0	0	0	0	0
519	632	1	sp|Q15785|TOM34_HUMAN					10.7	309	34559	Mitochondrial import receptor subunit TOM34 OS=Homo sapiens (Human) OX=9606 GN=TOMM34 PE=1 SV=2	2	2	1	0	2	0	2	0	2	0	0	0	0	0	0	0	0	0	0	0	0	0	2	0	0	0	0	0	0	0	0	0	0	0	0
554	633	1	sp|Q6UWR7|ENPP6_HUMAN					8.9	440	50240	Glycerophosphocholine cholinephosphodiesterase ENPP6 OS=Homo sapiens (Human) OX=9606 GN=ENPP6 PE=1 SV=2	2	2	1	0	2	0	2	0	2	0	0	0	0	0	0	0	0	0	0	0	0	0	2	0	0	0	0	0	0	0	0	0	0	0	0
633	634	1	sp|Q99829|CPNE1_HUMAN					7.6	537	59058	Copine-1 OS=Homo sapiens (Human) OX=9606 GN=CPNE1 PE=1 SV=1	2	2	1	0	2	0	2	0	2	0	0	0	0	0	0	0	0	0	0	0	0	0	2	0	0	0	0	0	0	0	0	0	0	0	0
728	635	1	sp|P68363|TBA1B_HUMAN_family		sp|P68363|TBA1B_HUMAN&sp|Q9BQE3|TBA1C_HUMAN	sp|P68363|TBA1B_HUMAN&sp|Q9BQE3|TBA1C_HUMAN, sp|P68366|TBA4A_HUMAN&sp|Q9NY65|TBA8_HUMAN, sp|Q71U36|TBA1A_HUMAN		52.3	451	50151	Tubulin alpha-1B chain OS=Homo sapiens (Human) OX=9606 GN=TUBA1B PE=1 SV=1	49	0	0	32	17	0	0	0	0	0	0	0	0	0	0	0	0	0	0	0	0	0	0	0	0	0	0	0	0	0	0	0	0	0	0
120	636	1	sp|P02533|K1C14_HUMAN			CONT_046|gi|88041|pir||A31994, CONT_050|gi|280816|pir||A37343, CONT_060|gi|542923|pir||S37780, CONT_068|gi|1082558|pir||S41161, CONT_074|gi|1070608|pir||KRHU9, CONT_094|gi|547751|sp|Q04695|K1CQ_HUMAN, CONT_101|gi|125081|sp|P19012|K1CO_HUMAN, CONT_138|gi|71531|pir||KRSHL1, CONT_150|gi|2136334|pir||I58129, CONT_152|gi|2135530|pir||S60034, CONT_156|gi|1363944|pir||JC4313, CONT_165|gi|2497269|sp|Q994…	contam	76.3	472	51561	Keratin, type I cytoskeletal 14 OS=Homo sapiens (Human) OX=9606 GN=KRT14 PE=1 SV=4	309	124	0.401	144	165	64	60	95.278	88.801	64	6.9352e+06	6.98094e+06	4.14397e+06	3.12932e+06	2.11817e+06	1.14384e+06	2.24319e+07	1.06812e+06	2.27165e+06	1.53642e+06	26408.8	-1	60	5.28644e+06	812791	1.10149e+06	965868	1.80814e+06	1.05403e+06	423664	2.65509e+06	1.35977e+06	2.49615e+06	2.54643e+06	-1
134	637	1	sp|P02768|ALBU_HUMAN				contam	52.9	609	69366	Albumin OS=Homo sapiens (Human) OX=9606 GN=ALB PE=1 SV=2	96	96	1	40	56	40	56	40	56	40	1.23513e+07	9.05528e+06	1.19464e+07	1.77538e+07	9.59841e+06	2.36216e+06	4.65358e+06	3.52536e+06	3.01781e+07	1.98129e+06	973202	-1	56	7.16494e+06	3.61207e+06	987548	1.59845e+07	8.26711e+06	3.34136e+06	2.09551e+06	8.30077e+06	2.78248e+06	3.90972e+06	3.67733e+06	-1
148	638	1	sp|P04264|K2C1_HUMAN			CONT_071|gi|181400, CONT_072|gi|547754|sp|P35908|K22E_HUMAN, CONT_073|gi|87303|pir||JS0487, CONT_102|gi|88044|pir||S01068, CONT_129|gi|1346344|sp|P02538|K2CA_HUMAN, CONT_130|gi|1346345|sp|P04259|K2CB_HUMAN, CONT_131|gi|1346346|sp|P48666|K2CC_HUMAN, CONT_132|gi|1346348|sp|P48668|K2CE_HUMAN, CONT_133|gi|1346349|sp|P48669|K2CF_HUMAN, sp|O95678|K2C75_HUMAN, sp|P04264|K2C1_HUMAN, sp|P08729|K2C7_HUMAN,…	contam	72.4	644	66038	Keratin, type II cytoskeletal 1 OS=Homo sapiens (Human) OX=9606 GN=KRT1 PE=1 SV=6	810	616	0.76	299	511	235	381	291.682	490.475	235	1.7283e+08	7.72945e+07	8.6e+07	6.64121e+07	3.63779e+07	3.19142e+07	1.54517e+08	2.48519e+07	3.02731e+07	2.82668e+07	462187	-1	381	1.5022e+08	2.20031e+07	3.04011e+07	2.83633e+07	5.4863e+07	2.78647e+07	1.05589e+07	6.2331e+07	3.25376e+07	5.05443e+07	6.68208e+07	-1
234	639	1	sp|P12035|K2C3_HUMAN			CONT_025|gi|346581|pir||S29094, CONT_041|gi|109048|pir||S22025, CONT_071|gi|181400, CONT_072|gi|547754|sp|P35908|K22E_HUMAN, CONT_073|gi|87303|pir||JS0487, CONT_102|gi|88044|pir||S01068, CONT_109|gi|125116|sp|P15241|K2M2_SHEEP, CONT_129|gi|1346344|sp|P02538|K2CA_HUMAN, CONT_130|gi|1346345|sp|P04259|K2CB_HUMAN, CONT_131|gi|1346346|sp|P48666|K2CC_HUMAN, CONT_132|gi|1346348|sp|P48668|K2CE_HUMAN, CON…	contam	14.5	628	64416	Keratin, type II cytoskeletal 3 OS=Homo sapiens (Human) OX=9606 GN=KRT3 PE=1 SV=3	72	0	0	27	45	0	0	0	0	0	0	0	0	0	0	0	0	0	0	0	0	-1	0	0	0	0	0	0	0	0	0	0	0	0	-1
247	640	1	sp|P13647|K2C5_HUMAN			CONT_025|gi|346581|pir||S29094, CONT_041|gi|109048|pir||S22025, CONT_071|gi|181400, CONT_072|gi|547754|sp|P35908|K22E_HUMAN, CONT_073|gi|87303|pir||JS0487, CONT_102|gi|88044|pir||S01068, CONT_109|gi|125116|sp|P15241|K2M2_SHEEP, CONT_129|gi|1346344|sp|P02538|K2CA_HUMAN, CONT_130|gi|1346345|sp|P04259|K2CB_HUMAN, CONT_131|gi|1346346|sp|P48666|K2CC_HUMAN, CONT_132|gi|1346348|sp|P48668|K2CE_HUMAN, CON…	contam	62.4	590	62378	Keratin, type II cytoskeletal 5 OS=Homo sapiens (Human) OX=9606 GN=KRT5 PE=1 SV=3	229	94	0.41	92	137	39	55	65.018	88.573	39	8.41214e+06	4.4562e+06	3.9802e+06	2.61954e+06	2.07455e+06	1.60103e+06	4.08575e+06	1.30727e+06	1.41835e+06	1.49072e+06	36483.6	-1	55	8.49288e+06	1.38447e+06	1.83899e+06	1.61909e+06	3.07984e+06	1.53454e+06	653118	3.9938e+06	1.86452e+06	2.69437e+06	3.83847e+06	-1
457	641	1	sp|P68871|HBB_HUMAN				contam	49	147	15998	Hemoglobin subunit beta OS=Homo sapiens (Human) OX=9606 GN=HBB PE=1 SV=2	11	11	1	6	5	6	5	6	5	6	297423	319063	240794	320394	269342	209159	419132	77090.6	228648	68489	7039.51	-1	5	216532	77123.4	125858	98814	95283.2	104738	27912.6	57365.7	42052.3	42860.2	45403.1	-1
458	642	1	sp|P69905|HBA_HUMAN				contam	33.1	142	15257	Hemoglobin subunit alpha OS=Homo sapiens (Human) OX=9606 GN=HBA2 PE=1 SV=2	10	10	1	7	3	7	3	7	3	7	2.26024e+06	2.0622e+06	1.08199e+06	2.01647e+06	959840	521511	842444	420751	973391	265280	43879.9	-1	3	691279	257531	218598	145312	193851	157989	80443.4	197903	120645	150619	66577.6	-1
467	643	1	sp|Q01546|K22O_HUMAN			CONT_025|gi|346581|pir||S29094, CONT_041|gi|109048|pir||S22025, CONT_071|gi|181400, CONT_072|gi|547754|sp|P35908|K22E_HUMAN, CONT_073|gi|87303|pir||JS0487, CONT_102|gi|88044|pir||S01068, CONT_109|gi|125116|sp|P15241|K2M2_SHEEP, CONT_129|gi|1346344|sp|P02538|K2CA_HUMAN, CONT_130|gi|1346345|sp|P04259|K2CB_HUMAN, CONT_131|gi|1346346|sp|P48666|K2CC_HUMAN, CONT_132|gi|1346348|sp|P48668|K2CE_HUMAN, CON…	contam	13.3	638	65840	Keratin, type II cytoskeletal 2 oral OS=Homo sapiens (Human) OX=9606 GN=KRT76 PE=1 SV=2	71	0	0	22	49	0	0	0	0	0	0	0	0	0	0	0	0	0	0	0	0	-1	0	0	0	0	0	0	0	0	0	0	0	0	-1
513	644	1	sp|Q14CN4|K2C72_HUMAN			CONT_071|gi|181400, CONT_072|gi|547754|sp|P35908|K22E_HUMAN, CONT_073|gi|87303|pir||JS0487, CONT_102|gi|88044|pir||S01068, CONT_129|gi|1346344|sp|P02538|K2CA_HUMAN, CONT_130|gi|1346345|sp|P04259|K2CB_HUMAN, CONT_131|gi|1346346|sp|P48666|K2CC_HUMAN, CONT_132|gi|1346348|sp|P48668|K2CE_HUMAN, CONT_133|gi|1346349|sp|P48669|K2CF_HUMAN, sp|O95678|K2C75_HUMAN, sp|P08729|K2C7_HUMAN, sp|P12035|K2C3_HUMAN,…	contam	17	511	55877	Keratin, type II cytoskeletal 72 OS=Homo sapiens (Human) OX=9606 GN=KRT72 PE=1 SV=2	29	1	0.034	13	16	1	0	1.423	1.06	1	0	0	0	0	0	0	0	0	0	0	0	-1	0	0	0	0	0	0	0	0	0	0	0	0	-1
528	645	1	sp|Q3SY84|K2C71_HUMAN			CONT_071|gi|181400, CONT_072|gi|547754|sp|P35908|K22E_HUMAN, CONT_073|gi|87303|pir||JS0487, CONT_102|gi|88044|pir||S01068, CONT_129|gi|1346344|sp|P02538|K2CA_HUMAN, CONT_130|gi|1346345|sp|P04259|K2CB_HUMAN, CONT_131|gi|1346346|sp|P48666|K2CC_HUMAN, CONT_132|gi|1346348|sp|P48668|K2CE_HUMAN, CONT_133|gi|1346349|sp|P48669|K2CF_HUMAN, sp|O95678|K2C75_HUMAN, sp|P08729|K2C7_HUMAN, sp|P12035|K2C3_HUMAN,…	contam	12.8	523	57291	Keratin, type II cytoskeletal 71 OS=Homo sapiens (Human) OX=9606 GN=KRT71 PE=1 SV=3	22	3	0.136	7	15	0	3	0.867	6.497	0	0	0	0	0	0	0	0	0	0	0	0	-1	3	17648.9	8248.75	6030.15	11054.9	9253.2	5678.46	6136.3	2824.35	8713.78	5793.48	37675.7	-1
543	646	1	sp|Q5XKE5|K2C79_HUMAN			CONT_025|gi|346581|pir||S29094, CONT_041|gi|109048|pir||S22025, CONT_071|gi|181400, CONT_072|gi|547754|sp|P35908|K22E_HUMAN, CONT_073|gi|87303|pir||JS0487, CONT_102|gi|88044|pir||S01068, CONT_109|gi|125116|sp|P15241|K2M2_SHEEP, CONT_129|gi|1346344|sp|P02538|K2CA_HUMAN, CONT_130|gi|1346345|sp|P04259|K2CB_HUMAN, CONT_131|gi|1346346|sp|P48666|K2CC_HUMAN, CONT_132|gi|1346348|sp|P48668|K2CE_HUMAN, CON…	contam	18.1	535	57835	Keratin, type II cytoskeletal 79 OS=Homo sapiens (Human) OX=9606 GN=KRT79 PE=1 SV=2	75	2	0.027	29	46	1	1	1.121	1.194	1	150	4723.21	3661.69	2765.29	2789.78	150	2964.65	2249.93	3060.31	2142.16	150	-1	1	2514.09	3332.19	2532.88	2574.62	2852.82	1126.8	4915.75	3777.54	2585.23	2952.64	2832.58	-1
549	647	1	sp|Q6KB66|K2C80_HUMAN			CONT_073|gi|87303|pir||JS0487, CONT_102|gi|88044|pir||S01068, sp|P04264|K2C1_HUMAN, sp|P08729|K2C7_HUMAN, sp|P14136|GFAP_HUMAN, sp|Q6KB66|K2C80_HUMAN	contam	39.2	452	50525	Keratin, type II cytoskeletal 80 OS=Homo sapiens (Human) OX=9606 GN=KRT80 PE=1 SV=2	123	23	0.187	52	71	13	10	14.389	12.172	13	561215	365443	269719	234679	140765	146337	444517	110057	139739	142440	1550.99	-1	10	366097	78586.4	97695.9	116900	188451	97201.9	48062.7	245108	96774.3	133149	190900	-1
571	648	1	sp|Q7Z794|K2C1B_HUMAN			CONT_071|gi|181400, CONT_072|gi|547754|sp|P35908|K22E_HUMAN, CONT_073|gi|87303|pir||JS0487, CONT_102|gi|88044|pir||S01068, CONT_129|gi|1346344|sp|P02538|K2CA_HUMAN, CONT_130|gi|1346345|sp|P04259|K2CB_HUMAN, CONT_131|gi|1346346|sp|P48666|K2CC_HUMAN, CONT_132|gi|1346348|sp|P48668|K2CE_HUMAN, CONT_133|gi|1346349|sp|P48669|K2CF_HUMAN, sp|O95678|K2C75_HUMAN, sp|P04264|K2C1_HUMAN, sp|P08729|K2C7_HUMAN,…	contam	36	578	61901	Keratin, type II cytoskeletal 1b OS=Homo sapiens (Human) OX=9606 GN=KRT77 PE=1 SV=3	72	30	0.417	22	50	8	22	8.525	22.945	8	261821	277153	169315	239426	124425	169638	125308	104138	122218	132951	804.166	-1	22	812557	178551	216666	231395	619962	218616	91196.8	516244	190015	296728	417759	-1
588	649	1	sp|Q8N1N4|K2C78_HUMAN			CONT_025|gi|346581|pir||S29094, CONT_041|gi|109048|pir||S22025, CONT_071|gi|181400, CONT_072|gi|547754|sp|P35908|K22E_HUMAN, CONT_073|gi|87303|pir||JS0487, CONT_102|gi|88044|pir||S01068, CONT_109|gi|125116|sp|P15241|K2M2_SHEEP, CONT_129|gi|1346344|sp|P02538|K2CA_HUMAN, CONT_130|gi|1346345|sp|P04259|K2CB_HUMAN, CONT_131|gi|1346346|sp|P48666|K2CC_HUMAN, CONT_132|gi|1346348|sp|P48668|K2CE_HUMAN, CON…	contam	34.4	520	56865	Keratin, type II cytoskeletal 78 OS=Homo sapiens (Human) OX=9606 GN=KRT78 PE=1 SV=2	41	25	0.61	14	27	10	15	10.934	16.401	10	1.07068e+06	519433	463152	406061	286744	250777	640297	228284	201361	233037	5644.28	-1	15	886602	130511	172668	172059	281816	185030	65719.1	462988	182122	268552	371859	-1
647	650	1	sp|Q9C075|K1C23_HUMAN			CONT_050|gi|280816|pir||A37343, CONT_060|gi|542923|pir||S37780, CONT_066|gi|386644|bbs|134977, CONT_094|gi|547751|sp|Q04695|K1CQ_HUMAN, CONT_138|gi|71531|pir||KRSHL1, CONT_152|gi|2135530|pir||S60034, sp|P13646|K1C13_HUMAN, sp|Q14525|KT33B_HUMAN, sp|Q6A162|K1C40_HUMAN, sp|Q9C075|K1C23_HUMAN, tr|A0A140TA62|A0A140TA62_HUMAN	contam	27.5	422	48131	Keratin, type I cytoskeletal 23 OS=Homo sapiens (Human) OX=9606 GN=KRT23 PE=1 SV=2	17	14	0.824	3	14	2	12	2.438	12.608	2	21850.9	13189	10599.5	8340.59	6264.2	7386.2	10260.4	4742.15	3472.66	4399.78	1967.89	-1	12	69914.1	9919.99	13234.8	19611.1	33648.8	16648.2	6950.72	49229.3	17016.8	24282.6	34008.1	-1
678	651	1	sp|Q9NSB2|KRT84_HUMAN			CONT_025|gi|346581|pir||S29094, CONT_041|gi|109048|pir||S22025, CONT_071|gi|181400, CONT_072|gi|547754|sp|P35908|K22E_HUMAN, CONT_073|gi|87303|pir||JS0487, CONT_102|gi|88044|pir||S01068, CONT_109|gi|125116|sp|P15241|K2M2_SHEEP, CONT_129|gi|1346344|sp|P02538|K2CA_HUMAN, CONT_130|gi|1346345|sp|P04259|K2CB_HUMAN, CONT_131|gi|1346346|sp|P48666|K2CC_HUMAN, CONT_132|gi|1346348|sp|P48668|K2CE_HUMAN, CON…	contam	11.8	600	64842	Keratin, type II cuticular Hb4 OS=Homo sapiens (Human) OX=9606 GN=KRT84 PE=2 SV=2	33	1	0.03	10	23	0	1	0.019	2.112	0	0	0	0	0	0	0	0	0	0	0	0	-1	1	0	0	0	0	0	0	0	0	0	0	0	-1
714	652	1	sp|Q86Y46|K2C73_HUMAN_family		sp|Q86Y46|K2C73_HUMAN&sp|Q7RTS7|K2C74_HUMAN	CONT_071|gi|181400, CONT_072|gi|547754|sp|P35908|K22E_HUMAN&sp|P35908|K22E_HUMAN, CONT_102|gi|88044|pir||S01068, CONT_129|gi|1346344|sp|P02538|K2CA_HUMAN&CONT_131|gi|1346346|sp|P48666|K2CC_HUMAN&sp|P48668|K2C6C_HUMAN&CONT_130|gi|1346345|sp|P04259|K2CB_HUMAN&CONT_132|gi|1346348|sp|P48668|K2CE_HUMAN&sp|O95678|K2C75_HUMAN, CONT_133|gi|1346349|sp|P48669|K2CF_HUMAN, sp|P12035|K2C3_HUMAN, sp|P12036|NFH…	contam	10	540	58923	Keratin, type II cytoskeletal 73 OS=Homo sapiens (Human) OX=9606 GN=KRT73 PE=1 SV=1	24	0	0	9	15	0	0	0	0	0	0	0	0	0	0	0	0	0	0	0	0	-1	0	0	0	0	0	0	0	0	0	0	0	0	-1
715	653	1	sp|P13645|K1C10_HUMAN_family		sp|P13645|K1C10_HUMAN&CONT_046|gi|88041|pir||A31994&sp|Q7Z3Z0|K1C25_HUMAN	CONT_050|gi|280816|pir||A37343&sp|P13646|K1C13_HUMAN, CONT_068|gi|1082558|pir||S41161&CONT_171|gi|1890020|gnl|PID|d1020171, CONT_074|gi|1070608|pir||KRHU9, CONT_094|gi|547751|sp|Q04695|K1CQ_HUMAN, CONT_101|gi|125081|sp|P19012|K1CO_HUMAN&CONT_165|gi|2497269|sp|Q99456|K1CL_HUMAN, CONT_138|gi|71531|pir||KRSHL1&sp|O76014|KRT37_HUMAN&sp|O76013|KRT36_HUMAN&sp|Q6A162|K1C40_HUMAN, CONT_150|gi|2136334|pir…	contam	66.4	584	58826	Keratin, type I cytoskeletal 10 OS=Homo sapiens (Human) OX=9606 GN=KRT10 PE=1 SV=6	822	726	0.883	303	519	275	451	294.585	494.868	275	4.00845e+07	2.00816e+07	2.59828e+07	1.61437e+07	1.00058e+07	1.06711e+07	9.56593e+06	5.60812e+06	6.32672e+06	7.40343e+06	217286	-1	451	7.72538e+07	9.10411e+06	1.57392e+07	1.33074e+07	2.89374e+07	1.24693e+07	4.75331e+06	3.09161e+07	1.41007e+07	1.93687e+07	3.14403e+07	-1
1	654	1	CONT_005|Trypa5|PromTArt5			CONT_005|Trypa5|PromTArt5, CONT_010|gi|136429|sp|P00761|TRYP_PIG	contaminant	100	50	5560	Promega trypsin artifact 5 K to R mods (2239.1, 2914)(1987, 2003).	359	259	0.721	99	260	65	194	71.156	208.734	65	3.0187e+07	2.19776e+07	1.17244e+07	2.45574e+07	2.16224e+07	1.09842e+07	7.92445e+06	1.28054e+07	1.05013e+07	9.05182e+06	59047.4	-2	194	3.88923e+07	6.99456e+06	1.49044e+07	8.03466e+06	1.59769e+07	8.80156e+06	1.12122e+07	1.3614e+07	2.13072e+07	1.79186e+07	2.13262e+07	-2
2	655	1	CONT_010|gi|136429|sp|P00761|TRYP_PIG			CONT_005|Trypa5|PromTArt5, CONT_010|gi|136429|sp|P00761|TRYP_PIG, sp|P07477|TRY1_HUMAN	contaminant	50.2	231	24409	TRYPSIN PRECURSOR [Sus scrofa].	1080	969	0.897	330	750	294	675	323.844	735.266	294	5.68207e+08	3.29294e+08	2.37596e+08	3.7893e+08	1.30034e+08	8.31284e+07	9.21571e+07	7.32828e+07	1.43491e+08	1.78808e+08	391555	-2	675	4.13157e+08	7.30717e+07	1.59836e+08	8.7881e+07	1.88203e+08	1.00118e+08	1.07198e+08	1.8437e+08	2.5807e+08	2.17596e+08	2.17998e+08	-2
3	656	1	CONT_019|CAS1_BOVIN				contaminant	36	214	24529	ALPHA-S1 CASEIN PRECURSOR [Bos taurus].	19	19	1	6	13	6	13	6	13	6	123450	105468	37375.1	187770	56119.7	131162	76122.2	113822	66667	35339.2	150	-2	13	685752	45762.2	87126.5	34115.1	76820.8	69866.6	23032.4	1.46007e+06	55643.5	142823	61390.1	-2
4	657	1	CONT_020|CAS2_BOVIN				contaminant	15.8	222	26018	ALPHA-S2 CASEIN PRECURSOR [Bos taurus].	4	4	1	0	4	0	4	0	4	0	0	0	0	0	0	0	0	0	0	0	0	-2	4	450408	46655.9	71589	36278.3	83936.3	51774.9	41272.3	339288	40800.1	66101.7	56887.3	-2
5	658	1	CONT_021|CASB_BOVIN				contaminant	17.9	224	25107	BETA CASEIN PRECURSOR [Bos taurus].	7	7	1	2	5	2	5	2	5	2	10614.1	10577.7	1806.03	10249.5	4238.81	20858.1	8214.17	3942.57	2293.78	6303.85	150	-2	5	1.37532e+06	40752.9	115239	11469.6	65059.1	79828	15053.5	1.93559e+06	150	110101	63397.4	-2
10	659	1	CONT_060|gi|542923|pir||S37780 (+2)	CONT_060|gi|542923|pir||S37780&CONT_095|gi|547750|sp|P35900|K1CT_HUMAN&sp|P35900|K1C20_HUMAN		CONT_050|gi|280816|pir||A37343, CONT_060|gi|542923|pir||S37780, CONT_066|gi|386644|bbs|134977, CONT_074|gi|1070608|pir||KRHU9, CONT_094|gi|547751|sp|Q04695|K1CQ_HUMAN, CONT_101|gi|125081|sp|P19012|K1CO_HUMAN, CONT_138|gi|71531|pir||KRSHL1, CONT_152|gi|2135530|pir||S60034, CONT_156|gi|1363944|pir||JC4313, sp|P02533|K1C14_HUMAN, sp|P13646|K1C13_HUMAN, sp|Q14525|KT33B_HUMAN, sp|Q6A162|K1C40_HUMAN, s…	contaminant	4.5	424	48571	keratin 20, cytoskeletal [Homo sapiens].	13	0	0	5	8	0	0	0	0	0	0	0	0	0	0	0	0	0	0	0	0	-2	0	0	0	0	0	0	0	0	0	0	0	0	-2
13	660	1	CONT_071|gi|181400			CONT_025|gi|346581|pir||S29094, CONT_041|gi|109048|pir||S22025, CONT_071|gi|181400, CONT_072|gi|547754|sp|P35908|K22E_HUMAN, CONT_073|gi|87303|pir||JS0487, CONT_102|gi|88044|pir||S01068, CONT_109|gi|125116|sp|P15241|K2M2_SHEEP, CONT_129|gi|1346344|sp|P02538|K2CA_HUMAN, CONT_130|gi|1346345|sp|P04259|K2CB_HUMAN, CONT_131|gi|1346346|sp|P48666|K2CC_HUMAN, CONT_132|gi|1346348|sp|P48668|K2CE_HUMAN, CON…	contaminant	11.4	483	53689	(M34225) cytokeratin 8 [Homo sapiens].	153	98	0.641	68	85	51	47	56.288	55.449	51	2.07858e+06	670613	786827	724369	381587	561757	749094	217235	307196	329429	10638.6	-2	47	1.35451e+06	89256.1	273728	172359	359283	153502	74168.9	334959	197499	259974	497850	-2
16	661	1	CONT_074|gi|1070608|pir||KRHU9 (+2)	CONT_074|gi|1070608|pir||KRHU9&CONT_099|gi|417200|sp|P08727|K1CS_HUMAN&sp|P08727|K1C19_HUMAN		CONT_046|gi|88041|pir||A31994, CONT_050|gi|280816|pir||A37343, CONT_060|gi|542923|pir||S37780, CONT_068|gi|1082558|pir||S41161, CONT_074|gi|1070608|pir||KRHU9, CONT_094|gi|547751|sp|Q04695|K1CQ_HUMAN, CONT_101|gi|125081|sp|P19012|K1CO_HUMAN, CONT_138|gi|71531|pir||KRSHL1, CONT_152|gi|2135530|pir||S60034, CONT_156|gi|1363944|pir||JC4313, CONT_165|gi|2497269|sp|Q99456|K1CL_HUMAN, sp|O76013|KRT36_HU…	contaminant	20.8	400	44091	keratin 19, type I, cytoskeletal [Homo sapiens].	78	0	0	28	50	0	0	0	0	0	0	0	0	0	0	0	0	0	0	0	0	-2	0	0	0	0	0	0	0	0	0	0	0	0	-2
17	662	1	CONT_094|gi|547751|sp|Q04695|K1CQ_HUMAN (+1)	CONT_094|gi|547751|sp|Q04695|K1CQ_HUMAN&sp|Q04695|K1C17_HUMAN		CONT_046|gi|88041|pir||A31994, CONT_050|gi|280816|pir||A37343, CONT_060|gi|542923|pir||S37780, CONT_068|gi|1082558|pir||S41161, CONT_074|gi|1070608|pir||KRHU9, CONT_094|gi|547751|sp|Q04695|K1CQ_HUMAN, CONT_101|gi|125081|sp|P19012|K1CO_HUMAN, CONT_138|gi|71531|pir||KRSHL1, CONT_152|gi|2135530|pir||S60034, CONT_156|gi|1363944|pir||JC4313, CONT_165|gi|2497269|sp|Q99456|K1CL_HUMAN, sp|O76013|KRT36_HU…	contaminant	67.8	432	48105	KERATIN, TYPE I CYTOSKELETAL 17 (CYTOKERATIN 17) (K17) (CK 17) (39.1) (VERSION 1) [Homo sapiens].	173	68	0.393	84	89	41	27	51.125	37.596	41	2.32476e+06	5.68757e+06	1.35701e+06	1.01143e+06	968786	485679	7.51048e+06	415826	729788	455805	39868.9	-2	27	887838	120753	189308	173879	375166	170589	163331	682375	174745	419715	361122	-2
19	663	1	CONT_102|gi|88044|pir||S01068 (+1)	CONT_102|gi|88044|pir||S01068&sp|P19013|K2C4_HUMAN		CONT_071|gi|181400, CONT_072|gi|547754|sp|P35908|K22E_HUMAN, CONT_073|gi|87303|pir||JS0487, CONT_102|gi|88044|pir||S01068, CONT_129|gi|1346344|sp|P02538|K2CA_HUMAN, CONT_130|gi|1346345|sp|P04259|K2CB_HUMAN, CONT_131|gi|1346346|sp|P48666|K2CC_HUMAN, CONT_132|gi|1346348|sp|P48668|K2CE_HUMAN, CONT_133|gi|1346349|sp|P48669|K2CF_HUMAN, sp|O95678|K2C75_HUMAN, sp|P04264|K2C1_HUMAN, sp|P08729|K2C7_HUMAN,…	contaminant	22.3	408	45507	keratin 4, type II, cytoskeletal (fragment) [Homo sapiens].	124	5	0.04	47	77	2	3	4.479	4.376	2	58808.9	136535	181574	52524	71287.2	14700.6	300050	11396.2	58586.4	29734.9	150	-2	3	96934.7	20368.6	19316.9	40466.2	40026.8	29255.9	2925.31	39873	41127.3	28198.8	38074.9	-2
20	664	1	CONT_109|gi|125116|sp|P15241|K2M2_SHEEP (+1)	CONT_109|gi|125116|sp|P15241|K2M2_SHEEP&CONT_144|gi|89882|pir||S05408		CONT_025|gi|346581|pir||S29094, CONT_041|gi|109048|pir||S22025, CONT_071|gi|181400, CONT_073|gi|87303|pir||JS0487, CONT_109|gi|125116|sp|P15241|K2M2_SHEEP, CONT_129|gi|1346344|sp|P02538|K2CA_HUMAN, CONT_130|gi|1346345|sp|P04259|K2CB_HUMAN, CONT_131|gi|1346346|sp|P48666|K2CC_HUMAN, CONT_132|gi|1346348|sp|P48668|K2CE_HUMAN, CONT_133|gi|1346349|sp|P48669|K2CF_HUMAN, CONT_154|gi|1181996, CONT_173|gi|…	contaminant	14.7	491	53681	KERATIN, TYPE II MICROFIBRILLAR, COMPONENT 7C [Ovis aries].	22	3	0.136	5	17	0	3	0.569	4.033	0	0	0	0	0	0	0	0	0	0	0	0	-2	3	757.385	150	1005.48	739.888	150	701.326	150	880.395	2661.49	1085.78	35852.9	-2
25	665	1	CONT_133|gi|1346349|sp|P48669|K2CF_HUMAN (+1)	CONT_133|gi|1346349|sp|P48669|K2CF_HUMAN&sp|P04259|K2C6B_HUMAN		CONT_025|gi|346581|pir||S29094, CONT_041|gi|109048|pir||S22025, CONT_071|gi|181400, CONT_072|gi|547754|sp|P35908|K22E_HUMAN, CONT_073|gi|87303|pir||JS0487, CONT_102|gi|88044|pir||S01068, CONT_109|gi|125116|sp|P15241|K2M2_SHEEP, CONT_129|gi|1346344|sp|P02538|K2CA_HUMAN, CONT_130|gi|1346345|sp|P04259|K2CB_HUMAN, CONT_131|gi|1346346|sp|P48666|K2CC_HUMAN, CONT_132|gi|1346348|sp|P48668|K2CE_HUMAN, CON…	contaminant	61	564	60066	KERATIN, TYPE II CYTOSKELETAL 6F (CYTOKERATIN 6F) (CK 6F) (K6F KERATIN) [Homo sapiens].	246	1	0.004	102	144	1	0	2.832	1.844	1	7772.31	41365.3	7137.11	9695.93	8207.27	150	119545	150	150	150	150	-2	0	0	0	0	0	0	0	0	0	0	0	0	-2
27	666	1	CONT_150|gi|2136334|pir||I58129			CONT_046|gi|88041|pir||A31994, CONT_150|gi|2136334|pir||I58129, CONT_156|gi|1363944|pir||JC4313, sp|P02533|K1C14_HUMAN, sp|P13645|K1C10_HUMAN, sp|Q7Z3Z0|K1C25_HUMAN	contaminant	94.1	17	1993	type I keratin K16 (fragment) [human, Jadassohn-Lewandowsky pachyonychia congenita patient 1, Peptide Partial Mutant, 17 aa].	44	0	0	8	36	0	0	4.058	11.362	4	1.58578e+07	5.20698e+06	6.82338e+06	3756747	2.96146e+06	2.64561e+06	4.94127e+06	1.7753e+06	1.88221e+06	1.55245e+06	150	-2	11	3.30172e+07	4.79281e+06	6.00824e+06	5.99183e+06	1.10212e+07	6.05918e+06	2.25429e+06	1.32135e+07	6.62518e+06	7.63524e+06	1.48883e+07	-2
30	667	1	CONT_156|gi|1363944|pir||JC4313 (+1)	CONT_156|gi|1363944|pir||JC4313&sp|P08779|K1C16_HUMAN		CONT_046|gi|88041|pir||A31994, CONT_050|gi|280816|pir||A37343, CONT_060|gi|542923|pir||S37780, CONT_068|gi|1082558|pir||S41161, CONT_074|gi|1070608|pir||KRHU9, CONT_094|gi|547751|sp|Q04695|K1CQ_HUMAN, CONT_101|gi|125081|sp|P19012|K1CO_HUMAN, CONT_138|gi|71531|pir||KRSHL1, CONT_150|gi|2136334|pir||I58129, CONT_152|gi|2135530|pir||S60034, CONT_156|gi|1363944|pir||JC4313, CONT_165|gi|2497269|sp|Q994…	contaminant	75.3	473	51237	type I keratin 16 [human, epidermal keratinocytes, Peptide, 473 aa].	325	170	0.523	167	158	104	66	130.487	92.862	104	1.08627e+07	7.30358e+06	4.12246e+06	2.59221e+06	3.22075e+06	831470	4.57881e+07	1.2722e+06	3.47076e+06	1.64967e+06	148926	-2	66	7.36469e+06	920862	1.34263e+06	1.17835e+06	2.42668e+06	1.54582e+06	461639	4.23397e+06	1.95676e+06	3.12453e+06	2.98143e+06	-2
709	668	1	CONT_072|gi|547754|sp|P35908|K22E_HUMAN_family		CONT_072|gi|547754|sp|P35908|K22E_HUMAN&sp|P35908|K22E_HUMAN	CONT_071|gi|181400, CONT_072|gi|547754|sp|P35908|K22E_HUMAN&sp|P35908|K22E_HUMAN, CONT_102|gi|88044|pir||S01068, CONT_129|gi|1346344|sp|P02538|K2CA_HUMAN&CONT_131|gi|1346346|sp|P48666|K2CC_HUMAN&sp|P48668|K2C6C_HUMAN&CONT_130|gi|1346345|sp|P04259|K2CB_HUMAN&CONT_132|gi|1346348|sp|P48668|K2CE_HUMAN&sp|O95678|K2C75_HUMAN, CONT_133|gi|1346349|sp|P48669|K2CF_HUMAN, sp|P04264|K2C1_HUMAN, sp|P12035|K2C…	contaminant	93.5	645	65865	KERATIN, TYPE II CYTOSKELETAL 2 EPIDERMAL (CYTOKERATIN 2E) (K2E) (CK 2E) [Homo sapiens].	449	322	0.717	166	283	124	198	149.866	245.706	124	4.59596e+07	2.16694e+07	2.73053e+07	1.84528e+07	9.08414e+06	9.44351e+06	8.1674e+06	5.6082e+06	6.31226e+06	7.32112e+06	123710	-2	198	5.81022e+07	5.83894e+06	1.23314e+07	1.02101e+07	2.49288e+07	8.31417e+06	3.67697e+06	1.45546e+07	9.69411e+06	1.11073e+07	2.0665e+07	-2
710	669	1	CONT_129|gi|1346344|sp|P02538|K2CA_HUMAN_family		CONT_129|gi|1346344|sp|P02538|K2CA_HUMAN&CONT_131|gi|1346346|sp|P48666|K2CC_HUMAN&sp|P48668|K2C6C_HUMAN&CONT_130|gi|1346345|sp|P04259|K2CB_HUMAN&CONT_132|gi|1346348|sp|P48668|K2CE_HUMAN&sp|O95678|K2C75_HUMAN	CONT_071|gi|181400, CONT_072|gi|547754|sp|P35908|K22E_HUMAN&sp|P35908|K22E_HUMAN, CONT_102|gi|88044|pir||S01068, CONT_109|gi|125116|sp|P15241|K2M2_SHEEP, CONT_129|gi|1346344|sp|P02538|K2CA_HUMAN&CONT_131|gi|1346346|sp|P48666|K2CC_HUMAN&sp|P48668|K2C6C_HUMAN&CONT_130|gi|1346345|sp|P04259|K2CB_HUMAN&CONT_132|gi|1346348|sp|P48668|K2CE_HUMAN&sp|O95678|K2C75_HUMAN, CONT_133|gi|1346349|sp|P48669|K2CF_H…	contaminant	62.8	564	60044	KERATIN, TYPE II CYTOSKELETAL 6A (CYTOKERATIN 6A) (CK 6A) (K6A KERATIN) [Homo sapiens].	255	25	0.098	111	144	12	13	59.066	59.758	12	1.99149e+06	4.86525e+06	1.28172e+06	889025	866054	185253	1.01419e+07	301698	801976	489707	21882.9	-2	13	722034	122704	140268	158212	282266	188746	92956.8	885123	216755	399428	389184	-2
711	670	1	CONT_154|gi|1181996_family		CONT_154|gi|1181996&CONT_041|gi|109048|pir||S22025	CONT_071|gi|181400, CONT_109|gi|125116|sp|P15241|K2M2_SHEEP, CONT_129|gi|1346344|sp|P02538|K2CA_HUMAN&CONT_131|gi|1346346|sp|P48666|K2CC_HUMAN&sp|P48668|K2C6C_HUMAN&CONT_130|gi|1346345|sp|P04259|K2CB_HUMAN&CONT_132|gi|1346348|sp|P48668|K2CE_HUMAN&sp|O95678|K2C75_HUMAN, CONT_133|gi|1346349|sp|P48669|K2CF_HUMAN, CONT_154|gi|1181996&CONT_041|gi|109048|pir||S22025, CONT_173|gi|1903218|gnl|PID|e255345…	contaminant	27.8	425	47034	(X81420) hair type II basic keratin [Homo sapiens].	25	6	0.24	7	18	2	4	3.138	6.065	2	45488.3	57089	19635.9	27332	20952.8	18109.5	10084.3	9948.51	14491.3	28587.9	150	-2	4	29316.6	9435.97	7939.17	8945.15	10098.4	6216.22	6862.1	10164	73080.9	12417.7	19400.1	-2
712	671	1	CONT_173|gi|1903218|gnl|PID|e255345_family		CONT_173|gi|1903218|gnl|PID|e255345&CONT_025|gi|346581|pir||S29094	CONT_071|gi|181400, CONT_109|gi|125116|sp|P15241|K2M2_SHEEP, CONT_129|gi|1346344|sp|P02538|K2CA_HUMAN&CONT_131|gi|1346346|sp|P48666|K2CC_HUMAN&sp|P48668|K2C6C_HUMAN&CONT_130|gi|1346345|sp|P04259|K2CB_HUMAN&CONT_132|gi|1346348|sp|P48668|K2CE_HUMAN&sp|O95678|K2C75_HUMAN, CONT_133|gi|1346349|sp|P48669|K2CF_HUMAN, CONT_154|gi|1181996&CONT_041|gi|109048|pir||S22025, CONT_173|gi|1903218|gnl|PID|e255345…	contaminant	15.6	507	55802	(X99140) type II intermediate filament of hair keratin [Homo sapiens].	22	5	0.227	4	18	0	5	0.393	6.166	0	0	0	0	0	0	0	0	0	0	0	0	-2	5	1462.5	2178.77	3123.91	1838.72	2282.94	2467.69	1520.46	2716.51	4208.65	3163.7	4843.29	-2
716	672	1	CONT_068|gi|1082558|pir||S41161_family		CONT_068|gi|1082558|pir||S41161&CONT_171|gi|1890020|gnl|PID|d1020171	CONT_068|gi|1082558|pir||S41161&CONT_171|gi|1890020|gnl|PID|d1020171, CONT_074|gi|1070608|pir||KRHU9, CONT_094|gi|547751|sp|Q04695|K1CQ_HUMAN, CONT_101|gi|125081|sp|P19012|K1CO_HUMAN&CONT_165|gi|2497269|sp|Q99456|K1CL_HUMAN, CONT_156|gi|1363944|pir||JC4313, sp|P02533|K1C14_HUMAN, sp|P13645|K1C10_HUMAN&CONT_046|gi|88041|pir||A31994&sp|Q7Z3Z0|K1C25_HUMAN	contaminant	73.2	623	62129	keratin 9, cytoskeletal [Homo sapiens].	590	559	0.947	267	323	259	300	261.712	307.797	259	5.98357e+07	2.18792e+07	2.16166e+07	1.74349e+07	1.03874e+07	8.43575e+06	5.04926e+07	9.98369e+06	1.10259e+07	9.19138e+06	190760	-2	300	5.15009e+07	9.10279e+06	1.11347e+07	1.12859e+07	1.93669e+07	1.14168e+07	4.60136e+06	2.16125e+07	1.28357e+07	1.78292e+07	2.81142e+07	-2
717	673	1	CONT_152|gi|2135530|pir||S60034_family		CONT_152|gi|2135530|pir||S60034&sp|Q14525|KT33B_HUMAN&CONT_066|gi|386644|bbs|134977&tr|A0A140TA62|A0A140TA62_HUMAN	CONT_050|gi|280816|pir||A37343&sp|P13646|K1C13_HUMAN, CONT_060|gi|542923|pir||S37780, CONT_074|gi|1070608|pir||KRHU9, CONT_094|gi|547751|sp|Q04695|K1CQ_HUMAN, CONT_101|gi|125081|sp|P19012|K1CO_HUMAN&CONT_165|gi|2497269|sp|Q99456|K1CL_HUMAN, CONT_138|gi|71531|pir||KRSHL1&sp|O76014|KRT37_HUMAN&sp|O76013|KRT36_HUMAN&sp|Q6A162|K1C40_HUMAN, CONT_152|gi|2135530|pir||S60034&sp|Q14525|KT33B_HUMAN&CONT_06…	contaminant	38.7	416	47349	keratin Ha1, type I, hair [Homo sapiens].	26	8	0.308	9	17	4	4	4.999	7.937	4	44889.7	44005.8	24059.4	25742	18902.8	16759.8	17506.9	11128.3	22138	18483.4	150	-2	4	14119.5	3744.98	12247.6	6596.49	18234.7	6563.6	4930.77	5299.59	12254.9	7128.16	108614	-2
718	674	1	CONT_050|gi|280816|pir||A37343_family		CONT_050|gi|280816|pir||A37343&sp|P13646|K1C13_HUMAN	CONT_050|gi|280816|pir||A37343&sp|P13646|K1C13_HUMAN, CONT_060|gi|542923|pir||S37780, CONT_074|gi|1070608|pir||KRHU9, CONT_094|gi|547751|sp|Q04695|K1CQ_HUMAN, CONT_101|gi|125081|sp|P19012|K1CO_HUMAN&CONT_165|gi|2497269|sp|Q99456|K1CL_HUMAN, CONT_138|gi|71531|pir||KRSHL1&sp|O76014|KRT37_HUMAN&sp|O76013|KRT36_HUMAN&sp|Q6A162|K1C40_HUMAN, CONT_152|gi|2135530|pir||S60034&sp|Q14525|KT33B_HUMAN&CONT_06…	contaminant	36.4	420	45865	keratin 13, type I, cytoskeletal, short form [Homo sapiens].	73	7	0.096	39	34	4	3	7.097	6.666	4	498364	277671	165984	140536	74617.5	112976	61787.9	246213	62064.2	174983	1886.29	-2	3	49596.9	21216.4	9347	8246.38	65003.8	72714.4	5757.07	65235.6	23190.2	2645.21	118588	-2
719	675	1	CONT_138|gi|71531|pir||KRSHL1_family		CONT_138|gi|71531|pir||KRSHL1&sp|O76014|KRT37_HUMAN&sp|O76013|KRT36_HUMAN&sp|Q6A162|K1C40_HUMAN	CONT_050|gi|280816|pir||A37343&sp|P13646|K1C13_HUMAN, CONT_060|gi|542923|pir||S37780, CONT_074|gi|1070608|pir||KRHU9, CONT_094|gi|547751|sp|Q04695|K1CQ_HUMAN, CONT_101|gi|125081|sp|P19012|K1CO_HUMAN&CONT_165|gi|2497269|sp|Q99456|K1CL_HUMAN, CONT_138|gi|71531|pir||KRSHL1&sp|O76014|KRT37_HUMAN&sp|O76013|KRT36_HUMAN&sp|Q6A162|K1C40_HUMAN, CONT_152|gi|2135530|pir||S60034&sp|Q14525|KT33B_HUMAN&CONT_06…	contaminant	22.1	412	46674	keratin, 48K type I microfibrillar, component 8c-1 [Ovis aries].	21	3	0.143	5	16	0	3	0.375	4.476	0	0	0	0	0	0	0	0	0	0	0	0	-2	3	3146.07	1485.02	150	1375.43	2592.25	1334.36	746.077	1642.08	9854.06	150	156317	-2
720	676	1	CONT_101|gi|125081|sp|P19012|K1CO_HUMAN_family		CONT_101|gi|125081|sp|P19012|K1CO_HUMAN&CONT_165|gi|2497269|sp|Q99456|K1CL_HUMAN	CONT_050|gi|280816|pir||A37343&sp|P13646|K1C13_HUMAN, CONT_060|gi|542923|pir||S37780, CONT_068|gi|1082558|pir||S41161&CONT_171|gi|1890020|gnl|PID|d1020171, CONT_074|gi|1070608|pir||KRHU9, CONT_094|gi|547751|sp|Q04695|K1CQ_HUMAN, CONT_101|gi|125081|sp|P19012|K1CO_HUMAN&CONT_165|gi|2497269|sp|Q99456|K1CL_HUMAN, CONT_138|gi|71531|pir||KRSHL1&sp|O76014|KRT37_HUMAN&sp|O76013|KRT36_HUMAN&sp|Q6A162|K1C4…	contaminant	24.6	456	49167	KERATIN, TYPE I CYTOSKELETAL 15 (CYTOKERATIN 15) (K15) (CK 15) [Homo sapiens].	101	2	0.02	45	56	0	2	0.848	3.027	0	0	0	0	0	0	0	0	0	0	0	0	-2	2	13104.5	2575.75	2482.45	3597.3	6464.61	3811.53	1831.77	27495.2	1759.33	5685.52	5952.46	-2
34	677	1	REV_Q9UPN3				reversed	0.3	7388	838298	REVERSED.	2	2	1	0	2	0	2	0	2	0	0	0	0	0	0	0	0	0	0	0	0	-3	2	0	0	0	0	0	0	0	0	0	0	0	-3

## Sheet: edgeR_prepped_883
BASS-883, Prepped Quant Data (for use in Notebooks)
	TotInt_126C_BASS-883	TotInt_127N_BASS-883	TotInt_127C_BASS-883	TotInt_128N_BASS-883	TotInt_128C_BASS-883	TotInt_129N_BASS-883	TotInt_129C_BASS-883	TotInt_130N_BASS-883	TotInt_130C_BASS-883	TotInt_131N_BASS-883
Accession	T19-CAT	T22-CAT	T23-CAT	T24-CAT	T25-CAT	Si2-PEX	K1-PEX	GH1-PEX	S73-PEX	S74-PEX
sp|P35625|TIMP3_HUMAN	9.26104e+07	1.78698e+08	1.45028e+08	6.21568e+07	1.11864e+08	4.08086e+07	8.66452e+07	1.24366e+08	1.35322e+08	1.94447e+08
sp|P08572|CO4A2_HUMAN	7.16382e+07	8.0897e+07	6.11545e+07	9.04398e+07	7.68701e+07	7.91687e+07	7.73366e+07	6.524e+07	8.67406e+07	6.07214e+07
sp|P10909|CLUS_HUMAN	4.27076e+07	5.52292e+07	4.75002e+07	3.48942e+07	4.52908e+07	3.48627e+07	3.04493e+07	5.87414e+07	3.13703e+07	5.53013e+07
sp|P04004|VTNC_HUMAN	3.07039e+07	6.9444e+07	4.281e+07	2.02417e+07	2.7859e+07	3.096e+07	1.26313e+07	4.29148e+07	2.2933e+07	5.6092e+07
sp|O95715|CXL14_HUMAN	2.09392e+07	4.17684e+07	3.0836e+07	1.23138e+07	2.26973e+07	3.83265e+06	1.60973e+07	2.73521e+07	2.11432e+07	4.02376e+07
sp|P53420|CO4A4_HUMAN	2.46799e+07	2.28233e+07	2.55538e+07	2.61648e+07	2.27232e+07	1.26809e+07	2.66445e+07	1.71173e+07	2.18056e+07	2.06917e+07
sp|O15230|LAMA5_HUMAN	2.9181e+07	2.13064e+07	2.33206e+07	2.77814e+07	2.0774e+07	2.04425e+07	1.99545e+07	2.04181e+07	1.89697e+07	1.82447e+07
sp|P55268|LAMB2_HUMAN	1.93095e+07	1.93622e+07	2.11759e+07	2.60988e+07	2.27067e+07	2.46727e+07	2.27017e+07	2.29254e+07	1.88361e+07	1.53911e+07
sp|P98160|PGBM_HUMAN	2.80508e+07	2.54375e+07	2.58747e+07	3.81582e+07	1.71486e+07	1.68056e+07	1.14504e+07	1.42314e+07	1.62963e+07	1.74636e+07
sp|P11047|LAMC1_HUMAN	1.50958e+07	1.47098e+07	1.66061e+07	1.70143e+07	1.83328e+07	1.15135e+07	1.9413e+07	1.77979e+07	1.11888e+07	8.26756e+06
sp|P02649|APOE_HUMAN	2.40047e+07	1.48068e+07	1.70385e+07	1.5211e+07	9.6044e+06	7.67966e+06	7.56952e+06	1.28159e+07	1.03717e+07	1.44164e+07
sp|P14543|NID1_HUMAN	1.23087e+07	1.44841e+07	1.43126e+07	1.702e+07	1.25991e+07	7.11927e+06	9.09939e+06	1.02423e+07	1.19164e+07	1.21253e+07
sp|P08670|VIME_HUMAN	1.0039e+07	3.83865e+06	3.49699e+06	1.04941e+07	2.55364e+06	6.61009e+07	1.73481e+06	5.1495e+06	1.78058e+06	1.77163e+06
sp|Q01955|CO4A3_HUMAN	9.97383e+06	9.84971e+06	1.18598e+07	1.22647e+07	1.10365e+07	9.27479e+06	1.49261e+07	8.03477e+06	1.06097e+07	9.08047e+06
sp|P02462|CO4A1_HUMAN	1.2665e+07	1.18448e+07	8.62492e+06	1.11506e+07	6.56455e+06	5.83809e+06	1.15662e+07	6.31739e+06	1.03476e+07	1.04244e+07
sp|O95428|PPN_HUMAN	4.63892e+06	9.01128e+06	5.80875e+06	9.60075e+06	7.693e+06	7.83037e+06	7.05244e+06	8.03967e+06	9.44401e+06	1.15468e+07
sp|Q15582|BGH3_HUMAN	2.17014e+07	4.68626e+06	1.68816e+07	9.95001e+06	8.51664e+06	1.99221e+06	5.08993e+06	4.65479e+06	2.62426e+06	4.46852e+06
sp|A0A140G945|CRYA2_HUMAN (+1)	643011	709047	619533	3.45624e+06	793633	5.70474e+07	97434.5	4.7148e+06	479463	473150
sp|P02511|CRYAB_HUMAN	4.76953e+06	2.85285e+06	2.43849e+06	4.90464e+06	1.55873e+06	3.63075e+07	1.45715e+06	9.03982e+06	2.30225e+06	3.26218e+06
sp|P35555|FBN1_HUMAN	1.0443e+07	655360	1.44812e+06	768592	695934	2.04362e+06	3.47833e+06	1.00722e+06	2.23273e+07	1.52199e+07
sp|P15924|DESP_HUMAN	8.83571e+06	6.43844e+06	4.32871e+06	3.79366e+06	2.95324e+06	2.4093e+06	2.08993e+07	2.18251e+06	3.17078e+06	2.62985e+06
sp|Q8NCH0|CHSTE_HUMAN	4.74658e+06	8.26114e+06	6.80304e+06	4.18746e+06	3.95666e+06	3.34664e+06	4.06385e+06	5.65344e+06	4.81287e+06	9.16985e+06
sp|P06733|ENOA_HUMAN_family	2.33289e+06	1.31762e+06	1.30572e+06	5.17076e+06	1.27979e+06	3.6527e+07	1.74945e+06	2.87924e+06	767126	1.22602e+06
sp|P07355|ANXA2_HUMAN	6.60887e+06	4.15713e+06	3.00122e+06	1.63517e+07	2.76273e+06	9.34954e+06	2.42877e+06	1.69378e+06	2.26448e+06	4.13414e+06
sp|P51888|PRELP_HUMAN	1.90608e+06	8.20692e+06	4.59788e+06	3.30051e+06	3.62593e+06	3.7554e+06	4.38703e+06	4.48657e+06	4.51679e+06	8.70137e+06
sp|P07942|LAMB1_HUMAN	1.18252e+07	6.09286e+06	4.97993e+06	4.29702e+06	4.21882e+06	994626	4.14344e+06	1.35626e+06	2.02036e+06	1.96289e+06
sp|P39060|COIA1_HUMAN	1.22182e+07	4.79228e+06	3.89257e+06	4.54452e+06	2.63328e+06	1.93809e+06	1.84628e+06	2.34329e+06	2.89428e+06	3.48774e+06
sp|Q8N4T0|CBPA6_HUMAN	3.29107e+06	4.31183e+06	4.9804e+06	3.53169e+06	4.11256e+06	1.70508e+06	3.37954e+06	5.46616e+06	4.81105e+06	4.93257e+06
sp|Q14112|NID2_HUMAN	1.14727e+07	3.24786e+06	4.08238e+06	5.07113e+06	2.75814e+06	2.37655e+06	2.20646e+06	3.11316e+06	2.48675e+06	3.47903e+06
sp|P29401|TKT_HUMAN	3.10942e+06	726834	1.13316e+06	3.58596e+06	1.05437e+06	2.48407e+07	611789	2.00513e+06	216442	2.43772e+06
sp|A5D8T8|CL18A_HUMAN_family	2.97366e+06	5.25791e+06	3.46394e+06	3.40583e+06	2.77458e+06	1.82686e+06	4.00805e+06	4.4464e+06	3.55895e+06	5.8971e+06
sp|Q9BU40|CRDL1_HUMAN	2.54594e+06	4.51913e+06	3.49236e+06	2.34311e+06	3.43038e+06	1.81286e+06	3.0112e+06	3.54365e+06	3.58453e+06	6.0622e+06
sp|P20908|CO5A1_HUMAN	3.56e+06	3.38237e+06	3.7199e+06	3.49495e+06	2.95412e+06	2.99392e+06	5.07795e+06	3.31215e+06	2.4497e+06	1.73224e+06
sp|P41222|PTGDS_HUMAN	1.77443e+06	2.84471e+06	3.10856e+06	2.63061e+06	3.77351e+06	1.42358e+06	2.38111e+06	3.95254e+06	3.17493e+06	3.75942e+06
sp|P00352|AL1A1_HUMAN	673584	361059	376655	1.55138e+06	535143	2.23488e+07	127383	1.40277e+06	229558	259414
sp|Q6NUI6|CHADL_HUMAN	2.39224e+06	4.93191e+06	2.65237e+06	1.59499e+06	2.11461e+06	4.49132e+06	2.03479e+06	2.26697e+06	2.43334e+06	2.91439e+06
sp|P22914|CRYGS_HUMAN	5.08853e+06	1.64693e+06	2.09671e+06	2.17183e+06	2.68003e+06	6.34012e+06	899503	1.5781e+06	2.74304e+06	837272
sp|P04083|ANXA1_HUMAN	4.0914e+06	1.85466e+06	1.81899e+06	5.42626e+06	1.24976e+06	6.54726e+06	804118	818117	201045	1.24196e+06
sp|O00468|AGRIN_HUMAN	4.93407e+06	2.16859e+06	2.75736e+06	3.22969e+06	1.91115e+06	1.21285e+06	1.53261e+06	1.83119e+06	2.05986e+06	2.19942e+06
sp|P06702|S10A9_HUMAN	2.21611e+06	1.45142e+07	802970	2.27352e+06	648723	661705	1.19363e+06	302842	513604	656185
sp|P84243|H33_HUMAN_family	1.88598e+06	343059	756469	8.93838e+06	2.98741e+06	6.47758e+06	790477	974382	241120	356858
sp|Q92743|HTRA1_HUMAN	5.90275e+06	2.1164e+06	3.15037e+06	2.43478e+06	2.27496e+06	674394	1.17617e+06	1.14936e+06	1.72704e+06	2.46864e+06
sp|P11150|LIPC_HUMAN	1.57995e+06	2.97914e+06	2.54467e+06	2.46279e+06	2.01111e+06	842341	1.37097e+06	2.39268e+06	2.14592e+06	3.37724e+06
sp|P29400|CO4A5_HUMAN	3.65491e+06	2.02049e+06	2.34749e+06	2.51992e+06	1.80289e+06	1.28158e+06	1.92885e+06	1.74036e+06	1.63681e+06	2.34111e+06
sp|Q08397|LOXL1_HUMAN	291544	328253	229132	298041	193261	940750	990174	371165	8.48128e+06	7.02491e+06
sp|O95970|LGI1_HUMAN	1.21765e+06	2.30103e+06	2.08553e+06	2.1088e+06	1.28925e+06	670550	1.7e+06	1.31768e+06	2.35074e+06	4.02878e+06
sp|Q9UBM4|OPT_HUMAN	767842	2.37764e+06	1.46982e+06	1.1675e+06	1.22244e+06	2.0456e+06	1.46753e+06	2.70612e+06	1.63306e+06	3.78281e+06
sp|P10745|RET3_HUMAN	1.07914e+06	3.55904e+06	2.1166e+06	1.41006e+06	983773	1.22527e+06	1.42129e+06	2.07283e+06	1.76515e+06	2.94861e+06
sp|P02743|SAMP_HUMAN	5.43908e+06	3.59764e+06	3.65236e+06	969165	1.40735e+06	461137	465992	664858	445826	1.37688e+06
sp|Q14697|GANAB_HUMAN	980668	2.31071e+06	1.87286e+06	1.13027e+06	1.2362e+06	3.23978e+06	1.26667e+06	1.99514e+06	1.87018e+06	2.48192e+06
sp|O00292|LFTY2_HUMAN	729106	1.22101e+06	597907	545956	760178	1.65965e+06	1.39985e+06	1.855e+06	2.80631e+06	5.71728e+06
sp|P26572|MGAT1_HUMAN	1.62755e+06	2.31206e+06	1.93391e+06	1.40475e+06	1.08632e+06	878700	1.58837e+06	2.28387e+06	1.53175e+06	2.6351e+06
sp|P04406|G3P_HUMAN	1.02957e+06	2.71987e+06	707957	1.12275e+06	549461	7.35353e+06	1.70361e+06	700795	524314	365823
sp|P81605|DCD_HUMAN	2.82758e+06	2.16987e+06	1.19344e+06	2.86097e+06	849335	873955	1.77374e+06	670058	1.95044e+06	951244
sp|P62805|H4_HUMAN	1.51958e+06	545379	730222	5.07007e+06	1.71786e+06	4.05295e+06	598237	809214	368034	472816
sp|Q13214|SEM3B_HUMAN	846357	2.95003e+06	1.41976e+06	1.46581e+06	1.16344e+06	922671	960123	1.67511e+06	1.03763e+06	2.92223e+06
sp|Q09666|AHNK_HUMAN	2.40314e+06	893494	991085	3.90005e+06	1.20382e+06	1.5172e+06	1.43278e+06	779828	604983	1.1245e+06
sp|P0CW18|PRS56_HUMAN	1.42265e+06	1.20003e+06	2.04393e+06	1.72815e+06	2.07474e+06	1.01175e+06	1.39936e+06	1.69324e+06	559560	1.66105e+06
sp|P43320|CRBB2_HUMAN	791983	372854	364318	1.32874e+06	506339	9.69503e+06	190913	952340	191867	224647
sp|P22352|GPX3_HUMAN	1.28931e+06	1.65185e+06	1.67922e+06	1.21109e+06	719414	592671	1.24817e+06	1.65453e+06	1.50904e+06	2.74367e+06
sp|P05109|S10A8_HUMAN	1.19714e+06	7.94001e+06	544589	1.43009e+06	451217	484962	727904	305293	396797	483518
sp|Q96A11|G3ST3_HUMAN	1.02015e+06	1.81398e+06	1.09861e+06	727246	1.40969e+06	1.29797e+06	907415	1.57901e+06	1.33637e+06	2.50087e+06
sp|P14618|KPYM_HUMAN	808264	969669	714559	1.1528e+06	627494	6.64474e+06	830221	843677	504889	580822
sp|P60709|ACTB_HUMAN (+1)	780679	365884	369713	1.49539e+06	445432	7.46606e+06	1.1051e+06	688644	220316	295595
sp|P25705|ATPA_HUMAN	609994	563419	339254	1.20458e+06	325796	8.13384e+06	513901	623677	286487	348442
sp|Q8NDZ4|DIK2A_HUMAN	1.23829e+06	1.94345e+06	1.31035e+06	825479	1.08508e+06	596871	956762	1.31333e+06	1.32058e+06	1.96571e+06
sp|Q6ZMM2|ATL5_HUMAN	430367	1.2432e+06	828265	1.23649e+06	1.31618e+06	1.5341e+06	1.30062e+06	1.25301e+06	1.30749e+06	1.51736e+06
sp|P05997|CO5A2_HUMAN	839739	1.30275e+06	1.06597e+06	1.04073e+06	1.12613e+06	1.31047e+06	2.52906e+06	1.24247e+06	907660	480816
sp|Q9GZM7|TINAL_HUMAN	1.27544e+06	797176	591890	618354	2.42422e+06	958535	624298	989704	1.0927e+06	1.63707e+06
sp|Q8IX30|SCUB3_HUMAN	714769	1.49927e+06	1.01839e+06	943514	1.04272e+06	556573	833035	1.10498e+06	966691	1.96434e+06
sp|P68104|EF1A1_HUMAN (+1)	1.3394e+06	808721	863009	919489	722428	2.27707e+06	1.41551e+06	672125	632163	943296
sp|P02545|LMNA_HUMAN	1.44365e+06	522950	541056	2.60449e+06	1.13377e+06	2.46191e+06	779167	513917	267486	308908
sp|Q14031|CO4A6_HUMAN	1.19278e+06	1.04312e+06	994138	776041	1.26038e+06	705271	1.21808e+06	982530	896719	1.13741e+06
sp|Q9GZT5|WN10A_HUMAN	1.27562e+06	761759	1.5135e+06	1.09023e+06	1.75158e+06	821175	722591	697010	556045	882654
sp|P04075|ALDOA_HUMAN	2.18483e+06	332765	777651	1.45564e+06	334977	2.1159e+06	240540	927410	100683	1.31304e+06
sp|Q9UNA0|ATS5_HUMAN	894594	1.62872e+06	987031	709700	1.39822e+06	727394	871092	870757	593257	1.06032e+06
sp|P48307|TFPI2_HUMAN	1.12864e+06	1.44958e+06	1.40208e+06	759211	1.02526e+06	213799	494610	1.09784e+06	505065	1.5395e+06
sp|Q86UX2|ITIH5_HUMAN	1.44289e+06	1.02501e+06	1.30347e+06	1.66324e+06	780775	476312	433381	697318	865462	788878
sp|Q14956|GPNMB_HUMAN	667397	1.03664e+06	1.39208e+06	939230	989812	480087	738437	980566	579566	1.66521e+06
sp|Q96HF1|SFRP2_HUMAN	1.07747e+06	1.57041e+06	728931	649416	779113	392906	497735	1.05831e+06	669475	1.80615e+06
sp|Q5SGD2|PPM1L_HUMAN	630668	1.51847e+06	764414	700282	616824	486751	801239	1.00771e+06	1.09818e+06	1.43574e+06
sp|P14923|PLAK_HUMAN	1.81645e+06	1.01774e+06	780099	722928	495034	539605	2.0436e+06	412854	488930	408070
sp|Q8IVN8|SBSPO_HUMAN	3.58443e+06	719300	1.16904e+06	1.02569e+06	489072	248691	242975	271199	617305	247188
sp|O60814|H2B1K_HUMAN (+8)	1.01497e+06	242664	315616	3.39379e+06	1.48678e+06	1.07558e+06	368314	434969	92482	168271
sp|O95084|PRS23_HUMAN	560605	697454	1.08547e+06	657305	514294	263213	963295	750276	1.1086e+06	1.50066e+06
sp|P00338|LDHA_HUMAN	789446	355357	400837	1.02948e+06	288642	3.79135e+06	414155	436504	178673	298717
sp|Q9UBX1|CATF_HUMAN	792067	887865	1.24654e+06	873269	821357	306357	511209	988372	551580	937100
sp|P26447|S10A4_HUMAN	1.1337e+06	340458	465553	734095	366982	3.33007e+06	236549	694113	100809	512008
sp|P0C0L5|CO4B_HUMAN_family	886659	982311	782615	845151	772296	534021	1.07696e+06	603787	808122	562233
sp|O14773|TPP1_HUMAN	465572	1.08186e+06	746674	533432	603150	1.02392e+06	455383	649977	707820	1.21776e+06
sp|P0CG47|UBB_HUMAN (+3)	1.13099e+06	357373	479539	2.11381e+06	721764	1.5444e+06	320485	316821	157635	232165
sp|Q9UJH8|METRN_HUMAN	460229	854663	604069	424268	576743	1.06155e+06	501265	866245	676418	1.1881e+06
sp|P04792|HSPB1_HUMAN	747385	768369	437910	418939	358587	708977	2.45895e+06	423057	362704	322296
sp|P60174|TPIS_HUMAN	295192	258851	151455	383617	134181	4.71946e+06	288252	367864	120787	160873
sp|P00558|PGK1_HUMAN	647099	397542	385663	933829	238742	2.93617e+06	277038	364865	128117	344570
sp|P0DMV8|HS71A_HUMAN_family	588022	555998	402412	730096	458210	1.62401e+06	1.02254e+06	352209	421051	359861
sp|P16152|CBR1_HUMAN	255067	228207	198592	391452	193495	4.03878e+06	207383	455253	185475	223473
sp|O43707|ACTN4_HUMAN_family	871400	338485	329619	402824	233517	2.97843e+06	373507	268584	128760	166871
sp|P68032|ACTC_HUMAN	466354	247640	190727	1.01351e+06	275825	2.4769e+06	695554	317125	107056	124440
sp|P78357|CNTP1_HUMAN	605961	721608	895768	569741	768535	396314	390614	452031	411067	693863
sp|Q8N135|LGI4_HUMAN	525057	649897	803636	288936	538987	515514	438475	723159	399509	858558
sp|Q93097|WNT2B_HUMAN	359835	951126	694608	566324	548843	168087	342823	561749	422928	1.05156e+06
sp|Q02413|DSG1_HUMAN	1.0217e+06	662291	528034	568214	436402	297389	1.17931e+06	290401	355620	299662
sp|Q53RD9|FBLN7_HUMAN	740041	620927	865567	590748	662761	195452	383258	638557	348035	476796
sp|Q9Y5Z6|B3GT1_HUMAN	650148	772752	662123	471687	558064	263063	405808	533102	414015	776853
sp|P06576|ATPB_HUMAN	249696	204181	153997	453400	102399	3.63534e+06	185437	238113	115221	102540
sp|Q02809|PLOD1_HUMAN	402368	692910	549386	500015	400376	444546	390315	600606	445218	845777
sp|P06899|H2B1J_HUMAN (+3)	606661	85370	177372	2.15215e+06	752874	690128	201551	297062	57724.1	132482
sp|Q9P2V4|LRIT1_HUMAN	617621	839672	681471	497619	650295	320388	305373	303256	456220	458650
sp|P20930|FILA_HUMAN	974772	754633	512645	474687	390883	295624	839426	289924	280727	261741
sp|Q08431|MFGM_HUMAN	780038	512102	580426	335837	389445	302004	284844	586006	464880	766056
sp|P02760|AMBP_HUMAN	534539	1.29739e+06	798801	432545	311473	234245	142769	347345	308808	519454
sp|Q08554|DSC1_HUMAN	1.14012e+06	596418	547571	375290	252806	214828	1.1454e+06	211595	231897	207147
sp|Q9NRN5|OLFL3_HUMAN	622713	601641	876544	396461	594010	214801	413987	523652	263806	400327
sp|P06396|GELS_HUMAN	335723	392424	296817	534391	351779	1.76633e+06	375235	324782	187142	213623
sp|P01857|IGHG1_HUMAN	383493	369986	289258	244000	294527	102771	1.96042e+06	401936	379822	337017
sp|Q92765|SFRP3_HUMAN	215885	561515	646959	290604	414866	179765	232761	376664	281826	1.40434e+06
sp|P07093|GDN_HUMAN	825865	484153	985909	384561	309538	124359	293990	400082	263289	503814
sp|Q8WUJ3|CEMIP_HUMAN	738427	653742	658718	687429	318833	112122	167812	327226	233977	588729
sp|P02765|FETUA_HUMAN	504838	383540	571275	678384	483848	68017.9	122904	147224	1.42144e+06	73925
sp|Q9NRB3|CHSTC_HUMAN	463221	586153	493661	396436	382425	381929	317290	457557	329376	626457
sp|P23142|FBLN1_HUMAN	493086	558309	417875	1.38027e+06	467784	227393	150926	187769	207363	305638
sp|P09382|LEG1_HUMAN	704316	356189	358582	459022	340584	864941	247636	397960	281627	264003
sp|Q8TAD2|IL17D_HUMAN	314390	392431	357982	214871	426801	479859	351658	364149	467957	864215
sp|Q15149|PLEC_HUMAN	396633	494010	324265	526160	304280	1.27156e+06	342223	203850	172659	151751
sp|P50895|BCAM_HUMAN	1.03212e+06	485098	636782	470038	277741	370253	202803	177448	200904	324768
sp|Q5EB52|MEST_HUMAN	238511	856150	376061	295328	341191	200686	348086	342376	475108	640701
sp|Q16555|DPYL2_HUMAN	168792	158431	124085	273116	121647	2.43545e+06	89507.2	219980	113158	115718
sp|P07339|CATD_HUMAN	379622	1.32651e+06	303093	332004	282576	214095	222519	219530	185833	294102
sp|Q14767|LTBP2_HUMAN	246107	279284	251983	197225	198229	219145	389491	175138	761347	986349
sp|P42785|PCP_HUMAN	305730	389363	540299	384646	430008	183796	447437	364092	327722	309161
sp|P54803|GALC_HUMAN	248748	460744	313247	394341	365828	307027	410331	362955	396848	397903
sp|Q9Y6C2|EMIL1_HUMAN	515545	420680	416999	338120	232505	136953	247549	363323	436228	451864
sp|P01834|IGKC_HUMAN	411690	492888	388627	357897	285644	132418	464307	364988	324174	336424
sp|P02751|FINC_HUMAN	465674	472637	306763	973162	433577	215056	202171	164395	161023	160649
sp|P08758|ANXA5_HUMAN	222249	197623	150877	568303	141280	1.76778e+06	125357	155244	85543.9	118015
sp|P35579|MYH9_HUMAN	348710	337051	227064	594196	243652	849759	379158	155356	145959	158630
sp|Q9NS84|CHST7_HUMAN	358640	578765	431929	273205	354634	145850	259555	343800	278218	410502
sp|P48061|SDF1_HUMAN	458144	210666	655366	155738	404815	103964	220928	243346	256475	700839
sp|Q5FYB1|ARSI_HUMAN	241151	456804	352220	250366	424369	159735	244300	410840	323002	524038
sp|P00734|THRB_HUMAN	271018	1.39679e+06	149885	195344	204755	77759.9	82305.7	239023	154492	435759
sp|P01008|ANT3_HUMAN	429906	355829	360899	634524	269491	139594	115003	166236	559298	172605
sp|P00740|FA9_HUMAN	247443	475291	318424	221821	271230	138240	133637	328509	417541	634981
sp|Q66K79|CBPZ_HUMAN	225590	410802	248277	274008	371549	222840	420986	208898	246075	517152
sp|P05023|AT1A1_HUMAN	441247	135586	167246	398028	195022	931748	268041	134551	101613	365208
sp|Q06830|PRDX1_HUMAN	355363	246859	175141	219626	150990	1.10758e+06	441843	167193	93633.6	150086
sp|P06744|G6PI_HUMAN	185800	140733	119810	245823	110626	1.76775e+06	130664	182890	84958.6	126036
sp|Q96P63|SPB12_HUMAN	612438	394613	383660	294201	191490	163578	385712	162987	216926	263060
sp|Q13275|SEM3F_HUMAN	265896	370815	308558	255517	286957	231652	248521	271939	322735	480509
sp|P31151|S10A7_HUMAN	587741	762581	255787	358102	198794	167340	152615	140555	174126	171494
sp|P06703|S10A6_HUMAN	110472	82174.8	48217	92864.6	31479.4	2.34593e+06	12009.4	158811	27742.2	48573.1
sp|P10599|THIO_HUMAN	767389	349659	391025	220197	222945	308842	244712	156807	108582	151974
sp|P04062|GLCM_HUMAN	281145	402869	428015	283323	289106	139613	203520	281141	262426	329512
sp|P01023|A2MG_HUMAN	220951	213190	373663	383967	161708	92413.6	211159	99170.5	1.03337e+06	101622
sp|P08133|ANXA6_HUMAN	255240	193357	174031	475290	159995	1.10863e+06	103726	136594	108214	156071
sp|P30101|PDIA3_HUMAN	242326	180641	182084	436331	130545	1.13742e+06	79868.1	131901	236742	72912.8
sp|Q641Q3|METRL_HUMAN	203038	325883	258809	218320	273844	323393	211105	292848	259721	449446
sp|P05089|ARGI1_HUMAN	447203	391703	341525	257830	179000	181437	534858	143514	155503	178125
sp|Q08188|TGM3_HUMAN	615056	336413	318016	274024	199707	206558	329843	167136	147116	168949
sp|Q01469|FABP5_HUMAN	323338	127011	110658	144750	124518	153754	1.52544e+06	75986.2	114545	47362.2
sp|O15537|XLRS1_HUMAN	226888	411540	260685	234809	237474	139181	220100	283824	275730	422943
sp|P47929|LEG7_HUMAN	239629	263645	126044	112335	111532	71651.4	1.53394e+06	74784.7	110782	67829.3
sp|P08493|MGP_HUMAN	641900	225575	257550	213195	172331	253868	150673	204216	188552	365361
sp|P04908|H2A1B_HUMAN (+7)	329067	69733.5	114641	1.10249e+06	282382	454664	83698.1	119319	31740.2	70374.1
sp|P12259|FA5_HUMAN	338469	353745	289201	245799	236265	125761	222502	274354	235258	299350
sp|Q8N474|SFRP1_HUMAN	192064	307871	286111	186226	370240	115787	369859	227800	187689	326491
sp|P30041|PRDX6_HUMAN	130018	134947	78404.6	151531	79361	1.52869e+06	123165	164586	71808.1	84537.1
sp|Q0P6D2|DIK1C_HUMAN	204701	282582	304109	194921	240670	200858	173165	272562	327668	318786
sp|P07858|CATB_HUMAN	287883	275513	257281	203122	247863	124197	422757	201981	218134	232788
sp|P55001|MFAP2_HUMAN	234481	117564	138972	122705	104068	149910	175537	134083	665188	625568
sp|O43175|SERA_HUMAN	136448	84802.8	79529.1	138850	90825.4	1.59863e+06	109330	119452	42959.2	56455.9
sp|P05813|CRBA1_HUMAN	116920	87870.5	102301	115784	114210	1.4642e+06	40612.5	182862	82051.8	100159
sp|Q99985|SEM3C_HUMAN	268853	246613	249590	176565	221887	133366	160983	221563	191320	521333
sp|O00300|TR11B_HUMAN	293564	463478	368881	280875	238009	58079	147313	169416	166010	182511
sp|P49765|VEGFB_HUMAN	158459	335229	274799	231908	211113	162072	201841	158648	245744	354261
sp|P34096|RNAS4_HUMAN	253094	362886	310996	182708	205374	102313	129345	238720	179568	359747
sp|Q99584|S10AD_HUMAN	209244	160467	211025	269158	98515.5	905307	110085	196681	65324.5	83090
sp|Q5D862|FILA2_HUMAN	478045	294532	253575	206644	212732	209865	261540	131894	146900	88514.1
sp|Q5VUD6|DIK1B_HUMAN	168345	260314	258773	209422	230207	103882	222401	256967	239596	323290
sp|Q08378|GOGA3_HUMAN	615703	351203	227744	411078	90659.2	59257.8	113074	60321	143397	183601
sp|Q96RW7|HMCN1_HUMAN	499102	157290	236277	335400	168745	46104	69018	64368.3	498216	127984
sp|P11142|HSP7C_HUMAN	250290	199815	174916	227502	151488	496447	299968	133297	116046	149892
sp|P53674|CRBB1_HUMAN	77061.9	47004.6	55658.3	111254	87580.8	1.51136e+06	48371.2	122245	41349.7	45531
sp|Q9NQX7|ITM2C_HUMAN	227914	275953	247542	214384	194631	190980	225400	190985	167150	206288
sp|P01009|A1AT_HUMAN	454688	378561	156245	134581	145752	52731.4	173982	180526	140952	312165
sp|P52209|6PGD_HUMAN	191237	102532	137078	270666	83825.2	929659	54595.4	119499	51724.9	134189
sp|Q86UD1|OAF_HUMAN	219643	215728	202903	213047	181835	102169	152855	263669	192379	285082
sp|Q96DR8|MUCL1_HUMAN	400108	256289	115506	239843	242969	174547	155356	138586	178322	111659
sp|P25311|ZA2G_HUMAN	369529	293339	186881	287573	111837	91925	310590	65307.5	192597	97671.1
sp|Q658N2|WSCD1_HUMAN	103180	277256	235096	160036	152131	157666	230963	126827	243686	319519
sp|P15121|ALDR_HUMAN	91662.7	106463	103717	154218	68649.9	1.12079e+06	96768.3	124992	68509.9	69422.9
sp|O75325|LRRN2_HUMAN	86582.8	261111	163874	157536	144722	310577	163085	207926	201857	294903
sp|P12830|CADH1_HUMAN	386696	226687	342968	120433	148503	76945.2	120765	197786	117924	242099
sp|Q14204|DYHC1_HUMAN	217957	261498	194577	278219	107942	63774.6	167489	170128	209953	267200
sp|P21217|FUT3_HUMAN	350469	202053	320385	176706	250420	57099.2	128858	146542	82615.1	211836
sp|Q5T750|XP32_HUMAN	326484	206506	153208	80960	144041	65813.4	679488	48664.7	140379	45232.4
sp|P02647|APOA1_HUMAN	280092	279771	206704	262062	101898	125275	126832	88829.4	246502	154760
sp|Q9Y287|ITM2B_HUMAN	273249	240218	216201	154924	115361	189242	122899	126771	181776	251192
sp|P30086|PEBP1_HUMAN	159194	60377.8	77405	217595	56892.1	904061	71349.6	88578.4	58112.6	63308.9
sp|P03973|SLPI_HUMAN	225479	220379	220970	113402	151046	64415.7	122432	209314	145850	281387
sp|P13716|HEM2_HUMAN	89262	66862.8	62481.4	81081.1	33878.7	1.11168e+06	64832.3	164322	34589.6	37264
sp|Q6ZMP0|THSD4_HUMAN	94727.2	216340	215681	206097	183202	107713	146244	144116	214328	216614
sp|P45880|VDAC2_HUMAN	113208	97416.9	73148.6	292014	65428.8	750126	109290	92856.7	70320.5	78426.5
sp|P60903|S10AA_HUMAN	312022	158413	103664	458702	82381.8	244950	100101	64539.8	76225.5	127669
sp|Q96JY6|PDLI2_HUMAN	310380	181419	156334	184479	188292	124332	226098	140433	76714.1	126169
sp|P62937|PPIA_HUMAN	225973	95048.4	127385	301161	79147	523739	115697	89195.5	57016.5	96119.4
sp|P40967|PMEL_HUMAN	187308	238090	183128	377479	149385	113733	133179	89568.2	55809.9	160386
sp|P31944|CASPE_HUMAN	332690	219389	227702	212005	122180	107022	143407	90603.9	108855	98575.6
sp|P02766|TTHY_HUMAN	148576	169703	135648	147390	174662	75150.7	284723	206429	109744	179635
sp|Q8NES3|LFNG_HUMAN	134968	196443	216633	89899.2	123295	162459	105499	233862	123006	231856
sp|Q99988|GDF15_HUMAN	162971	171352	221179	135048	187402	73084.9	112656	147120	135866	263724
sp|Q96L58|B3GT6_HUMAN	175045	193974	199868	119150	154639	139193	110157	144368	145315	198446
sp|P36955|PEDF_HUMAN	171318	236407	191514	248098	182554	72886.3	79521.1	118386	132013	127749
sp|P02771|FETA_HUMAN	154989	156761	182840	291828	147642	31685.2	54529.4	48398.6	462031	29262.3
sp|P55103|INHBC_HUMAN	148284	416190	181183	104617	70900.7	89901.6	56476.9	103594	89914.9	269246
sp|P32119|PRDX2_HUMAN	179147	131767	103922	125300	67657.2	585017	108804	89299.9	49404.1	71698.3
sp|P31947|1433S_HUMAN	53393.3	220765	42323.8	64640.6	51267.3	8612.44	896432	21964.2	125635	24895.8
sp|P21333|FLNA_HUMAN	104190	97147.7	91495.9	202444	91509.5	557344	135517	79891.2	80151.1	48640.9
sp|P61204|ARF3_HUMAN (+1)	208049	136538	136892	151681	87266	350751	82181.7	110785	74316.8	131648
sp|P01024|CO3_HUMAN	139011	154964	146693	245455	123041	68430.4	189669	73138.9	236485	92348.9
sp|Q92824|PCSK5_HUMAN	104113	202351	171491	114328	123374	125221	99376.6	146411	122988	246982
sp|Q8WUA8|TSK_HUMAN	84709.7	283183	124544	93224.8	71412.6	121637	70540.9	162699	150435	245510
sp|Q92954|PRG4_HUMAN	55157.1	79372.5	94883.3	69190.2	41751.2	79399.4	123082	113795	173269	561723
sp|P15559|NQO1_HUMAN	256415	149376	141885	95781.5	75728.3	259272	55422.2	82847.4	80962.1	188237
sp|P22392|NDKB_HUMAN	101951	74214.2	66795.5	107690	47775.1	593550	140451	72840.3	86194.7	86248.3
sp|P02788|TRFL_HUMAN	217529	135029	154823	179736	136872	44397.2	53832.3	54471.2	328024	49414.7
sp|P20783|NTF3_HUMAN	101533	191094	171272	97354.6	144664	45297.1	86975.4	178804	134922	199643
sp|Q12805|FBLN3_HUMAN	173862	110460	104476	136164	95460.1	74069.8	71489.5	81574.6	213038	288875
sp|O75888|TNF13_HUMAN	161284	141539	136421	134128	110376	114537	94541.8	141848	106653	199077
sp|P18669|PGAM1_HUMAN	78337	61580.7	37208.1	94261.6	36943.1	788437	62069.4	69976.4	39688.6	47996
sp|P63000|RAC1_HUMAN	151319	130977	171597	116384	144500	71772.8	109959	109302	135355	153096
sp|P06858|LIPL_HUMAN	135531	118355	143096	112311	145502	90382.6	137294	112400	75296.9	214005
sp|P10253|LYAG_HUMAN	101419	203955	144507	106494	101125	115415	89782.5	137576	106236	173283
sp|P24593|IBP5_HUMAN	165859	144351	143569	71819.7	96327	106314	103148	109073	97165.8	232692
sp|Q99497|PARK7_HUMAN	84877.3	101627	58710.1	86018.2	46636.8	616616	87991.1	71977.4	52439.8	55632.5
sp|P02654|APOC1_HUMAN	163628	275909	197680	88475.6	104698	49056.8	59141.6	69207.5	86236.2	163101
sp|P22314|UBA1_HUMAN	44363.5	44907.5	37160.1	28402.7	29651.3	217313	37889.1	246315	60805.5	469564
sp|Q15517|CDSN_HUMAN	140937	149572	82976.7	105033	59681.1	42288	441971	45260.9	78915.9	54614.4
sp|P23284|PPIB_HUMAN	149564	79795.8	90505.3	200878	89886.8	344907	52781	61421.7	37945.4	79873.4
sp|Q8N3Z0|PRS35_HUMAN	95494.9	143718	110478	71624.6	84375.8	88189.5	118876	112416	125627	173535
sp|Q2TBF2|WSCD2_HUMAN	99760.5	180739	116745	87824.2	79495.5	33159.3	75571.3	114950	108184	212031
sp|Q9H9S5|FKRP_HUMAN	87765.8	163569	135253	71178.5	85476	59550.5	106416	95779.7	148323	153567
sp|P04196|HRG_HUMAN	44973.3	169600	92163.2	73232.4	96084.5	50922.6	102057	129962	218329	123203
sp|P08294|SODE_HUMAN	124971	96005	126077	95001.7	92426	126468	68352	82213.3	143053	126123
sp|Q9H239|MMP28_HUMAN	76833.3	195248	108687	82340	77924.6	75043	140887	76882.7	73835.2	157779
sp|P21926|CD9_HUMAN	176848	74112.1	94249.9	210235	70337.2	56589.3	75615.6	43506.5	56162.8	170453
sp|Q86XX4|FRAS1_HUMAN	96761.4	120997	117420	102785	63091	144408	78811.8	79745	112745	107491
sp|P01127|PDGFB_HUMAN	74875.1	119635	131710	109838	63583.3	106166	65407.3	67907.2	72739.6	205405
sp|Q00325|MPCP_HUMAN	115050	89106.1	53191.8	152416	50102.9	327434	54752.7	52096	43085.6	53200.6
sp|Q03252|LMNB2_HUMAN	72468.2	35371.5	43411.7	250713	77880.1	315307	48715.4	53069.3	30056.3	52699.6
sp|P29508|SPB3_HUMAN	166433	176852	69020.1	85400.3	58348.8	41339.2	259800	29581	46181.7	33903.4
sp|P40227|TCPZ_HUMAN	83500.8	103529	102277	100615	102929	59295.1	107940	101010	105714	96546.8
sp|P31025|LCN1_HUMAN	332788	55652.3	53671.1	142134	50427.5	46561.5	54567.1	110865	64004.9	47701.4
sp|P55083|MFAP4_HUMAN	105210	104574	75668.6	105902	71314.5	69175.5	63684.1	90292.8	86897.7	180200
sp|Q9H3Y0|CRSPL_HUMAN	130272	39991.6	39316.7	44783.6	40613.1	131453	81764.3	34794.4	116516	288968
sp|P11166|GTR1_HUMAN	148310	28699.6	33447.1	240150	36908.1	283564	52029.2	27399.6	20089.1	73074.8
sp|P07437|TBB5_HUMAN_family	76151.1	53832.8	45054.5	98009.5	59757.9	475699	46598.3	49246.9	19020.6	20104.4
sp|P09668|CATH_HUMAN	64524	194599	94988.1	93710.3	79618.5	18314.6	52988	99276	115122	116625
sp|P49189|AL9A1_HUMAN	164732	85052.3	81262.6	92006.3	33062.9	284811	38170.7	43295.4	42765.4	52088.2
sp|Q9Y6F9|WNT6_HUMAN	185348	116123	124719	117624	79024.4	33450.7	37320.7	68515.6	59492.7	93405
sp|P07741|APT_HUMAN	90241.2	132286	120331	143857	85058.4	48139.5	100986	60448.9	75469.9	54713.6
sp|P00403|COX2_HUMAN	41166.4	56558.5	31522.3	81234.8	24938.6	511031	38737.5	48736.2	42518.6	28476.2
sp|P30044|PRDX5_HUMAN	42858.2	41553.6	30905.6	56216.1	22587.7	557537	20804.4	63453.1	24894.7	33248.5
sp|P23396|RS3_HUMAN	95358.4	59426.6	60418.2	63806.7	41899.5	309891	63457.5	52770.5	58313.9	75613.5
sp|Q9NS98|SEM3G_HUMAN	76974.2	99463	104602	71189.4	76846.7	64373.1	77292.2	97787.7	78269.5	133051
sp|Q96A83|COQA1_HUMAN	95671.8	78808.5	47282	51693.3	54985.4	72774.8	61959.6	39584	115709	258775
sp|P14555|PA2GA_HUMAN	156251	90320.2	110418	36386.1	37965.8	15540.1	120250	53441.2	60297.1	179919
sp|Q8N436|CPXM2_HUMAN	75231.9	102723	102649	85383.2	84244	58821.1	67199.2	76673.4	105858	90557.2
sp|P07320|CRGD_HUMAN	38945	26235.8	21651.4	37744.1	20698.4	534043	23888	106341	15317.4	24098.5
sp|P00966|ASSY_HUMAN	55750.6	42778.4	55035.8	72657.4	55537.3	372285	53315.4	64570.8	43163.9	32901.5
sp|P63104|1433Z_HUMAN	98771.7	61491.9	41811.8	66697.4	32835.9	300621	132310	39292.1	36898.5	21860.4
sp|Q8TE56|ATS17_HUMAN	70381	134147	79754.5	87192.7	68473.7	70197.1	67362.3	61371.8	72418	115325
sp|P17858|PFKAL_HUMAN	72112.6	61161.2	95368.3	102042	68499.7	132609	32605.1	29922.1	175728	50167.3
sp|P22626|ROA2_HUMAN	106088	65450.8	46665.8	83477	28378.1	382391	34181.2	34391.2	16766.8	18936.8
sp|P23490|LORI_HUMAN	280143	73087.6	94403.5	85150	56516.7	61068.4	41334.2	45362.8	54092.6	25486.2
sp|Q9P0M6|H2AW_HUMAN	61882.5	64258.5	46912.7	207871	89538.2	155892	49693.5	57921	36482	38809.8
sp|O14657|TOR1B_HUMAN	63115.2	107304	99046.6	72545.3	79104.5	58258.5	57956.5	74624.1	87689.2	106824
sp|Q9BQI4|CCDC3_HUMAN	142755	34464.5	46435.8	30131.3	22828.7	30849.9	76218	55689.6	80252.9	286315
sp|Q14515|SPRL1_HUMAN	170973	73530.3	84254	76248	55006.2	80681.5	47632.7	68283.5	78296.4	65965.8
sp|Q8N145|LGI3_HUMAN	64693.4	95346.3	125690	63056	74173.3	62614.9	92999.6	50508.7	73834.8	97952.8
sp|Q9UKZ9|PCOC2_HUMAN	59857.4	137195	79071.2	71723.4	50764.1	34585.1	63612.5	108085	63642.2	125708
sp|Q9UHG3|PCYOX_HUMAN	56919.4	95463.5	67437.5	87883.3	70378.5	146278	98346.8	46579.5	56823.1	59720.9
sp|Q9NS15|LTBP3_HUMAN	38387.5	39571.8	43675.7	33806.3	31108.1	29888.4	39010.3	24270.2	238479	267074
sp|Q13232|NDK3_HUMAN	44619.6	44453.3	31411.6	32844.6	31977	173322	18538.7	281021	48440.9	56836.1
sp|P07737|PROF1_HUMAN	84210.2	64875.2	56343.1	78526.3	45930.9	226134	44176.2	43710.5	52047.7	62534.8
sp|P58215|LOXL3_HUMAN	117375	89430.8	88362.8	105355	65218.2	64285.1	44172.4	42692.2	69448.5	70188.2
sp|O75462|CRLF1_HUMAN	80762.8	86554.1	99318	83337.9	82474.5	46755.6	70108.6	49247.2	71019.9	81834.1
sp|A0PJZ3|GXLT2_HUMAN	109588	120347	114331	70272.2	62111	21503.7	40454.2	70029.3	53302.8	89217.3
sp|P61812|TGFB2_HUMAN	19417.7	38658.1	37347.6	27712.2	21007.7	14452.2	36078.3	28311.6	243862	276574
sp|P13942|COBA2_HUMAN	124642	65827.7	121567	91676.4	89522.2	40238.1	78926.6	51323.5	37567.2	41796.6
sp|Q9H2A7|CXL16_HUMAN	75605.4	87318.6	87981.5	41873.5	62864.2	53571.5	44190.5	96598.9	52318.2	136722
sp|P60842|IF4A1_HUMAN	77336.3	158117	63236.7	57912	51681	53267.1	52578.7	59208	77024.7	75280.2
sp|P27824|CALX_HUMAN	40279.7	41310.5	30552.5	83574.9	24232.9	358265	26870.1	42234.3	32685.8	40809.7
sp|Q96MK3|FA20A_HUMAN	95269.2	85298.6	93899.7	61163.4	68798.9	39680.3	55843.3	56984.5	80933.5	76183.3
sp|P02774|VTDB_HUMAN	94002.8	71869	75961.5	121315	74381.5	25342	30714	32385	161255	25813.5
sp|P00441|SODC_HUMAN	12417.1	7691.62	6898.24	24245.3	5492.63	595153	885	38541	11787.2	6886.5
sp|Q2M2W7|CQ058_HUMAN	58264.2	125305	96263.3	64420.8	56950	37956.4	39522	60864.5	44343.6	123524
sp|O00755|WNT7A_HUMAN	48859.9	100108	84292.7	41348	70510.4	27706.9	56540.2	66044.8	73429.3	133358
sp|Q14766|LTBP1_HUMAN	62320.7	52933.7	76170.5	51255.3	53593.6	22831.7	78193.9	37486.6	99702.5	156035
sp|Q9H2X0|CHRD_HUMAN	80223.7	81144.3	85679.4	63132.3	72909.6	49047.7	43684.6	65163.7	63331.2	83125.3
sp|P53634|CATC_HUMAN	63486.2	133439	66754.5	56150.3	57177.5	48387.1	61733.3	58129.8	57850.2	75613.3
sp|Q9HCT0|FGF22_HUMAN	86050.2	76282.3	53985.4	72533.1	81459.6	39692.2	45716.2	64556.8	62586.2	93699.1
sp|P19823|ITIH2_HUMAN	45586.2	62199.1	83125.2	131130	66506.6	22505.2	26474.9	17809.3	199557	19376.7
sp|P68366|TBA4A_HUMAN_family	58882.5	29460.7	40208	77461.5	35303.5	320023	29115.4	32801.1	21500.3	25675.5
sp|P62873|GBB1_HUMAN (+2)	59535.3	73038.9	80466.2	91298	57342.2	75236	54976	60252.9	46525.1	58420.7
sp|P01033|TIMP1_HUMAN	73688	107596	89787.9	47736.1	49253.9	32726.2	28952.4	69569.6	48727.2	101570
sp|P07195|LDHB_HUMAN	61841.1	43161.5	46036.2	76924	33693.5	250828	27464.5	36562.2	33988.5	38366.7
sp|P12273|PIP_HUMAN	108276	67782.9	59490.8	140555	24913.2	34372.9	83360.9	19854.5	57910.1	51551.2
sp|P04085|PDGFA_HUMAN	54131.9	87295.5	89800.9	59252.4	46563.4	34359	58591.6	77859.3	51957.4	87008.4
sp|Q6PCB0|VWA1_HUMAN	85599.2	71145.6	47154.2	98817.2	61441.6	43242.6	42664.3	53558	59134.5	59672.6
sp|P01040|CYTA_HUMAN	143650	75030.6	60811.4	67716.9	51060.7	29410.2	90585.5	30987	35926.3	28512.1
sp|Q9UM22|EPDR1_HUMAN	49662.3	80058.5	78780.1	49759.9	69105	70411.8	49530.6	62854.3	49698	53443.3
sp|P07686|HEXB_HUMAN	58791.7	99924.6	80422.8	52730.1	45058.4	38759.9	43825.6	63361	53070.1	74809.6
sp|P05090|APOD_HUMAN	78468.2	59938.4	81126.9	101661	65556.4	30111.8	49816.6	60250.6	34314	45274.9
sp|Q9NZT1|CALL5_HUMAN	24247.2	28726.7	10569.9	18292.9	14763.4	17462.5	442330	7770.57	34697.4	5866.6
sp|Q9BSG5|RTBDN_HUMAN	48911.9	80052.2	65430.6	25736.7	32548.3	61513.7	24772.2	60801.4	45077.2	157941
sp|P29279|CCN2_HUMAN	110295	72071.3	74962.6	39967.8	49761.7	30566.4	42375.3	28559	50269.2	98252
sp|Q8TE57|ATS16_HUMAN	102008	66069.9	52677.5	74654	42695.4	18749.2	32977.2	81647.1	49334.3	66787.7
sp|Q9NPF2|CHSTB_HUMAN	59492.4	79666	61720.7	57924.1	49623	37742.9	35073.8	59835.7	54659.5	73445.1
sp|P22061|PIMT_HUMAN	48521.9	60982.8	46296.6	51864.9	55278.6	89287.3	43373.5	69745.4	38426.6	61054.3
sp|O43927|CXL13_HUMAN	102308	39796.4	77476.7	48998.4	85599.2	21111.6	30274.4	71245.9	37273.9	50525.5
sp|P31930|QCR1_HUMAN	57186.9	34590.5	43928.3	54120.5	41903	180359	27418.7	38697.1	57474.3	26350.6
sp|Q14393|GAS6_HUMAN	33589.1	56415.9	42354.9	50518.5	43776.3	111618	47135.6	37943.5	53846.7	73111.8
sp|P53673|CRBA4_HUMAN	30355.9	18733.5	20665.4	38329.5	29142.8	252380	7972.84	96809.5	11725.4	16483.5
sp|O75369|FLNB_HUMAN	85242.9	51922.3	55997.2	62806.7	36468.7	95022.3	32864.1	35573.8	34848.3	23681.4
sp|P35030|TRY3_HUMAN	47112.4	31629	46735.8	33880.1	90829.4	50848	65968.2	64923.7	53144	26181.3
sp|Q7Z304|MAMC2_HUMAN	44791.1	52779.7	72258.2	43955.9	41975.9	32273.4	50217.3	36325.6	58410.7	74195.5
sp|O43505|B4GA1_HUMAN	26408.2	70357.5	53302.4	70803.8	52396.3	60244.8	39301.3	41649.6	42107.6	48496.5
sp|P20073|ANXA7_HUMAN	46011.9	41403.4	31416.5	81168.2	20738	176942	34281.8	21434.6	31303.4	19264.7
sp|P36575|ARRC_HUMAN	33301.2	57767.3	59936.5	102552	65914.7	11471.9	21490.6	26803.7	109612	15010
sp|Q5T4F7|SFRP5_HUMAN	30136.9	83101.3	52121.3	46703.7	52502.6	31135.2	28662.1	49972.6	44445.8	84684.8
sp|O00391|QSOX1_HUMAN	71220.9	48966.7	59385.6	52286.5	39717.1	26636.9	56235.9	45328.9	40105.5	51601.7
sp|O94760|DDAH1_HUMAN	26461.8	19688.2	17779.9	44372.3	18576	283675	17521.3	24644.6	17637.5	17532.6
sp|Q96QA5|GSDMA_HUMAN	150513	80863.9	46869.7	42405.2	34929.3	29691.8	36330.4	22314.2	18526.2	21202.4
sp|P35858|ALS_HUMAN	42845.5	97013.7	38381.5	30670.2	30605.2	29633.4	34776.5	42639.4	42360.7	93793.4
sp|P17931|LEG3_HUMAN	51744.5	32674.3	19457.6	29742.4	19312.6	174696	66317.6	31353.5	22894	29766.1
sp|Q9HB40|RISC_HUMAN	30041.3	66365.5	59615.3	43650.1	44049.3	30707.8	38402.6	45610.1	44562.9	70825.4
sp|Q15417|CNN3_HUMAN	35446.6	12814.2	21458.6	88560.3	30196.5	214392	26005.2	21831.4	4843.54	12563
sp|P56706|WNT7B_HUMAN	20857.1	52927.4	61641.1	28600.4	38695.8	46807.3	38676.4	30577.7	48294.8	96626.1
sp|Q96IY4|CBPB2_HUMAN	65364.8	58124.1	53388.6	24254.3	29170.2	11058	31873.1	48029.9	50704	87511.7
sp|Q14019|COTL1_HUMAN	12609.9	7430.05	9578.46	33997	5500.16	345568	3399.97	24319.5	11137.6	5099.51
sp|P27169|PON1_HUMAN	36081.6	90404.1	63879.1	29643.9	28061.8	19344.9	22154.8	37751.7	28716.6	97133.9
sp|P62277|RS13_HUMAN	37947.6	31709.5	29116.2	48402.4	24079	175467	19419.6	27930.7	22633.9	31600.7
sp|Q96PB7|NOE3_HUMAN	72304	59226.8	52293.4	31351.5	46074.3	23805.1	36978.3	32600.6	33523.9	57299.1
sp|Q6UWP8|SBSN_HUMAN	61652.5	41287	38599.6	37702	31878.5	52909.7	82853.8	25652.6	40627.7	29461.9
sp|Q16769|QPCT_HUMAN	77583.3	73778.7	35144	50399.8	36731	27708	22515.7	33139.8	32158	45852.2
sp|P09211|GSTP1_HUMAN	18725.1	12881.5	3943.82	19919	13907.6	274013	20733.9	26317.3	10171.1	26083.6
sp|Q8TER0|SNED1_HUMAN	37653	46675.6	60073.7	40447.7	38836.4	22367.9	31367.3	32934.4	41856	73219.1
sp|Q14574|DSC3_HUMAN	36753.4	37455.6	30952	41864.7	33509.6	52758.7	84924	34932.5	36721.6	32005.7
sp|P10600|TGFB3_HUMAN	10799.2	13942.4	13332.6	13610.8	12554	10912.7	17772.7	15796.5	134986	175034
sp|O43491|E41L2_HUMAN	38252.2	41443.2	39076.7	79963.4	38348.5	46886.3	39578.1	22941.6	30670.1	40933.7
sp|P61077|UB2D3_HUMAN (+1)	30473.4	40983	44859.3	39609	36986.2	42564.1	70214.8	27868.6	42636.1	39665.8
sp|P05026|AT1B1_HUMAN	59710.4	17373.5	19286.8	51951.3	17072.7	119655	35584.2	13855.4	24310.6	43538
sp|O75915|PRAF3_HUMAN	17231.1	23577.8	7731.91	23739.2	9988.54	224673	39791.4	27812.5	13258.4	9178.92
sp|P41221|WNT5A_HUMAN	38645.9	41771.4	47287.9	34294.5	30214.6	12435.6	25866.5	52546.6	30474.1	81739.3
sp|Q8N8U9|BMPER_HUMAN	38377.2	46924.9	52860.8	38656	44933.2	11697.2	22746.5	28715.6	52746.7	55303.7
sp|Q16891|MIC60_HUMAN	23504.2	12465.8	10102.9	37071.8	12981.5	235220	23974.5	17837.1	12156.7	7523.44
sp|P09972|ALDOC_HUMAN	55151.4	17340.1	28900.1	50714.2	13505.5	119586	8953.12	33872.2	6424.56	56510.6
sp|P08174|DAF_HUMAN	27506.9	41321.8	25375.9	49291.1	43906.6	20524	30902.2	39292.1	61305.3	48858.1
sp|Q9NT22|EMIL3_HUMAN	67697	20585.5	13345.7	19432	16864.2	15225.1	25714.9	22399.6	44905.4	140710
sp|P61626|LYSC_HUMAN	81551	40097	23006.1	38554.8	27593.8	37295.6	27916.8	49134.2	25845.2	35720.6
sp|P21796|VDAC1_HUMAN	28799	25400.1	25768.4	55742	25011.2	121502	28294.5	20411.5	17184.5	26633.6
sp|P31943|HNRH1_HUMAN (+1)	37082.6	25253.4	21597.8	45469.3	28684.5	137456	27450.4	17729.6	8593.57	11022.5
sp|P25788|PSA3_HUMAN	32679.9	39971.6	25005.1	23378	17107.4	137853	29825.5	20413.1	17404	16421.6
sp|P29972|AQP1_HUMAN	40895.5	19268.6	26689.7	72518.1	27075.6	64498.3	37571.2	18863.2	21270.5	30794.4
sp|P00450|CERU_HUMAN	20040.5	26233.4	26630.2	34511	17125.4	89006	35479.3	25588.1	23459.6	55638.7
sp|P18075|BMP7_HUMAN	33113.7	57550.6	29339.7	31775.8	19926.9	24775.7	26225.5	35401.2	31320.7	63017.2
sp|Q13835|PKP1_HUMAN	105377	34167.2	41369.9	23689.9	22186	21195.7	36544.2	30653.4	18517.7	18525.6
sp|Q96RP7|G3ST4_HUMAN	45379	42943.3	51143.2	29673.4	32308.8	24234.3	25738.1	30236.1	24295.9	46244.6
sp|Q9GZX3|CHST6_HUMAN	32451.7	47443.9	44170.7	33818.2	35137.7	26587.3	42829	33226	26605.7	28621.1
sp|P00738|HPT_HUMAN	18607.2	18278.4	8453.81	9513.04	25809.2	8081.3	219045	16090.4	15957.8	10116.4
sp|P09493|TPM1_HUMAN	78180.3	18599.7	23183.1	26033.9	11784.4	136192	8156.36	14312.3	8608.18	20391.1
sp|Q13228|SBP1_HUMAN	19363.6	36601.9	36204.3	22805	27236.5	67912	24267.4	37363.3	28109.6	42018.1
sp|P55072|TERA_HUMAN	20520.3	27362.6	23734.7	30780.6	24805.3	112044	38825.6	18840.8	30288.8	14494.7
sp|Q86SR1|GLT10_HUMAN	35036.1	46659.8	29134.2	37472.1	26877.8	34112.2	27475.1	24373.4	37126.1	40229.4
sp|Q99542|MMP19_HUMAN	32169.4	26084.1	48876.2	42688.8	35252.1	26603	63744.6	22296.2	23347.7	15592.9
sp|O75390|CISY_HUMAN	27104	38483.6	21224.3	25293.2	19488	104242	17630.6	27629.8	18705.2	35214.5
sp|Q5H8C1|FREM1_HUMAN	31002.4	47685.7	43238.4	40617.4	27448.8	18301	24696	21371.2	30886.5	49416.3
sp|P11021|BIP_HUMAN	32617.1	28857.1	32720.9	37705.9	34460.7	64355.4	23102.3	24103.2	22974	30645.1
sp|Q9BXK5|B2L13_HUMAN	11281.5	10293.1	12263.8	21174.8	6781.97	227163	10871.7	13964.3	11591.6	2897.8
sp|Q9Y4K0|LOXL2_HUMAN	73099.7	35502.4	47284.3	29532.3	35236.9	13951.3	27593.1	14904.9	22279.9	25984.9
sp|P05091|ALDH2_HUMAN	45891.2	30470.1	12443.4	38305.3	12250.1	104798	17761.4	13867	18698.2	27190.4
sp|Q9BUJ0|ABHEA_HUMAN	27319.4	48932.3	32910.3	25726.3	38651.9	19158.3	22729.5	32381.5	28860.3	44802.2
sp|Q9UBX5|FBLN5_HUMAN	62897.8	40734.9	35677.1	51960.6	26305	15327.6	13683.2	20845.5	18316	32616.6
sp|Q99943|PLCA_HUMAN	25536.9	37576.3	35267.9	30032.2	31114.5	42258.5	20824	35612.9	30083.9	28072.6
sp|P62491|RB11A_HUMAN (+1)	16728.6	30372.4	19881.9	45553.6	26730.2	98618	18301.4	16761.3	32620.9	10621.5
sp|P05067|A4_HUMAN	40306.6	30526.6	28382.8	28253.5	24662.1	54750	25894	24958.7	33738.9	19952.6
sp|P13073|COX41_HUMAN	25431.3	29753.3	24154	40968.5	29859.9	71775.3	24611.5	20240.4	25547.1	14836.5
sp|Q6X4U4|SOSD1_HUMAN	18650.3	22598.8	34352.6	36876.9	33439	26870.9	40767.2	34852.4	21399.5	36045.7
sp|P10412|H14_HUMAN	25682.7	5172.34	10868.7	51774.4	112410	21216.1	16610.3	48123.4	3280.56	10098.2
sp|P40126|TYRP2_HUMAN	30159.8	33023.2	27084	33392.8	39476.5	26362.8	23058.7	27585.4	30793.6	33434.4
sp|P36873|PP1G_HUMAN (+2)	26948.7	23326	34842.1	28124.9	23128.6	69355.5	22209.5	14640	22013.6	35443.6
sp|P0DOY2|IGLC2_HUMAN (+1)	35286.5	32813.7	23843.7	28348.8	22263.1	19646.4	62519.5	29689.4	22172.1	21466.4
sp|Q8IWY4|SCUB1_HUMAN	32606.9	43242.8	29535.9	29584.9	31558	15941	23771.9	24911.3	25314.7	41053
sp|P07099|HYEP_HUMAN	12099.1	13411.7	10783.3	25043.6	7772.34	184937	9966.38	14514.3	7343.59	9890.78
sp|P37802|TAGL2_HUMAN	22427.7	20874	12613.6	29504.4	7266.13	132400	21752.3	17910	13003.1	13288.4
sp|P25786|PSA1_HUMAN	34671	48796.2	23728.2	39516.4	30729.1	20281.4	14827.4	25611.8	22697.2	28995.6
sp|O14792|HS3S1_HUMAN	28934.6	41293.9	24930.2	19562	21463.4	21600.9	29167.2	38483.4	24753.9	39256.4
sp|P15880|RS2_HUMAN	23631.9	24292.5	21508.1	14058.3	16288.9	97667	27549.4	20882.9	18278.3	24673.8
sp|P17900|SAP3_HUMAN	43079.7	84550.2	27660.1	28072	18544.5	18182.1	24589	11011.4	15421.4	16824.6
sp|Q9Y617|SERC_HUMAN	20882.5	25703.4	22188	17856.7	21403.3	73419.4	28565.7	21627.3	24607.1	26587.8
sp|P25067|CO8A2_HUMAN	26652.1	23601.5	14297.5	15638.1	12301.3	13707.4	25239.9	19427.8	48304.3	78250.9
sp|P09455|RET1_HUMAN	18268.8	10821.6	9008.44	17551.2	6959.39	170686	5343.4	18860	5633.49	8451.88
sp|P31213|S5A2_HUMAN	27524.5	17290.6	13068.3	60255.4	14176.4	81826	14259.1	13884.9	11554.9	16748.6
sp|O60243|H6ST1_HUMAN	29669.6	31329.3	33561.2	33408.1	23516.8	17470	25669	19812.2	19579.2	34214.1
sp|P12236|ADT3_HUMAN	19467.2	33691.5	21832.4	24133.7	11895.7	57718.9	37204.1	28262.3	22699.4	9829.08
sp|P33908|MA1A1_HUMAN	22215.8	38677.5	32559.1	25756.8	25304.6	13810.7	19560.6	28846.8	27609.1	31378.4
sp|Q16363|LAMA4_HUMAN	87056.8	18334	28043.6	33363.4	18455	13732.1	11535.2	12393.5	18587.6	22335.5
sp|Q9C0A1|ZFHX2_HUMAN	19168.5	41550.4	26830.5	23629.9	20708.4	22845.7	18403.5	21187.1	23357.9	32978.9
sp|P21246|PTN_HUMAN	21644.2	17600.9	18291.2	11575.9	14872.4	12660.3	17010.7	2221.91	109300	20013.4
sp|O75223|GGCT_HUMAN	47912.6	45873.9	36192.5	19951.3	20205.8	16688	17803.2	12417	14201.8	12912
sp|O14656|TOR1A_HUMAN	14262.9	31586.8	28933.2	24530.6	22254.5	30439.7	15547.1	26584.6	21491.7	28270.4
sp|Q9HDC9|APMAP_HUMAN	21217.3	48311.5	23365.1	15113.6	13337.6	46162.6	17239.3	14553.4	13996.8	27960.5
sp|P02746|C1QB_HUMAN	42065.1	30730.1	24501	22700.4	15059.5	10121.1	14946	26037.6	21086.1	28637.7
sp|P55058|PLTP_HUMAN	35572.7	24492.4	38182.9	25765.9	19908.5	16773.9	13718.5	14752.3	22036.4	23686.8
sp|Q96JB6|LOXL4_HUMAN	34247.8	31763.6	28751.5	31621.7	20311.2	11920.3	18026.9	9056.41	15514.4	33014.4
sp|P14625|ENPL_HUMAN	11890.7	9797.01	8823.95	14606.9	4983.63	140693	3652.94	12474	15172.3	8816.65
sp|Q9H1J7|WNT5B_HUMAN	42971.3	27787.4	27379.1	20770.1	19241.6	4660.15	19302.2	23797.1	17935.4	26609.9
sp|P22003|BMP5_HUMAN	48045.3	24330.1	31120.3	22636.9	15274	13883.9	13649	17043.7	18163.6	25856.1
sp|P23378|GCSP_HUMAN	28497.9	12609.6	12317.2	19270.3	10456.1	104723	9684.49	14285.3	11063.8	6886.34
sp|P25940|CO5A3_HUMAN	13156.1	32991.3	20376.4	22176.4	19586.3	23389.1	21061	24753.5	18596.8	32562.7
sp|Q14624|ITIH4_HUMAN	18760.6	30099.8	23470.6	38120	22221.2	10561.3	18774.7	14053.2	42918.2	7066.04
sp|P61604|CH10_HUMAN	22492.2	18690	21692.2	27050.9	14175.2	58725.7	17183.8	14427.5	16272.6	15228.9
sp|P13639|EF2_HUMAN	22023.3	14261.4	11208.7	17855.7	7949.05	56764.9	63578.9	10104.8	11369.2	8767.8
sp|P18124|RL7_HUMAN	19186.7	20362.6	19936.5	25051.1	14959.2	68236	10429.4	12081	17044.6	16399
sp|Q99999|G3ST1_HUMAN	26130.2	24802.7	26845.3	28960.3	18598.9	15545.7	15583.8	17614.2	21674.2	26214.9
sp|P62249|RS16_HUMAN	17510.7	14605.5	22034	24688.1	14246.4	36171.2	9352.29	16461.7	41513.5	21732.4
sp|Q6ZVX7|FBX50_HUMAN	66417.5	30069.5	21956	16572.6	13856.3	15993	18828.5	11603	7820.08	14099
sp|P54652|HSP72_HUMAN	18946	17160	22281.3	19081	25440	27307.2	14254.1	23328.1	27225.8	18737.8
sp|P27482|CALL3_HUMAN	14598	25726.2	7348.75	11934.3	9561.04	8681.1	113722	8021.3	13739.8	150
sp|Q9HCB6|SPON1_HUMAN	26054.4	26067.6	29115.2	20032.6	19498.9	16743.7	12224.5	21914.1	14809.1	22210.9
sp|P61978|HNRPK_HUMAN	16712.8	9807.16	11756.1	14361.2	9833.45	96815.1	16465	12655.5	10376.5	8297.55
sp|O15173|PGRC2_HUMAN	11567.3	20563.2	10404.5	16402.4	9971.67	69738.1	11555.4	17968.9	13914.8	21424.3
sp|Q9BQ16|TICN3_HUMAN	26386.6	24073.2	25831.8	18756.6	21563	7702.1	13450.8	18659.6	22203	24528.4
sp|P62258|1433E_HUMAN	36729.1	14320.7	12419.6	13964.8	7557.9	88059.3	6307.2	8800.31	1887.79	7688.64
sp|P01859|IGHG2_HUMAN	12841.3	26868.3	9990.74	9890.48	8566.78	7217.54	85129.1	15340.7	11251.8	10434.5
sp|P50995|ANX11_HUMAN	28484	14247.4	14398.4	28095.3	6482.27	70266.9	6369.81	8443.08	5246.08	9138.77
sp|P35580|MYH10_HUMAN	18721.9	8294.24	8767.97	37896.6	7905.34	83585.2	7483.07	6231.78	6267.86	4958.69
sp|O95967|FBLN4_HUMAN	22162.3	14482.8	10815.1	17141.3	12016.1	23883.2	20120.4	10391.5	27713.5	31260.3
sp|P51991|ROA3_HUMAN	21335.1	16246.3	16296.4	28147.1	15875.3	56398.3	9047.49	12013.5	5465.01	8720.1
sp|P06753|TPM3_HUMAN	15972.3	35224.3	12718.9	14732.8	9658.87	55754.3	18614.3	9654.54	6919.12	8058.58
sp|Q8TDB4|HUMMR_HUMAN	7083.05	5370.1	4937.53	35846.5	4843.76	95535	12865.3	7682.35	2720.8	4343.82
sp|P58107|EPIPL_HUMAN	6748.24	21573.9	7222.99	9221	150	150	116444	5891.89	9136.02	4403.93
sp|O60911|CATL2_HUMAN	21193.5	20592.3	21705.2	10904.8	16995.4	9432.9	16487	15676.1	16895.7	28520.9
sp|Q9H4F1|SIA7D_HUMAN	23519.2	23308.8	17527.2	12777.6	14002.2	19336.1	9859.52	14618.2	10003.7	18657.5
sp|P16278|BGAL_HUMAN	10649.2	24940.4	22610.4	13090.1	15635.5	11687.2	10942.4	9732.2	15275.8	20503.8
sp|P31946|1433B_HUMAN	13209.4	6093.53	9224.44	9275.69	4077.85	83931.5	13639.9	5609.95	4597.87	2629.59
sp|P29122|PCSK6_HUMAN	12354.3	26648.9	19561	8568.3	16318.2	9504.02	14049.3	12937.6	11009.9	19377.1
sp|Q9Y5W5|WIF1_HUMAN	11829.3	26697.2	17456.5	10349	13916.7	7344.29	8802.78	12851.8	13001.5	23931.3
sp|P50395|GDIB_HUMAN	15758	12492.7	11799.7	13551	8511.87	43954.1	9671.74	11327.7	7320.84	7210.04
sp|Q8NBR0|P5I13_HUMAN	11070.8	25766.1	14990	9645.01	15575.4	8812.04	8896.23	11718.7	11784.1	20496.1
sp|O43813|LANC1_HUMAN	25672.7	15315.9	18553.3	13601.6	11415.2	7453.25	10263.3	9797.26	6687.81	12858.9
sp|Q9Y662|HS3SB_HUMAN (+1)	9554.38	10391.1	17601.1	12742.5	9042.09	11165	6211.05	10416.8	20321.8	23379.4
sp|Q00839|HNRPU_HUMAN	15483.7	7074.85	10369.3	13782.1	14275.5	30384.4	8971.62	6886.67	7618.96	11673
sp|A6NNZ2|TBB8B_HUMAN	9080.77	20175.3	10600.2	12470	8210.01	5751.77	28745.2	5241.99	8632	12823.3
sp|Q08722|CD47_HUMAN	18779.3	8675.49	10638.5	21384.7	4972.72	19711.9	9994.98	5551.55	8420.65	13064.5
sp|Q9Y2C3|B3GT5_HUMAN	10110.8	15934.1	19306.3	8246.59	11426.7	7921.71	8651.37	14507.7	10789.9	12411.8
sp|O94905|ERLN2_HUMAN	5185.47	5291.93	3860.46	18768.6	6765.14	47529.7	9007.87	6198.33	5114.06	3588.22
sp|Q49AN0|CRY2_HUMAN	14785.9	9342.18	10131.3	17357.1	12295.8	6252.93	4407.14	5056.49	12588.9	15600.8
sp|P10809|CH60_HUMAN	3692.57	5541.45	150	5694.06	1546.76	84650.5	150	5751.08	150	150
sp|P07237|PDIA1_HUMAN	7472.34	13162.9	6989.23	6920.09	4784.15	33475	14548.9	7024.37	6940.36	6158.7
sp|P48163|MAOX_HUMAN	3000.69	5529.1	4280	6372.45	4802.11	62005.2	5814.52	5722.2	5134.09	3103.95
sp|P62993|GRB2_HUMAN	16601	12966.1	10004.5	13739.1	8390.78	10823.5	6976.68	7560.72	6283.29	10826.3
sp|P13591|NCAM1_HUMAN	10623	3866.16	7067.16	18783.5	3206.97	34907.6	8273.06	3482.61	4334.9	9503.35
sp|Q14011|CIRBP_HUMAN	22593.9	10517.4	8690.08	5464.06	2824.62	40931.5	1839.75	4079.49	1606.73	3613.61
sp|P11117|PPAL_HUMAN	10943.9	17666.5	9037.91	7448.04	9046.4	5886.28	6471.43	7025.48	10548.1	10086
sp|Q7Z406|MYH14_HUMAN	7128.38	9431.25	4840.91	11347.8	4576.02	29473.1	8666.72	3286.3	3618.26	4406.63
sp|P47985|UCRI_HUMAN	4211.65	1471.5	4223.82	8662.99	2658.86	53045.8	4416.62	3367.77	3583.99	947.49
sp|P36542|ATPG_HUMAN	1914.6	3181.21	736.292	8412.06	1226.78	55906.4	3370.42	4458.3	1234.6	150
sp|O60437|PEPL_HUMAN	14781.7	5590.58	8959.73	6888.92	5234.85	16212.5	4586.2	6713.51	2550.3	7419.7
sp|Q76M96|CCD80_HUMAN	12111.9	6069.97	6207.13	4946.69	12150.7	6261.68	3927.98	3878.93	10202.5	12892.4
sp|P07910|HNRPC_HUMAN	9721.64	5065.75	5276.88	18939.7	6312.4	6892.22	5939.76	4107.45	6401.25	4441.08
sp|Q12797|ASPH_HUMAN	4141.38	3573.81	15531.6	3914.77	5352.93	2990.99	22449.3	3143.7	4982.36	5588.86
sp|Q9NQ36|SCUB2_HUMAN	10802.1	6762.72	13889.5	7620.91	5707.37	1566.61	6324.59	4989.38	4762.06	8965.54
sp|P08603|CFAH_HUMAN	10052.9	7936.59	6353.63	17550.1	11594.8	2718.88	2598.93	2891.29	5273.78	4409.33
sp|Q5JU69|TOR2A_HUMAN	7514.63	7134.26	5796.45	5805.42	4300.09	20776.6	2463.83	6146.56	3725.43	6973.61
sp|P16104|H2AX_HUMAN (+1)	10948.8	1958.9	2800.12	22385.9	7095.52	14049.3	2967.71	3067.25	1817.7	3177.41
sp|Q96EG1|ARSG_HUMAN	2749.54	4248.63	6073.16	11843.5	6157.88	7982.87	5217.66	6413.85	9549.84	4863.73
sp|P21266|GSTM3_HUMAN	1741.66	150	1232.98	3099.28	2613.83	48112.3	1459.76	4111.38	150	1133.58
sp|Q6UXI7|VITRN_HUMAN	7941.5	5210.25	9323.39	4109.86	11682.6	2786.24	4279.63	7880.43	3294.21	6585.48
sp|P07900|HS90A_HUMAN	5069.96	2884.49	3278.11	4282.84	2282	14499.3	6429.46	2549.89	8093.01	3792.19
sp|P30740|ILEU_HUMAN	3638.99	1456.95	2603.32	5831.29	150	24934.2	150	3910.33	150	1129.83
sp|P08238|HS90B_HUMAN	3948.98	3442.14	4045.19	3509.1	4033.94	8485.26	5577.46	3553.17	3164.65	4031.66
sp|Q16270|IBP7_HUMAN	2184.15	1937.14	3028.25	2793.14	7324.85	8024.9	3509.7	3989.67	4414.08	3009.15
sp|O00462|MANBA_HUMAN	2755.55	4404.74	5217.12	3132.42	3239.21	1663.09	4348.34	5695.14	4700.55	5030.63
sp|P35443|TSP4_HUMAN	2425.56	3610.02	3207.52	4004.21	2540.78	2474.17	2399.75	1483.42	10458.7	7428.24
sp|Q15084|PDIA6_HUMAN	1387.77	150	150	3210.93	150	28006.2	150	2456.2	150	903.154
sp|P08514|ITA2B_HUMAN	4197.2	3376.85	3494.61	4980.39	3633.87	3578.23	2907.82	2398.31	2752.81	5150.72
sp|O00634|NET3_HUMAN	4900.88	4768.69	6749.87	2558.47	3923.04	150	2873.47	3086.46	1758.74	5308.52
sp|P16519|NEC2_HUMAN	3638.71	3649.56	3726.72	2932.03	2618.08	1105.61	1470.12	3646.38	3640.38	3968.17
sp|Q9NQ79|CRAC1_HUMAN	1637.12	2981.99	2308.39	2765.11	1685.72	2807.89	2429.02	2687.46	2772.04	2768.69
sp|P18206|VINC_HUMAN	2552.62	1577.72	2157.48	1356.06	1760.83	6945.41	801.036	1079.69	1232.83	811.666
sp|P26038|MOES_HUMAN	1884.77	1033.28	150	3757.06	909.799	7471.59	1344.21	1482.51	779.936	1454.39
sp|P55064|AQP5_HUMAN	1170.55	150	150	9091.86	150	150	1514.79	150	942.382	1577.53
sp|O75367|H2AY_HUMAN	1505.37	2442.48	1215.13	2327.41	1285.86	150	1299.99	1050.75	1148.19	2079.17
sp|P09525|ANXA4_HUMAN	781.186	1426.21	150	3608.48	150	7471.09	150	150	150	150
sp|Q13509|TBB3_HUMAN	1851.38	1420.44	150	1660.03	150	3477.99	1206.51	921.645	1277.19	1542.27
sp|P38606|VATA_HUMAN	1156.82	873.438	1289.07	1711.45	150	4109.49	1785.92	150	150	150
sp|P02458|CO2A1_HUMAN	1051.49	1346.48	917.281	1201.02	800.908	1897.57	1236.77	736.266	976.869	150
sp|Q71U36|TBA1A_HUMAN	150	150	874.38	972.349	150	4082.32	150	2076.22	1503	150
sp|P14136|GFAP_HUMAN_family	1312.34	849.406	150	1668.75	1248.88	987.726	150	722.86	1004.94	1935.84
sp|Q9NYU1|UGGG2_HUMAN	150	1277.53	1384.02	150	1006.24	150	150	150	1893.51	2596.53
sp|P53794|SC5A3_HUMAN	1558.52	150	150	2050.7	150	1760.3	150	150	150	1603.72
sp|Q8IWK6|AGRA3_HUMAN	150	150	1128.61	754.737	150	872.136	1076.55	841.815	854.876	775.214

## Sheet: edgeR_prepped_929
BASS-929, Prepped Quant Data (for use in Notebooks)
	TotInt_126C_BASS-929	TotInt_127N_BASS-929	TotInt_127C_BASS-929	TotInt_128N_BASS-929	TotInt_128C_BASS-929	TotInt_129N_BASS-929	TotInt_129C_BASS-929	TotInt_130N_BASS-929	TotInt_130C_BASS-929	TotInt_131N_BASS-929	TotInt_131C_BASS-929
Accession	S77_PEX	Si3_PEX	T1_PEX	S73_PEX	K1_PEX	T20_CAT	T26_CAT	S78_CG	S79_CG	S80_CG	S83_CG
sp|P35625|TIMP3_HUMAN	1.28524e+07	2.13606e+08	2.00017e+08	1.38527e+08	1.09124e+08	1.42601e+08	7.73761e+07	5.12078e+07	5.86684e+07	7.50444e+07	1.46946e+08
sp|O95715|CXL14_HUMAN	1.18118e+07	1.00428e+08	8.58533e+07	4.95635e+07	6.08462e+07	5.61708e+07	3.96187e+07	2.21756e+07	3.04851e+07	3.48541e+07	7.06896e+07
sp|P08572|CO4A2_HUMAN	1.32924e+07	2.72256e+07	1.89982e+07	6.58897e+07	3.73351e+07	5.8547e+07	2.91727e+07	4.58907e+07	5.56727e+07	7.47452e+07	2.37446e+07
sp|P10909|CLUS_HUMAN	4.83948e+07	5.8011e+07	5.34684e+07	3.38483e+07	4.16603e+07	4.06439e+07	1.82071e+07	1.74992e+07	1.7483e+07	2.49096e+07	4.19572e+07
sp|P53420|CO4A4_HUMAN	5.18535e+06	1.2951e+07	9.72319e+06	3.1796e+07	2.52329e+07	3.7737e+07	1.37717e+07	3.13939e+07	2.45226e+07	4.6253e+07	1.40194e+07
sp|P02462|CO4A1_HUMAN	6.25237e+06	1.26826e+07	9.67299e+06	3.40997e+07	1.61153e+07	2.88669e+07	1.53545e+07	2.34541e+07	2.55605e+07	3.66825e+07	1.17928e+07
sp|O15230|LAMA5_HUMAN	9.18868e+06	1.17558e+07	8.78838e+06	1.59132e+07	1.85894e+07	1.53298e+07	7.39007e+06	1.739e+07	1.64318e+07	2.48183e+07	1.11554e+07
sp|P55268|LAMB2_HUMAN	3.57525e+06	9.89493e+06	7.63785e+06	1.53884e+07	1.68514e+07	1.3845e+07	7.09659e+06	1.58695e+07	1.16754e+07	2.04701e+07	1.08362e+07
sp|P04004|VTNC_HUMAN	3.17797e+06	1.93114e+07	1.47967e+07	1.41652e+07	1.13743e+07	1.08405e+07	8.93914e+06	6.26905e+06	9.95086e+06	1.10183e+07	2.18526e+07
sp|P11047|LAMC1_HUMAN	3.25384e+06	7.82817e+06	5.64196e+06	1.21082e+07	1.64033e+07	1.27981e+07	5.98517e+06	1.28688e+07	1.32899e+07	2.02837e+07	9.45387e+06
sp|P98160|PGBM_HUMAN	4.674e+06	7.28082e+06	6.12613e+06	9.28999e+06	1.26315e+07	8.15262e+06	4.50721e+06	1.67483e+07	1.49346e+07	1.77855e+07	8.20447e+06
sp|Q01955|CO4A3_HUMAN	2.31688e+06	5.22464e+06	4.24724e+06	1.34071e+07	9.84813e+06	1.36372e+07	5.26997e+06	1.2269e+07	1.10596e+07	1.83988e+07	5.68666e+06
sp|P14543|NID1_HUMAN	744010	7.49628e+06	3.4792e+06	9.98338e+06	8.84827e+06	8.68868e+06	4.82673e+06	1.00974e+07	1.49267e+07	1.65695e+07	7.01702e+06
sp|P02649|APOE_HUMAN	7.4966e+06	1.04012e+07	7.63142e+06	5.67846e+06	8.34799e+06	7.48676e+06	3.59795e+06	5.84465e+06	6.46041e+06	7.29413e+06	5.60492e+06
sp|Q8NCH0|CHSTE_HUMAN	858456	1.11644e+07	1.06252e+07	5.76362e+06	6.52963e+06	8.41688e+06	5.01939e+06	3.25812e+06	4.04806e+06	5.25879e+06	6.23481e+06
sp|P07355|ANXA2_HUMAN	1.91009e+07	9.31625e+06	1.98678e+06	1.36424e+06	4.48793e+06	1.23723e+06	734632	5.0011e+06	3.87806e+06	1.92986e+06	4.34453e+06
sp|Q15582|BGH3_HUMAN	351382	5.06551e+06	8.01865e+06	2.20148e+06	8.67694e+06	4.21147e+06	2.3384e+06	2.16371e+06	5.75703e+06	3.04575e+06	2.62641e+06
sp|P39060|COIA1_HUMAN	6.20903e+06	2.10693e+06	2.59505e+06	2.92178e+06	3.55023e+06	6.29349e+06	1.61041e+06	4.13888e+06	3.54651e+06	6.34426e+06	2.57285e+06
sp|P20908|CO5A1_HUMAN	183407	2.937e+06	2.46524e+06	4.39634e+06	5.0991e+06	6.6586e+06	2.68814e+06	4.36614e+06	2.77122e+06	4.51877e+06	1.56929e+06
sp|O95428|PPN_HUMAN	901893	2.71008e+06	1.73359e+06	4.57727e+06	2.18458e+06	4.59379e+06	2.38973e+06	3.97758e+06	2.96411e+06	5.93943e+06	3.62631e+06
sp|P35555|FBN1_HUMAN	1.29367e+07	393896	3.35193e+06	1.11106e+07	4.09625e+06	977019	334360	281378	263228	425198	212711
sp|P26572|MGAT1_HUMAN	541166	3.53652e+06	7.08462e+06	2.11936e+06	3.14844e+06	3.91164e+06	3.67199e+06	1.08962e+06	2.05739e+06	1.66851e+06	2.25892e+06
sp|P51888|PRELP_HUMAN	2.00152e+06	4.31111e+06	5.61064e+06	3.39402e+06	4.02276e+06	2.81742e+06	2.02917e+06	1.12228e+06	1.33409e+06	2.05388e+06	1.98066e+06
sp|Q9UBM4|OPT_HUMAN	750485	5.28704e+06	5.40852e+06	2.09728e+06	2.40939e+06	4.16235e+06	1.71789e+06	915117	1.09068e+06	1.74936e+06	2.81688e+06
sp|P15924|DESP_HUMAN	7.08892e+06	1.18437e+06	1.559e+06	1.35366e+06	2.60905e+06	1.27522e+06	685463	4.22119e+06	1.73706e+06	2.53773e+06	3.62426e+06
sp|Q9BU40|CRDL1_HUMAN	689255	4.13553e+06	4.00439e+06	3.03875e+06	2.40964e+06	2.72455e+06	2.4378e+06	1.39245e+06	1.69773e+06	2.34991e+06	2.41022e+06
sp|A5D8T8|CL18A_HUMAN_family	942283	2.0048e+06	4.96417e+06	2.83742e+06	3.78999e+06	3.86784e+06	1.144e+06	1.00536e+06	1.39453e+06	1.88308e+06	2.70618e+06
sp|Q8N4T0|CBPA6_HUMAN	482456	2.36262e+06	2.41375e+06	2.88779e+06	2.26467e+06	2.61697e+06	1.90285e+06	1.90382e+06	1.17362e+06	2.63593e+06	3.24766e+06
sp|Q08397|LOXL1_HUMAN	8.81361e+06	158053	2.57842e+06	7.66497e+06	2.29979e+06	698207	240662	143357	306364	290721	166816
sp|Q92743|HTRA1_HUMAN	2.30247e+06	2.51892e+06	2.79227e+06	1.97063e+06	3.42631e+06	1.53817e+06	978521	1.60782e+06	2.65603e+06	2.34413e+06	1.04668e+06
sp|P05997|CO5A2_HUMAN	107613	1.98827e+06	1.65968e+06	2.32879e+06	2.99573e+06	4.21524e+06	2.08755e+06	2.48913e+06	1.38428e+06	2.59092e+06	784556
sp|P02511|CRYAB_HUMAN	4.80798e+06	2.79582e+06	4.6996e+06	1.33723e+06	1.57555e+06	2.97431e+06	1.7783e+06	698452	508733	391777	1.04679e+06
sp|P81605|DCD_HUMAN	4.74896e+06	1.37014e+06	2.19163e+06	948629	2.11139e+06	1.27224e+06	1.19554e+06	1.69139e+06	1.65519e+06	1.44613e+06	3.58854e+06
sp|Q09666|AHNK_HUMAN	8.93553e+06	1.97667e+06	1.54666e+06	465750	3.70535e+06	443461	365046	1.33995e+06	624298	509998	1.2187e+06
sp|P07942|LAMB1_HUMAN	221601	1.50083e+06	305048	968501	2.71819e+06	2.85776e+06	672048	673925	4.15735e+06	5.63924e+06	555600
sp|Q14112|NID2_HUMAN	1.17931e+06	1.49605e+06	940725	1.52342e+06	2.55764e+06	1.80094e+06	799526	2.33676e+06	2.12791e+06	3.90779e+06	1.50914e+06
sp|P06733|ENOA_HUMAN_family	6.13626e+06	1.15014e+06	575078	288152	893346	463243	312914	2.29459e+06	2.4596e+06	2.53791e+06	859282
sp|P29400|CO4A5_HUMAN	431315	903204	891203	1.98832e+06	1.58961e+06	1.92759e+06	1.01163e+06	2.26281e+06	2.09344e+06	3.00887e+06	1.11725e+06
sp|Q6ZMM2|ATL5_HUMAN	339259	1.24711e+06	688076	2.05824e+06	962375	2.66502e+06	1.57034e+06	1.06541e+06	1.83497e+06	2.87837e+06	1.45156e+06
sp|P62805|H4_HUMAN	2.5294e+06	2.74761e+06	1.19431e+06	460832	3.14197e+06	1.24781e+06	482118	1.51575e+06	546651	281232	650195
sp|Q6NUI6|CHADL_HUMAN	250779	1.63957e+06	1.66068e+06	1.58459e+06	1.36337e+06	2.26038e+06	1.72043e+06	367359	1.4976e+06	1.01439e+06	1.23903e+06
sp|P10745|RET3_HUMAN	292761	2.13037e+06	2.92021e+06	1.34567e+06	1.3398e+06	1.34265e+06	656207	844063	795169	1.49696e+06	1.40309e+06
sp|Q8NDZ4|DIK2A_HUMAN	298193	2.69977e+06	2.32927e+06	1.52394e+06	1.6511e+06	1.58548e+06	918373	666732	699451	935519	1.19608e+06
sp|Q14031|CO4A6_HUMAN	746792	1.32015e+06	919937	1.36058e+06	1.9182e+06	1.73309e+06	1.02651e+06	1.11072e+06	2.01983e+06	1.4914e+06	613496
sp|P04083|ANXA1_HUMAN	4.34203e+06	2.4647e+06	411056	198621	495136	369568	269587	1.63953e+06	1.65998e+06	1.27959e+06	810743
sp|P22352|GPX3_HUMAN	643793	1.73232e+06	2.49435e+06	1.13369e+06	1.2342e+06	1.01292e+06	984429	677637	593601	1.60402e+06	1.37508e+06
sp|O00468|AGRIN_HUMAN	1.70631e+06	879587	760032	1.14003e+06	1.50623e+06	973896	584399	1.31234e+06	1.36529e+06	1.61781e+06	1.01975e+06
sp|P41222|PTGDS_HUMAN	294189	788130	820817	1.18612e+06	968988	4.26738e+06	536281	750420	954106	1.15631e+06	655760
sp|Q96A11|G3ST3_HUMAN	256651	1.62726e+06	1.71025e+06	1.5607e+06	1.31498e+06	1.51038e+06	895536	761068	500671	984060	1.0764e+06
sp|P02743|SAMP_HUMAN	1.12496e+06	2.0268e+06	1.17674e+06	580962	988558	508180	850460	605235	866896	1.86287e+06	1.39126e+06
sp|P29401|TKT_HUMAN	4.68588e+06	989249	442444	210529	503752	462126	214495	879731	1.34132e+06	1.47655e+06	595799
sp|O95970|LGI1_HUMAN	409666	1.05234e+06	1.51446e+06	1.37528e+06	1.36259e+06	1.36796e+06	744161	574316	651368	1.06282e+06	1.23623e+06
sp|Q08431|MFGM_HUMAN	919466	1.73025e+06	1.31082e+06	998300	758309	1.32284e+06	654231	629656	662381	607445	1.52226e+06
sp|P08670|VIME_HUMAN	3.21357e+06	2.35912e+06	763854	460403	1.09859e+06	490249	334734	1.09617e+06	475441	531277	211283
sp|P0CW18|PRS56_HUMAN	244281	1.41638e+06	612860	481934	1.23445e+06	1.93357e+06	766925	780945	1.43795e+06	1.06445e+06	919102
sp|P06702|S10A9_HUMAN	1.79054e+06	257146	337599	305787	716864	322655	409831	3.76722e+06	449535	1.22668e+06	1.02341e+06
sp|P04406|G3P_HUMAN	1.5743e+06	881622	569392	514561	661475	760578	816647	1.55501e+06	1.14467e+06	1.01991e+06	750015
sp|Q5SGD2|PPM1L_HUMAN	238431	1.56152e+06	1.15599e+06	1.11882e+06	841998	1.1117e+06	872191	468057	472228	782015	670211
sp|Q14956|GPNMB_HUMAN	353831	1.15911e+06	1.84338e+06	555736	1.03317e+06	720475	766298	451126	570650	704332	523403
sp|P48307|TFPI2_HUMAN	379600	1.45087e+06	1.46682e+06	698057	851792	647594	593133	457219	473683	587255	1.05897e+06
sp|P05109|S10A8_HUMAN	1.53778e+06	302089	256621	334058	477337	232948	210444	3.25021e+06	237621	994851	793866
sp|P26447|S10A4_HUMAN	5.39634e+06	430062	480247	61966.6	261118	226486	54703.1	160689	357127	366385	346588
sp|P04075|ALDOA_HUMAN	2.15141e+06	651269	204759	113417	101518	439125	114157	1.17263e+06	731005	1.04766e+06	810529
sp|Q13214|SEM3B_HUMAN	180672	1.04286e+06	1.09198e+06	635243	723338	808312	593646	341884	382931	891389	787296
sp|P11150|LIPC_HUMAN	300058	711562	992027	842028	700053	1.03779e+06	464893	405497	336465	731930	807945
sp|P14923|PLAK_HUMAN	1.75302e+06	426099	461355	414043	746153	384106	165470	940056	455717	678000	900620
sp|P84243|H33_HUMAN_family	1.2139e+06	1.456e+06	634190	238647	1.48965e+06	590478	296671	655449	286294	135279	322540
sp|P68104|EF1A1_HUMAN (+1)	1.2003e+06	400926	816160	280517	365873	309909	147354	1.59665e+06	457947	771250	427796
sp|O00292|LFTY2_HUMAN	715804	242309	2.79808e+06	641497	707406	212607	99241.2	95106.8	117722	118703	179174
sp|P68032|ACTC_HUMAN	1.31802e+06	505069	404941	114328	1.19968e+06	255611	112401	997778	298223	452082	161224
sp|P02545|LMNA_HUMAN	1.16218e+06	633570	375662	179344	1.20882e+06	348475	210164	865513	226166	227413	364820
sp|Q5D862|FILA2_HUMAN	1.20811e+06	329259	381038	419351	796013	354494	246451	451791	413115	427512	548826
sp|Q14697|GANAB_HUMAN	197751	763421	587775	663588	337675	850287	436231	266696	453965	491639	404632
sp|P0C0L5|CO4B_HUMAN_family	242779	522352	447541	487523	602625	376686	349820	334648	1.08069e+06	625908	372063
sp|Q86UX2|ITIH5_HUMAN	557310	384545	395149	608425	383006	436562	189237	533301	522310	820040	462012
sp|P31151|S10A7_HUMAN	2.10296e+06	84028.7	260073	119640	206655	77174	85244.7	869658	246269	829596	354690
sp|Q9UNA0|ATS5_HUMAN	73130.4	499245	651590	397883	678968	588889	564676	260598	358270	605983	391594
sp|P09382|LEG1_HUMAN	773730	441277	436280	239633	428736	308460	124897	317242	590657	902847	269040
sp|Q9UBX1|CATF_HUMAN	177588	731341	787906	426407	472887	502140	342607	260955	373913	449923	300438
sp|P00558|PGK1_HUMAN	1.43677e+06	380111	202978	105623	153984	194583	90200.3	715891	669463	546239	310361
sp|P01040|CYTA_HUMAN	1.145e+06	155104	218616	212609	374728	270779	190245	710390	289279	531652	658636
sp|P62937|PPIA_HUMAN	1.64298e+06	298472	136243	69842.6	299840	153782	68654.7	722522	360463	500272	285355
sp|Q86UD1|OAF_HUMAN	167450	608581	553324	427041	388270	557943	262614	276052	382360	507309	344240
sp|P48061|SDF1_HUMAN	101798	891954	958806	365211	571054	297743	237316	165333	245248	179286	410322
sp|P29508|SPB3_HUMAN	577226	118097	112095	132439	194480	133678	52982.2	2.17362e+06	116944	414174	374508
sp|P14555|PA2GA_HUMAN	147946	492511	1.65102e+06	196276	980769	116554	106736	51390.2	233126	101531	261964
sp|Q8WUJ3|CEMIP_HUMAN	131057	492083	612130	303098	421786	583929	318351	200795	316485	409536	527884
sp|Q8N135|LGI4_HUMAN	94437.1	622089	542461	313523	447380	621452	281778	149509	539865	214197	460476
sp|Q53RD9|FBLN7_HUMAN	168752	483034	577691	310290	504782	485352	263424	318495	383366	423240	322634
sp|P54803|GALC_HUMAN	147027	578956	332999	450402	431325	441903	275079	286111	542227	529072	218755
sp|Q14767|LTBP2_HUMAN	1.12361e+06	227005	687624	559057	632064	129843	119750	109665	139164	184552	135370
sp|P78357|CNTP1_HUMAN	90038.1	739182	506172	335565	454629	431687	241395	173741	388007	284495	305872
sp|Q9Y5Z6|B3GT1_HUMAN	92376	654203	494865	411731	376625	453049	255273	181112	381051	335712	308900
sp|Q9P2V4|LRIT1_HUMAN	58889.8	545672	203635	387645	208650	676947	371617	163185	703256	362316	225304
sp|P60709|ACTB_HUMAN (+1)	839912	322569	242320	105385	776769	138172	84969.1	712413	169290	346468	153592
sp|Q92765|SFRP3_HUMAN	146304	675419	540148	269184	374448	324740	247201	212308	233479	420027	398294
sp|Q9NS84|CHST7_HUMAN	153574	523117	479427	324476	438730	465331	272250	193824	314793	279877	385869
sp|P07093|GDN_HUMAN	181424	634068	764707	229716	434972	295710	242836	199285	250738	220254	339164
sp|Q9UJH8|METRN_HUMAN	152442	610361	538455	357455	296519	474306	246216	146097	191351	254470	449721
sp|Q9GZT5|WN10A_HUMAN	68473.2	258164	493937	252984	598398	495726	191048	261738	187401	269503	359316
sp|Q9NRB3|CHSTC_HUMAN	68172.4	560283	491073	322903	323611	382376	230692	157645	254903	344698	283309
sp|Q96HF1|SFRP2_HUMAN	61163.3	619281	413736	290647	238472	196138	226678	197510	279273	345760	427255
sp|Q5VUD6|DIK1B_HUMAN	100564	381072	340687	379210	368452	425660	283683	212146	170222	384520	240337
sp|Q9Y6F9|WNT6_HUMAN	34850.7	376391	645909	213101	450076	352100	146061	223843	156350	218526	455681
sp|P32119|PRDX2_HUMAN	886714	187200	174315	141048	392886	133445	83493.6	437388	203723	303209	266050
sp|O95084|PRS23_HUMAN	56093.2	350059	208207	401047	166453	561300	253134	146623	267061	525565	273352
sp|P08133|ANXA6_HUMAN	1.16058e+06	428407	148079	106759	147897	101670	65529.8	346973	274460	220382	179709
sp|P61626|LYSC_HUMAN	322383	264784	220728	212023	169783	712383	119324	320249	447888	133740	256968
sp|P01857|IGHG1_HUMAN	200341	130452	102639	154376	944411	114526	103430	708329	102848	250086	338133
sp|P43320|CRBB2_HUMAN	1.08211e+06	218746	126869	189655	147273	121200	90173.9	299822	365419	365048	128670
sp|Q02413|DSG1_HUMAN	764727	143780	184169	206575	295343	177545	86994.5	390479	201339	271390	390072
sp|P07339|CATD_HUMAN	456243	283816	233734	189720	257639	245573	150914	503893	178840	297445	303528
sp|Q66K79|CBPZ_HUMAN	76331.4	305310	407088	233814	529484	304840	133250	203101	141945	243211	344691
sp|P00338|LDHA_HUMAN	1.04327e+06	166322	102985	53464.8	96334.6	95130.2	56544.9	384403	306256	487984	107407
sp|Q13275|SEM3F_HUMAN	82601.6	322266	319313	281663	269618	388164	239655	136325	275282	281657	264563
sp|P47929|LEG7_HUMAN	601668	70492.2	86735.3	69637.7	150496	88477.7	34736.6	1.09618e+06	95973.1	240999	260186
sp|P02788|TRFL_HUMAN	421958	224025	78889.4	586934	139108	232145	181928	317276	183962	203107	223991
sp|Q01469|FABP5_HUMAN	588289	97210.4	91077	93978.3	123656	97024.3	39306.1	1.05066e+06	149153	233375	203817
sp|P0CG47|UBB_HUMAN (+3)	632487	238692	164095	119725	373796	147727	86882.8	457830	119192	170920	226064
sp|Q8IVN8|SBSPO_HUMAN	288797	159427	81118.6	234116	259927	136245	51604.4	286083	494695	548124	172792
sp|P02765|FETUA_HUMAN	406832	187963	44863.7	1.00706e+06	112384	203460	91695.1	142081	180496	162757	167945
sp|P10412|H14_HUMAN	401676	395517	223180	99285.3	689110	249834	108034	185929	112366	91513.9	137605
sp|Q13867|BLMH_HUMAN	610345	148786	171415	186875	291200	165230	64337	350336	118598	198851	313001
sp|P05090|APOD_HUMAN	145362	260465	317370	177469	262250	211601	125759	407713	192935	205762	255727
sp|Q8IX30|SCUB3_HUMAN	53371.4	299817	388378	307253	208687	250810	151223	196618	169927	364067	168373
sp|Q0P6D2|DIK1C_HUMAN	67066.2	282358	225846	319157	213816	453309	171567	146968	198236	283250	183027
sp|Q6ZMP0|THSD4_HUMAN	111689	263407	149612	297842	261948	233032	156102	206694	192914	471969	171297
sp|Q96QA5|GSDMA_HUMAN	653345	106938	187596	149129	305516	106282	59023.9	386256	111028	146972	289688
sp|Q93097|WNT2B_HUMAN	47433.1	297093	308097	165911	236120	278331	120032	177710	116304	306763	433532
sp|P50895|BCAM_HUMAN	547954	144109	151996	115568	220101	138769	88807.9	276373	270478	402488	122163
sp|P04792|HSPB1_HUMAN	349113	161698	271992	133272	146443	147074	69535.3	791680	75994.3	170352	154014
sp|Q641Q3|METRL_HUMAN	54980.2	383230	258134	238577	186990	360857	178755	109380	158636	226351	294675
sp|A0A140G945|CRYA2_HUMAN (+1)	746345	547911	234024	99901.9	166598	133293	75232.3	151044	79391.9	59703.7	87743.2
sp|P15559|NQO1_HUMAN	724298	388294	138545	139522	98432.3	175585	103450	151048	319782	26236.8	83310.2
sp|Q9NRN5|OLFL3_HUMAN	31618.5	239656	374464	127703	309208	127765	348673	70318.4	410986	131556	172144
sp|Q06830|PRDX1_HUMAN	548425	170808	142152	91859.4	249363	121002	71372.9	324129	168495	221984	183430
sp|P52209|6PGD_HUMAN	561755	172049	79093.5	49990.6	50486	94524.1	42671.7	351809	242181	490606	157601
sp|P14618|KPYM_HUMAN	244949	318989	175326	138271	167482	197028	113438	284169	166370	279032	165624
sp|P23142|FBLN1_HUMAN	254179	340101	126469	173134	146816	154522	184848	231872	171608	296418	151661
sp|P05089|ARGI1_HUMAN	538819	99292.7	122152	127261	187367	100017	62688.2	365947	143403	177550	291102
sp|P25311|ZA2G_HUMAN	402867	119373	103079	114766	192037	99692.8	88800.4	394851	114398	163678	389885
sp|Q8TAD2|IL17D_HUMAN	150312	189372	275795	316991	207725	212850	154813	144386	140508	132664	248991
sp|A8K2U0|A2ML1_HUMAN	392999	84254.9	89771.1	97847.8	176985	113653	67558.4	596014	104297	201296	203294
sp|P22735|TGM1_HUMAN	452047	92560.7	129572	130242	238448	125036	85693	270406	161050	199392	235641
sp|Q9GZM7|TINAL_HUMAN	76138.7	187073	158249	387667	225555	187301	110436	138909	167729	287763	176869
sp|Q9NS98|SEM3G_HUMAN	34469.6	338492	307779	220028	234296	180535	170120	123448	85859	201486	198674
sp|Q8N3Z0|PRS35_HUMAN	94058	245139	116339	203296	176573	352087	185141	99130.9	226250	168005	210476
sp|Q99584|S10AD_HUMAN	1.18717e+06	91593.4	93475.2	16372.3	95832.5	26016	25485.7	62265.1	132700	274636	51029.5
sp|P06396|GELS_HUMAN	292665	241772	105978	154672	162805	131920	124978	222485	189826	250586	148252
sp|Q658N2|WSCD1_HUMAN	21456.7	251621	167482	251131	158190	270203	153646	102524	207281	301502	113268
sp|P07858|CATB_HUMAN	71075.6	201871	533046	166602	151784	182529	106691	167501	42447.8	159044	145193
sp|P00738|HPT_HUMAN	67735.8	40550.2	53657.8	24589.9	915818	34344.1	89697.6	459539	32919.7	52553.9	80298.9
sp|Q92954|PRG4_HUMAN	134065	145881	627667	166516	208254	78344.2	63670.6	52432.4	36039.4	245931	73454.7
sp|P08758|ANXA5_HUMAN	1.02863e+06	231883	84358.1	32913.1	39565.1	27805.1	18330.6	119771	115844	55221.7	76286.2
sp|Q96P63|SPB12_HUMAN	473801	81238.1	101350	110700	196411	102537	45301.2	214360	96516.8	181718	202538
sp|Q99985|SEM3C_HUMAN	84004.5	289601	309319	145528	180993	138356	114030	85192.2	90103.1	187251	152455
sp|Q02809|PLOD1_HUMAN	54452.2	247672	236260	156868	189323	230938	124495	80963.8	151179	151804	136697
sp|Q08554|DSC1_HUMAN	473421	81865.6	107572	113346	178948	89275.9	49460.8	201711	99546.6	126919	209997
sp|P01023|A2MG_HUMAN	151351	139631	52815.8	669449	150010	137175	37340.2	83938.6	93998.8	83883.2	97269.9
sp|P31944|CASPE_HUMAN	427777	63543.8	85928.9	86689.3	172412	86770	34470.8	311939	75095.9	139015	204993
sp|Q96RP7|G3ST4_HUMAN	86515	240286	273402	135429	235525	135133	110865	94137.3	107669	113697	140877
sp|Q08188|TGM3_HUMAN	370924	82329.6	92383	98554	186967	86325.2	49186.3	281170	84310.6	132357	201364
sp|P10599|THIO_HUMAN	476144	64515.7	92761.1	81161.2	172304	77733.9	33261.9	248256	89145.3	137386	190028
sp|P02671|FIBA_HUMAN	53701.1	63111.8	989812	41412.7	119521	49828	32172.2	54498	103288	64932.9	69823.1
sp|P55001|MFAP2_HUMAN	49917.2	85325.5	99223.6	240611	198697	207308	101806	244573	122035	178928	92909.6
sp|Q9Y6C2|EMIL1_HUMAN	154724	171465	242348	221601	214949	128241	92284.6	60136.4	90651.8	102408	123738
sp|Q8N474|SFRP1_HUMAN	38765.1	233887	139432	125040	117058	181469	123601	160044	131514	210387	128515
sp|Q5EB52|MEST_HUMAN	23422.4	157401	110204	179185	103656	229426	161740	132362	175035	207046	95873.9
sp|P05023|AT1A1_HUMAN	165366	218634	84488.8	43895.1	567019	39454.7	50009.3	161737	47668.4	39232.5	130701
sp|P01008|ANT3_HUMAN	206581	176528	75665.1	262552	106483	95369.8	71276.5	145187	110593	133346	98403.8
sp|Q14766|LTBP1_HUMAN	306340	95567.4	162584	204082	154066	94986	63400.4	64992.1	96259.5	144762	81051.7
sp|Q9NS15|LTBP3_HUMAN	572660	66235.8	120255	312461	127990	58946.8	40548	32744.5	25405.5	68925.2	41093.5
sp|Q9BQI4|CCDC3_HUMAN	14902.2	106294	73793.8	97269.2	106890	121158	35856.4	433588	85375.9	82181.3	290050
sp|Q5T4F7|SFRP5_HUMAN	134615	185786	179781	138650	145154	159744	85989.3	69149.4	58263.5	106699	146581
sp|O14773|TPP1_HUMAN	35241.5	220616	229975	165278	114865	157862	113833	69931.8	72360.9	111322	92948.1
sp|Q86XX4|FRAS1_HUMAN	72214.8	136358	83242.7	214930	129595	131354	101710	111753	85291.6	203063	110716
sp|P49765|VEGFB_HUMAN	34518.7	175341	149681	145359	114872	181205	91136.6	75904.3	129442	143854	137504
sp|P04062|GLCM_HUMAN	94463	105876	124535	98577	131904	194176	106467	107875	180073	134675	95757.1
sp|P34096|RNAS4_HUMAN	25712.6	252080	227298	110727	125670	122809	71895.7	48537.5	81671.8	105300	135710
sp|P12830|CADH1_HUMAN	90692.2	177055	202381	85454.4	145949	76012.4	78812.8	79388.8	78601.4	95383.1	168453
sp|Q96PB7|NOE3_HUMAN	26506.1	248083	129116	76445.9	122701	97351.8	93077.8	36492.1	219347	125746	65709.6
sp|P07686|HEXB_HUMAN	58468.3	184034	136339	107284	107720	150875	102415	72366.7	92323.2	95754.5	131155
sp|P06744|G6PI_HUMAN	446068	65231.9	51811.9	32262.9	48410	40884.1	28385.6	162588	144532	161977	55462.3
sp|Q13835|PKP1_HUMAN	298438	53792.9	64444.3	92735.7	99582.3	76053.9	34680.3	179628	85262	101686	148929
sp|P22914|CRYGS_HUMAN	252912	136095	58862	58892.9	89184.2	45215.8	39151	144046	66319.3	245631	70785.8
sp|O00300|TR11B_HUMAN	26172.1	193182	130902	89740.9	140347	136386	83736.4	61088.6	104592	130017	89466.1
sp|P0DMV8|HS71A_HUMAN_family	200316	136428	77583.1	49307	84994.7	79639.9	38680.1	186264	110613	137101	78767.3
sp|P56706|WNT7B_HUMAN	31832	103857	79989.6	121038	89553.9	157188	91092.1	54118.2	101240	164199	173635
sp|O95390|GDF11_HUMAN	50617.5	164464	119959	117162	105628	145866	95421.2	58298.8	116967	96993.8	96315.2
sp|Q9Y287|ITM2B_HUMAN	149614	138458	195549	95859.9	95497.2	102974	79352.8	55030.9	70291.2	92742.3	91844.5
sp|Q2TBF2|WSCD2_HUMAN	19453.2	152812	251455	114806	136763	130786	81345.7	58311.7	82179.4	71508	65755.3
sp|P02654|APOC1_HUMAN	244132	98035.9	117343	85398.4	107422	92003.9	73126	56246.8	78631.4	86695.8	123086
sp|P41221|WNT5A_HUMAN	63091.6	159512	143565	86590.8	94115.6	82812.3	70092.6	71861	74484	115437	191967
sp|P07910|HNRPC_HUMAN	136145	139405	58800.8	40516.3	324531	72296.8	42299.9	145745	45396.8	37218.4	79081.7
sp|Q14515|SPRL1_HUMAN	281473	76634.6	94975.4	115302	93467.4	75094.6	31656.5	89487.3	51034.4	106316	98411.4
sp|Q96JB6|LOXL4_HUMAN	36770.2	103491	69450.2	95285.4	92222.5	129589	74962.4	76411.3	176416	171935	86668.3
sp|Q6UWP8|SBSN_HUMAN	241088	61596	74802.4	68393.6	102965	63884.5	36905.9	122907	58037.3	80909.8	155166
sp|Q8NES3|LFNG_HUMAN	23386.6	205627	123102	81188.2	91910.4	117244	73747.6	42581.5	90253.4	90028.1	127450
sp|Q5T750|XP32_HUMAN	200915	51083	110487	67238.6	184014	76191.3	30111.8	97942.4	57571.2	76085.1	110923
sp|P04040|CATA_HUMAN	239129	54253.1	63842.4	66938.2	113748	66131.6	28848.1	120173	63415.5	86917.8	149185
sp|Q6X4U4|SOSD1_HUMAN	103461	147154	245800	68846.5	114396	37098.4	69189.1	40247.3	53514.9	74192.7	85580.4
sp|P63000|RAC1_HUMAN	38409.6	108372	164571	95861.2	134490	120598	48712	71464.3	94874.9	91080.5	68112.2
sp|Q92824|PCSK5_HUMAN	25188.4	123660	157767	117782	91413.1	139545	76112	50598.3	59928.2	94989.9	71091.3
sp|Q96L58|B3GT6_HUMAN	20832.4	147511	155076	100804	97606.7	117206	81471.5	49987.5	69305.6	72041.7	87479.3
sp|Q9Y4K0|LOXL2_HUMAN	23988.1	85444.2	65802.1	68231.1	157286	80616.9	49719	134254	117213	148742	66695.7
sp|P19823|ITIH2_HUMAN	110892	96927.1	20735.2	338001	44965.4	85700.2	44888.9	69821	63918.3	67905.1	52662.8
sp|P21926|CD9_HUMAN	187243	121671	72411.2	35617.9	173088	35955.7	31893.3	114553	73432.7	40364.7	101669
sp|Q96RW7|HMCN1_HUMAN	232319	78179.1	35386.9	254245	37575	57218.2	30308.4	76238.5	54762.7	64319	58480.3
sp|Q08378|GOGA3_HUMAN	207347	32113.5	66279.2	42404.6	95232.9	47331.3	43882.4	71400.8	117528	113152	117295
sp|Q96DR8|MUCL1_HUMAN	206690	39588.6	53528.8	52175.6	74263.5	40701.9	66775.6	110548	79291.6	56017.5	170771
sp|P45880|VDAC2_HUMAN	191070	218076	97237.6	38644.7	158486	35028.1	35090.6	69089.3	23185.7	40917.7	43491.4
sp|O15537|XLRS1_HUMAN	16039.7	107636	126818	111195	86168.8	132325	46149.1	59556.1	76803.9	101448	84462.4
sp|P07741|APT_HUMAN	43113.3	159578	135341	88404.3	83473.8	94260.2	50677.6	73479	56483.2	72711.6	83399.4
sp|Q14624|ITIH4_HUMAN	87403	101262	16394.5	285065	42097.2	93007.8	63674.4	58273.2	60331.1	73575.2	59716.4
sp|P06899|H2B1J_HUMAN (+3)	169051	196526	73674.9	39740.4	172519	75996.1	32204.8	75062.8	31582.6	17004.1	45004.7
sp|P02751|FINC_HUMAN	106974	111915	120342	54790.7	126818	60488.5	63391.8	101036	56534.1	76691.5	42525.2
sp|Q9NQX7|ITM2C_HUMAN	28952	148686	101237	98576.9	85277.4	129098	62018.2	47782.4	72015.1	78349	68669.4
sp|Q9H2X0|CHRD_HUMAN	39141.2	127600	107481	146047	70020	72890.7	63251.8	49392.7	60894.6	105019	54685.6
sp|Q9NT22|EMIL3_HUMAN	14682.7	65063.2	37384.8	59911.5	65036.8	52836.7	11943.6	286996	80316.7	45616.5	174280
sp|B9A064|IGLL5_HUMAN	95001.7	102728	27199.4	112767	116167	53682.4	55715.1	134705	52782.2	65152.7	76719.8
sp|Q9H9S5|FKRP_HUMAN	19223.7	131166	116130	111699	81241.8	110206	61276.9	42383.6	57351.8	61444.8	86599.6
sp|P06703|S10A6_HUMAN	614819	17502.1	48181.7	12065.7	23508.2	16732	8846.11	54019.9	19605.8	29043.5	28855.1
sp|O00755|WNT7A_HUMAN	14322.9	96968.8	95573.5	84402.6	107385	107018	66988	53784.7	70027	81033.1	93666.1
sp|P29122|PCSK6_HUMAN	6215.49	149377	133429	68726.7	84440.3	97796.4	59475.8	18469.9	101243	109470	42079.3
sp|Q8TE57|ATS16_HUMAN	35430.7	115405	100264	64126.1	103904	85917.1	48314.8	83904	59246	70820.1	96564.2
sp|P61204|ARF3_HUMAN (+1)	104582	96064.1	90752.8	57254.9	75114.2	72487.8	45208.2	96116.2	89211.3	69357.9	66494.7
sp|P01009|A1AT_HUMAN	81369.7	85786.1	51590.1	65592	150768	51296.8	56573.2	127814	51205.7	88412.4	49010.9
sp|P09668|CATH_HUMAN	15222.6	102656	142994	91226	62619.5	95050.1	71687.4	43323.4	57563.7	98561.4	77066.5
sp|P53794|SC5A3_HUMAN	193162	115099	57068.6	20336.8	200550	17630	19667.4	54425.1	56376.6	46113.7	69559.7
sp|O60243|H6ST1_HUMAN	19622.2	122296	82771.6	73750.6	66754	118958	62048.3	38229.9	107900	83664	71162.8
sp|P12259|FA5_HUMAN	23211.6	164165	88324.9	82571.9	84505.1	71942.8	66270.9	68415.6	82454.7	69881.3	39452.1
sp|P48594|SPB4_HUMAN	79989.6	22588.3	28405.4	28955	28291.8	47328.8	21835.9	409870	37928.2	71957.5	62375.8
sp|A0PJZ3|GXLT2_HUMAN	7822.33	147076	135422	60988.4	90328.7	105522	68492.3	42610.1	60772.1	50573.2	65611.7
sp|O43707|ACTN4_HUMAN_family	214477	75297.4	68917.8	26687.2	97034.8	40315	25126.6	147224	33006.8	64979.2	39386.8
sp|P02771|FETA_HUMAN	115395	71804.9	5982.23	278533	21914.9	70424.5	45823.1	56460.3	57736.6	58082.9	44295.2
sp|P23396|RS3_HUMAN	74737.1	62103.4	168463	56179.9	60746.3	43933.3	26091.6	156486	44495.4	62081.9	55997.5
sp|Q86SR1|GLT10_HUMAN	13366.7	115553	124494	94983.3	77258.7	93737.4	60797	46237.4	48502.4	61261.5	74698.5
sp|P00352|AL1A1_HUMAN	252080	102073	27512.6	22746	41298.2	25480.2	22134.2	69043.5	75435.7	139751	23982
sp|O14792|HS3S1_HUMAN	35667.4	98435.6	111980	64973.8	84670.1	107531	53379.6	45973.5	64253.2	65574.4	64749.8
sp|P02766|TTHY_HUMAN	71490.1	74708.8	79123.7	78104.4	85700.4	55137.3	42898.9	59172.4	57209	113539	58046.6
sp|P60903|S10AA_HUMAN	551970	78947.7	44659.5	18111.3	30029.8	1926.03	2240.08	4613.61	19554.2	3587.35	18726
sp|P21217|FUT3_HUMAN	33638.2	123996	52010.2	50439.3	57432.4	74076.7	83522.7	38510.4	111803	86695.1	62087.2
sp|P01024|CO3_HUMAN	37701.9	78416.6	66437.9	69567.6	201443	40609.9	36572.5	92154.4	32766.4	45194.2	56229.2
sp|P61812|TGFB2_HUMAN	352226	29776.9	52645.5	155841	58535.7	20364.8	12401.3	12099.7	8951.86	29229.8	23910.6
sp|P22528|SPR1B_HUMAN (+1)	137840	93100.9	69160.6	55710.7	59334.8	58088.7	19894.5	54720.2	30566.7	123602	52951.8
sp|P60174|TPIS_HUMAN	193673	50822.9	37164.4	32333	50948.6	36990.8	24462.6	158818	45408	68176.9	49172.1
sp|Q8N436|CPXM2_HUMAN	27629.5	154656	121993	70008.7	70363.5	54194.5	46749.3	39617.3	31930.1	48315.4	72625.6
sp|P18669|PGAM1_HUMAN	230742	33480.4	33595.6	16832.8	21622.5	20139.4	19664.6	116793	95940.9	98924.4	37096.8
sp|P01876|IGHA1_HUMAN	128565	53633.2	29334.6	27733.2	120384	42938.9	30981.6	154138	31471	39347.7	64225.8
sp|Q49AN0|CRY2_HUMAN	49325.7	59733.2	48354.1	70985.6	60074.1	119725	58010.5	42670.3	61891.4	111254	38767.8
sp|P00740|FA9_HUMAN	21323.4	122267	83744.6	105288	45597.3	62347.4	40590.9	44001.9	30673.4	86652.3	75344.6
sp|Q16270|IBP7_HUMAN	47935.9	51970.2	60046.5	70800.5	70681	59800.4	32898.3	75133.5	62061.8	121045	63574
sp|P35579|MYH9_HUMAN	104530	77425.7	62242.2	29058.9	142856	46563	25927.7	114789	24341.9	46142.4	41781.5
sp|P10619|PPGB_HUMAN	43569.7	105558	68371.3	72811.8	49457.3	80903.6	46673.6	56590.4	54065.1	65785.1	70063.6
sp|O75888|TNF13_HUMAN	28674.6	79898.8	60845.3	81444.2	72345.4	84755.5	48584.6	44607.9	74151.5	74683.8	55877.9
sp|P42357|HUTH_HUMAN	150009	41263.3	45821.2	36544.3	62104.3	44912	16181.3	126271	34810.5	62924.1	76693.2
sp|P05067|A4_HUMAN	41876.5	46443.1	47839.4	83153.3	70929.2	62366.4	31918.9	77150.6	88355.9	82288	48083.8
sp|P01127|PDGFB_HUMAN	11995.4	70147.5	60057.2	58778.8	32316.2	146154	32312.3	39561.3	67649.7	103272	43331
sp|P33908|MA1A1_HUMAN	28921.8	112211	88740.5	69408.5	51235.3	82685.3	53473	28434.3	36381.4	56370.6	53410.1
sp|P11021|BIP_HUMAN	134237	34503.8	26859.1	26632.5	45680.2	22196.3	12580.4	218346	27868.9	55481.7	56853.1
sp|P63104|1433Z_HUMAN	239958	20101	29462.7	17778.7	31837	23530	11841.7	139776	43066.1	57063.3	39362.7
sp|P40126|TYRP2_HUMAN	18853.8	77378.1	110978	85114.4	86311.1	59887.3	35982.7	39873.7	27152.9	49733	60299.8
sp|P13942|COBA2_HUMAN	76313.9	29249	60503.5	40895.9	70819.7	47655.3	38256.8	63459.7	67457.3	82544.4	64656.5
sp|P36955|PEDF_HUMAN	60161.7	75880.6	36311.9	66590	37000.6	56598.1	34113.3	78991.3	53783.7	86798.3	54868.2
sp|P20930|FILA_HUMAN	168512	30325.4	33475.7	36900.9	75052.7	29111.5	16884.9	88763.9	29077.2	55953.2	75119.3
sp|O00391|QSOX1_HUMAN	34111.4	110444	85275.9	48536.3	66676.1	62283.1	38250.2	42629.6	46364.3	58544.8	45335.5
sp|Q8WUA8|TSK_HUMAN	38440	88632.1	76152.8	71438.5	47911.3	67221.9	46541.6	31340.3	21856.5	43071.6	95366.7
sp|Q6PCB0|VWA1_HUMAN	26924.3	39729.3	28784.5	67757.5	65384.6	54619.3	31146.2	62480.5	81319.1	120644	43871.5
sp|P00734|THRB_HUMAN	29710.7	93969.7	126756	79394.5	29722.1	39431	75440.8	44532.9	27404.2	49948.8	25719.8
sp|Q96A83|COQA1_HUMAN	37721.3	36230.7	37636.6	86573.4	59328.8	35436	40850.3	33049.1	100093	68302.6	86620.3
sp|Q9BQ16|TICN3_HUMAN	31564.5	48333	56812.9	80960.7	68491.6	82017.7	42431.7	44307	47065.1	71363.7	48366
sp|Q9H0U4|RAB1B_HUMAN	84169.4	50944.2	51456.7	47629	57766.3	56485.7	23171.5	99667	40852.3	49749.8	51614.4
sp|Q99988|GDF15_HUMAN	10064.3	68754	83798.4	38970.5	84987.8	72275.6	59971.6	20883.4	30536.8	44597.2	93317.3
sp|P25705|ATPA_HUMAN	87697.9	115760	37907.3	23681.6	168108	18702.8	18936.4	51234.1	16591.1	28902.8	38950.9
sp|Q9UBR2|CATZ_HUMAN	27001	95048.3	92813.7	48483.9	51479.2	65248.7	40444.1	33994.3	44378.8	45569.3	58305.8
sp|P53674|CRBB1_HUMAN	226848	47710	19410.3	14987.7	4492.92	10879.8	8431.12	95821.8	87779.3	30742.2	54044.8
sp|P06858|LIPL_HUMAN	20353.9	51867.1	63238	37398.3	71353.7	39149.8	29243.7	22002.3	40144	141610	82348.2
sp|P24593|IBP5_HUMAN	94496.3	57899.4	82566.2	44748.8	77468.6	41106.5	40598.7	33202.9	30491	46982.5	45339.1
sp|Q12805|FBLN3_HUMAN	170237	34575.4	39339.5	92791.6	44419.5	33061.5	28359.6	31074.6	31071.8	53235.1	32076
sp|P31947|1433S_HUMAN	111175	13799	11529.5	14666.4	17612.6	23626.8	8701.93	286600	9650.34	42688.4	46584
sp|P23528|COF1_HUMAN	160315	26243.1	22507.4	13071	25964.2	18653.2	8595.9	197353	22290.8	42646.6	43475.2
sp|P09972|ALDOC_HUMAN	162568	50332.5	24426.3	15519.2	11161.1	31375.2	10394.3	76273.6	52272.8	79202.4	64769.3
sp|P16152|CBR1_HUMAN	78807.1	56896.1	35562.1	19567.8	34575.2	40908	30135.5	80807.7	60467.2	85547.5	44926.1
sp|Q86VR8|FJX1_HUMAN	7813.92	101690	72546	46443.3	52665.3	82990.1	41335.9	14478.1	51695.6	39681.3	51154.4
sp|Q5FYB1|ARSI_HUMAN	12896.2	72012.2	48209.6	71178.3	44703.6	55537.7	53359.7	32295	51554.3	64648.2	55540.8
sp|P09327|VILI_HUMAN	72523.1	57634.3	30483.3	40226.8	47041.2	35693.4	35602	60974.3	59227.9	71790.7	47531.7
sp|O75462|CRLF1_HUMAN	7707.37	119417	90085.7	45646.6	97324	26694.3	21924.5	18080.6	32160.3	32765.8	54406.3
sp|P01859|IGHG2_HUMAN	30203.3	36693.7	34889.9	31079.2	141415	35706.4	26939.1	100216	23218.4	29478	54762
sp|P61018|RAB4B_HUMAN	16496.1	81086	62460.5	49869.3	46525.7	67205.7	41731.4	29700.8	58130.4	44117.3	43659.4
sp|P02675|FIBB_HUMAN	11076.1	13777.5	405649	7563.81	36737.7	5260.73	4907.83	21902.2	11439.3	6470.19	10932.7
sp|Q9UKZ9|PCOC2_HUMAN	6814.61	87649.2	136896	34904.9	70723.5	56304.5	32458.6	20710.3	27622.7	21576.7	39644.8
sp|Q7Z304|MAMC2_HUMAN	30912.6	65093.3	46321.4	71144	41283.4	69845.8	33051.4	27663	44437.6	50730.5	51540.3
sp|P17900|SAP3_HUMAN	93292.7	18430.5	17679.1	27003.7	43819.4	22041.6	9517.62	168781	19595.5	40673.6	62052.9
sp|Q8TDB4|HUMMR_HUMAN	145297	130162	28886	18106.2	134946	12913.7	9679.97	11879.7	9808.71	10157.6	7189.85
sp|P0DOY2|IGLC2_HUMAN (+1)	47200	31099.4	25660.3	25610.3	128698	23525.8	18767.1	107119	25290.7	32479.2	52478.8
sp|O75223|GGCT_HUMAN	117459	23163.7	22386.4	29435.3	48509.5	28065.1	13072.1	97791	25981.2	43015.6	65460.1
sp|Q14393|GAS6_HUMAN	14010.2	65241.7	52337.3	48119.9	62948.1	53393.3	38290.2	18685.2	39514	83374.1	31237.9
sp|P21333|FLNA_HUMAN	54740.8	48427.2	54014.7	30777.5	80945.8	38551.9	24619	50346.5	41927	55620.2	23168.5
sp|P04908|H2A1B_HUMAN (+7)	88619.8	84132.9	50742.9	17457.9	109884	36060	19514.2	37294	20353.9	12397.7	20415.7
sp|P01834|IGKC_HUMAN	35922.2	24640.6	24283.6	31222.9	113150	30466	18608.6	91482.5	28491.2	51564.6	46686.4
sp|Q6UXI7|VITRN_HUMAN	19456.7	103132	72080.3	21075.8	51147.3	33218.9	37341.8	47554.8	40351.3	42384	25675.9
sp|P00441|SODC_HUMAN	145994	34859.1	29652.8	32306.3	49938.8	18088.9	11587.2	54459.9	22270	39349.4	46545
sp|P35858|ALS_HUMAN	22241.7	82011.1	65753	53211.2	37762.4	45870.8	38498.9	19436.6	28631.2	31987.6	51639.1
sp|O75342|LX12B_HUMAN	92272.7	25973.8	30091.2	44139.1	57745.6	26766.6	12459.7	63471.5	26310.9	41410.1	51642.4
sp|Q00325|MPCP_HUMAN	78952.9	122769	31525	18005.9	127982	13504.4	10359.8	29498.3	10895.6	14065.2	13491.7
sp|Q2M2W7|CQ058_HUMAN	6294.95	75529.2	54696.9	39211.8	45334.6	77044.7	36971.1	23014.4	28460.1	44206.2	36898.6
sp|P58215|LOXL3_HUMAN	20496.9	32982.5	25305.7	28248.5	42167.7	41069.5	23285.5	54228.3	88837	73630.1	34696
sp|P42785|PCP_HUMAN	16177.6	82303.4	44920.6	45055.2	32779.6	59970.8	35680.4	22730.1	46978.7	36410.6	37630.2
sp|Q00839|HNRPU_HUMAN	64900.5	50095.4	56637.6	28291.6	66281.4	19999.6	22241.4	85344.1	21812.1	22322.6	22066.8
sp|Q9H239|MMP28_HUMAN	13898.4	60520.8	53131.6	35837	41168.6	55192.1	33845.7	22983.5	36171	47016.9	53031.8
sp|P16403|H12_HUMAN	54985.2	71097.8	38320.3	17566.9	120594	36100.6	19352.8	34811.2	19726.3	17266.3	21611.8
sp|P09211|GSTP1_HUMAN	95484.4	24822.3	25191.1	14826.4	22714.8	15704.3	10321.8	151334	24277.8	38069.1	25351.7
sp|O14657|TOR1B_HUMAN	13096.1	62832.3	71755.8	38671.2	37630.4	48924.4	37681.9	23091.4	30913.3	39603.5	42275.8
sp|Q99497|PARK7_HUMAN	128442	32681.2	27964.3	22203.1	33836.7	21712.2	15629.7	57688.1	28711.5	34917.3	40800.3
sp|Q9H2A7|CXL16_HUMAN	4726.1	86575	75381.8	38846.4	38704	49619.8	20132.2	21725.2	21210.4	36490.3	50748.2
sp|P06280|AGAL_HUMAN	11492.3	72031.4	48673.3	47991	28546.8	55789.4	64102.3	21851.3	22650.5	30906.2	36874.4
sp|Q8TER0|SNED1_HUMAN	69570.9	56445.7	56704.6	41649	57361.8	35784.5	18199.5	17556.6	18079.3	34274.3	33560.8
sp|Q8IW75|SPA12_HUMAN	97787.3	24173.9	34817.5	25508.1	68405.9	22814.9	13892.9	43400.1	22779.4	34868.3	50364.7
sp|P13073|COX41_HUMAN	113996	111383	31642.4	15109.4	91452.5	14627.9	11308.4	18334.7	9174.86	11202.2	9560.82
sp|P02760|AMBP_HUMAN	30657.7	42570.9	28119	54403.7	27044.9	33629.3	35530.7	23802.5	51114.6	59049.3	50159.8
sp|P23490|LORI_HUMAN	91913.7	26999	30943.5	33580.7	70305.2	23940.8	15285.4	38351.7	20605.8	40232.6	40872.5
sp|P30041|PRDX6_HUMAN	173626	25030.7	30749	12787.3	22382	14122.3	8580.63	63752.4	22706.2	36600.1	18901.1
sp|O75325|LRRN2_HUMAN	8973.74	70121.2	79636.7	53926	32292.8	46844.5	28197.1	18084.5	11632.3	29066.1	47064.7
sp|P40967|PMEL_HUMAN	27848.9	52746.1	45334.2	19984.8	46767.4	24709	72422	31812.5	29416.4	42323.6	26185
sp|P02774|VTDB_HUMAN	84699.7	24570.6	12789.2	115249	15464.5	31303.7	19911.7	29135.3	24904.5	33716.4	27049.5
sp|Q9NZT1|CALL5_HUMAN	84512.2	4486.05	11280.5	10981.9	23609.8	14764.8	7447.9	156618	17685.4	36136.3	48204.4
sp|P07195|LDHB_HUMAN	107260	27606.3	19033.5	26391.5	22309.4	25353.3	18669	36920.1	47033.9	62775.4	20350.9
sp|P68366|TBA4A_HUMAN_family	68717.2	31148.2	44013.2	17262.3	20201.2	28354.5	12179.7	74540.9	34420.7	63060.7	18504.5
sp|P02679|FIBG_HUMAN	8569.88	13287	285350	4755.54	33253.1	5669.24	1350.56	24676.3	13617.1	6738.69	8273.03
sp|Q6UXH9|PAMR1_HUMAN	13566.7	78681.1	57505.4	40520.9	36734.8	50278.1	18265.3	20087.3	23183	29528.3	36890.8
sp|O43927|CXL13_HUMAN	4837.31	67313.8	61147.2	38340.7	34660.5	29525.6	14733.2	24273.1	16254.6	50114.2	62360.5
sp|Q16363|LAMA4_HUMAN	35561.1	23579.3	25764.7	27478.4	45021.5	34341.5	19579.3	49960	40085.4	53619.4	47745.8
sp|P08174|DAF_HUMAN	16473.8	30978.2	42121.6	43508.7	39323.8	38580.4	18529.6	48150	40467.2	44859.5	38516.6
sp|Q9BTY2|FUCO2_HUMAN	6192.74	83161.8	44337.8	40865.6	41044.5	62492	21997.3	26751.5	27265.6	20611.9	21928.8
sp|P30086|PEBP1_HUMAN	151569	33461.8	14191	9771.91	25099	12100.6	5283.51	58761.9	23502.6	36144.9	20650
sp|P31025|LCN1_HUMAN	59514.8	13726.7	19268.2	33415.7	32512	40676.3	52450.9	20153.1	22406.4	23588.1	72174.7
sp|P13639|EF2_HUMAN	79694.1	18742.8	18817.3	12818.8	21817.1	16747.9	8113.66	114781	22322.5	38500.4	31603.2
sp|Q9NPF2|CHSTB_HUMAN	6843.2	103053	59415.9	39375.5	32300.5	28367.3	19962.2	12409.9	16829.9	24473.7	37489
sp|P01033|TIMP1_HUMAN	5391.41	78662.2	45297.8	29405.3	27310.7	47270.8	29330.4	15930	35612.9	27971.3	34101.8
sp|P07737|PROF1_HUMAN	99783.7	13714.5	11671.9	13188.6	13095.7	22265	8306.77	72548.9	44651.5	60015.3	14796.1
sp|Q9HCB6|SPON1_HUMAN	21152.3	53712.2	28894.2	26336.9	32622.7	28097.3	18073.8	31031.2	48589.1	48487.7	36761.3
sp|P08238|HS90B_HUMAN	60116.2	14911.9	13026.6	11954.8	13426.2	11677.8	5797.47	172669	12381.2	30682.7	21174.4
sp|P62873|GBB1_HUMAN (+2)	32418.7	51372.1	40772.9	30635	37151.8	36244.5	26129.6	17733.9	25270.2	36704.4	32774.2
sp|P04085|PDGFA_HUMAN	8535.64	47943.5	50032.9	39240.4	46867.4	38161.1	24404.2	16402.5	31336.9	29946.2	32388.4
sp|P08493|MGP_HUMAN	20499	49590.3	58279.8	40416.4	70108.8	25064	11370.2	23405.5	14691.3	18089.4	30588.4
sp|P25940|CO5A3_HUMAN	12045.4	47449.2	44874.4	37293.2	32533.5	51085.7	25141.8	17968.7	30593.3	23386.2	39571.4
sp|O60437|PEPL_HUMAN	48550.7	28816.2	23038.1	17868.9	48325.2	27909.4	17842	58211	28439.4	35793.6	26671.9
sp|P29279|CCN2_HUMAN	18741.6	38901.1	33280.2	47736.9	38243.7	39571.1	26401.8	18385.5	30078.3	35576.9	31705.3
sp|O43813|LANC1_HUMAN	50090.4	37276.8	31814.8	17127.4	31641.8	37470.8	14872.6	23618.9	42351.5	54710.8	13285.7
sp|P55083|MFAP4_HUMAN	50659	27827.9	35145.3	36991.1	45383.3	37017.2	20986.1	22135.5	20666.6	36250.2	20060.4
sp|Q9H3Y0|CRSPL_HUMAN	50882.7	5036.88	102799	86750.7	74699.8	7811.41	5850.36	3582.24	3059.36	3658.13	3173.84
sp|P08253|MMP2_HUMAN	32656.1	48066.5	26092.9	20577.4	39687.3	22508.5	24588.8	26341.7	25089.2	53165.3	27747.9
sp|Q15517|CDSN_HUMAN	84383.8	19562.7	17734	23092.8	31084.6	20813	10819.2	38182.3	26837.6	29747.1	44214.1
sp|P11117|PPAL_HUMAN	19808.4	44655.5	40344.5	33450.9	29250.6	38801.3	23563.2	22391.2	27477.8	29995.5	33186.4
sp|P16278|BGAL_HUMAN	7947.89	47761.1	42660.4	36898.7	28374.4	48316.8	29248.5	18867.2	26185.5	26387.2	25876.3
sp|P07237|PDIA1_HUMAN	37279.3	23108.8	24386	23391.4	19853.6	19012.4	12990.9	100441	20410.9	28837.4	24347.8
sp|O75083|WDR1_HUMAN	78764.6	19307.5	15607.7	14406.4	15852.7	15319.4	8840.09	72761.8	29747.6	40590	21751.8
sp|P20783|NTF3_HUMAN	12289.9	39225.1	33860.9	35537.7	32829.7	43626.4	25811.2	20124.7	23982.6	31766.8	31542.7
sp|Q9H4F1|SIA7D_HUMAN	8798.78	39649.2	47555	29987	38756.5	33773.1	20047	16451	32218.6	31126.9	29235.6
sp|Q9H324|ATS10_HUMAN	12664.5	50295.4	32554.8	31412.2	26300.7	39470.5	20149.1	19592.9	21751.5	35925.2	37011.5
sp|Q8N8U9|BMPER_HUMAN	4926.65	39048.7	19629.7	25900.5	19212.1	22025.1	21492.3	16336.6	39012.9	59749.3	57898.8
sp|Q9UHG3|PCYOX_HUMAN	22319.4	30800.5	33164.1	28116.4	33498.9	32349.5	20330.6	30935.7	32610.8	31483.2	23763.9
sp|Q9NQC3|RTN4_HUMAN	98314.9	35366.6	12761	19567.6	42117	9835.16	6804.45	37460	13567.3	19727	20787.6
sp|P02746|C1QB_HUMAN	10585.6	31639.5	39727.7	31662.6	33667.7	36718.1	20932.7	21505.4	26908.5	34317.2	27561
sp|Q9UM22|EPDR1_HUMAN	3813.3	39804.2	26181.8	31131.4	33607	33233.6	27534.4	22894	38308.6	36889.4	18618.5
sp|P62258|1433E_HUMAN	121113	29560.2	21796.8	6150.2	11230.5	10202	4832.09	47998.8	15801	19050.6	24168.6
sp|P20073|ANXA7_HUMAN	137477	28436.2	10062.6	5318.8	11978.4	8188.74	2552.39	38659.6	24358.6	19874.3	23882
sp|P21246|PTN_HUMAN	24826	17084.8	23582.4	130123	22054.4	19616	10720	14003.1	18162.7	13689	15614.6
sp|P22626|ROA2_HUMAN	56707.3	28964	13394.2	10467.2	39551.4	16592.3	9799.99	64532.4	24954.4	26289.9	18062.5
sp|Q7Z4W1|DCXR_HUMAN	47932.7	34376.1	20213.8	24384.8	23207.3	22490.4	16081.8	31276.6	22333	42120.1	23218.1
sp|P11142|HSP7C_HUMAN	57186.7	28785	19264.9	14895.4	28367.7	17399.1	11784.2	61485.9	17876.6	23846.4	24644.2
sp|Q15149|PLEC_HUMAN	38046.2	35336.4	23920.3	23525.3	28575.1	21579.2	17213.8	38804.3	24615.4	33022.1	19374.3
sp|Q96MM7|H6ST2_HUMAN	1344.3	11770.3	41314.8	20156.8	37748.5	21580.8	19559	18345.6	62577.6	36027.8	32687.3
sp|O14818|PSA7_HUMAN	63723.2	19499.1	16216.9	17278.6	30955.7	16154.8	11213.9	47278.4	17743	27081.9	35643
sp|Q8N145|LGI3_HUMAN	16821	35442.8	29489.5	28538.7	29857.5	36576.4	25530.8	13983.8	24623.6	28325.3	29358.8
sp|P55058|PLTP_HUMAN	26481.2	31940.4	38089.2	23540.6	31057.2	31566.1	17478.8	28242.6	22420	22290.8	24997.6
sp|P03973|SLPI_HUMAN	15098.1	52911.1	63734.3	20931.2	29981	19567.3	15722.2	11349.8	21649.5	20182.8	21991.7
sp|O60911|CATL2_HUMAN	33395.5	32757.2	29920.5	25421.3	32494.6	21040.8	16216.6	24605.4	12753.7	27028.5	37265.3
sp|P50995|ANX11_HUMAN	92104.4	32870.9	19418.9	11019.1	18660.6	11997.6	7199.6	26913.9	23464.8	17065.5	23633.2
sp|P00966|ASSY_HUMAN	21184	33361.8	20154.6	31352	21675.6	31386.4	12402.9	20747.1	22468	49386.3	20118.7
sp|Q8IWK6|AGRA3_HUMAN	9201.14	40328.8	30263.1	35394	20434.8	34861.4	19257.7	15028.4	18774.2	33969.5	24782.7
sp|P17858|PFKAL_HUMAN	14596.7	33949.9	52936.8	29378.9	22873.4	29013.8	17689.4	17824.1	17233.7	22227	16912.2
sp|P26641|EF1G_HUMAN	38392.5	17605.1	21179.3	17529.3	20739.9	21086.7	7699.87	70364.6	15364.9	25638.2	17889.1
sp|O75131|CPNE3_HUMAN	45992	33011.7	19806.9	18389.2	24250.8	22461.3	13896.2	29538.6	20260.2	21738.1	22007.8
sp|P15880|RS2_HUMAN	28007.5	14565.2	48086.6	23798.3	28594.5	18055.5	9418.33	51572.6	11072.9	21916	15078.2
sp|Q9NQ79|CRAC1_HUMAN	12577.3	32168.5	30119.5	26060.8	20899.3	35887.6	32216.9	19414.8	18331.8	23027.8	19392.1
sp|P08294|SODE_HUMAN	21238.7	20127.4	28029.2	21585.3	21962.8	20039.8	9213.18	48861.3	27030.8	28295.2	19267.2
sp|Q9Y2C3|B3GT5_HUMAN	8247.49	28759.6	29566.9	23737.9	22253.7	33138.1	30773.1	14038.2	26475.5	30650.5	17546
sp|Q92626|PXDN_HUMAN	9246.35	39867.9	20408.3	27332.1	26156.4	37725.5	14591.1	16961	12245.4	38734.8	21778.1
sp|Q9Y5W5|WIF1_HUMAN	4320.95	31593.5	20089.3	20767.6	12113.6	28167.5	66755	11364.9	17498.9	25675.6	19576.8
sp|P12273|PIP_HUMAN	60405.4	12833	17860.3	17397.2	21079	11341.3	6634.61	40023.4	19894.6	17235.2	31257.9
sp|O75369|FLNB_HUMAN	73714.5	27936.5	21542.3	12097.1	41784	8265.42	5391.53	19051.6	13227.2	14831.1	15684.5
sp|Q13425|SNTB2_HUMAN	43772.5	27617.5	19651.6	8694.12	18028.7	8537.41	4804.14	43809.8	37125.8	24442.4	16055.5
sp|P13591|NCAM1_HUMAN	75010.7	27442.2	11102.3	4689.36	58373.4	4356.86	6315.78	18479.5	21510.8	8918.05	11940.8
sp|P25788|PSA3_HUMAN	34862.8	18869.8	16374.5	16594.7	29874.4	13348.7	8601.88	49572.4	13175.4	21146.9	25498.1
sp|Q9Y662|HS3SB_HUMAN (+1)	9279.83	22960.7	35896.7	19317.2	28171.4	27722.4	24046.9	12241.1	29788.9	21142.1	16600.9
sp|O00571|DDX3X_HUMAN (+1)	36919.7	18633.4	16335.4	8630.64	14889.9	18541.7	6728.02	52853.4	25794.4	33019.5	13986.8
sp|P36575|ARRC_HUMAN	21811.7	38166.7	6894.97	64598.3	8942.87	22722.9	14680.1	11378.9	18034.5	21780.5	17127.9
sp|P62244|RS15A_HUMAN	26091.5	18349.3	50029.9	15513.9	26252.4	16380.3	6696.55	37848.5	15734.6	22052.2	10971.4
sp|P08246|ELNE_HUMAN	18983.6	17189	14852	17391.7	15079.1	19870	9654.81	65875.7	22620.6	23044	21211.2
sp|P18075|BMP7_HUMAN	16037	43601.5	39265.2	23619.6	19318.5	21356.9	17246.2	9956.98	11002.5	19025.2	24977.9
sp|Q9H1J7|WNT5B_HUMAN	3237.02	30054.1	30978.6	20017.9	31023.5	23913.3	15938.9	19177.7	19645	20572.3	30328.8
sp|P02787|TRFE_HUMAN	10474.2	11094.9	7456.55	7085.09	100634	7808.98	8043.1	53616	9567.93	12991.6	16021.2
sp|Q9GZX3|CHST6_HUMAN	36160.3	18771	31196.9	11468	40540.4	21169.3	13118	13802.7	17101.6	13990.2	27392.3
sp|O43854|EDIL3_HUMAN	9901.18	52541.9	25904.2	10140.8	27539.1	17348.8	19525.4	8741.54	11925.7	23885.7	35745.4
sp|P60842|IF4A1_HUMAN	50840.1	13652.1	15419	8159.73	12358.4	5076.33	6617.09	69592.3	16546.7	28388.4	15506.7
sp|P10600|TGFB3_HUMAN	85781.1	6224.91	20064.4	73725.5	27148.5	8459.82	3403.79	1614.47	1634.16	4417.88	1819.68
sp|Q9HCT0|FGF22_HUMAN	3155.64	15571.8	10260.4	25514.5	15014.7	33606.7	14307.1	23691.9	27165.8	41493.2	23419.8
sp|Q9BY76|ANGL4_HUMAN	13309.9	21285.7	30640.5	18732.3	46562.9	19005.3	13074.3	12523.6	17898.5	17281.2	22862.9
sp|P10253|LYAG_HUMAN	7312.22	36909.4	26822.3	27022.4	20244.1	28847.3	17806.4	10373.9	17453.5	21194.7	18222.7
sp|Q6P4A8|PLBL1_HUMAN	35986.3	11413.1	13003.1	15592.6	24100	20218.2	9497.02	29444	18300.2	26251.7	27507.2
sp|Q8NBR0|P5I13_HUMAN	2518.61	35018.1	25522.1	26918.1	20214.5	36823.9	14146.3	14679.7	13027.2	23627.7	18412.7
sp|P22061|PIMT_HUMAN	24052.3	24368.2	18178.6	16176.7	21775.9	20495	11326.5	24685.6	16466.7	27449.7	19287.6
sp|P25067|CO8A2_HUMAN	43971.9	14688.6	37213.4	23074.9	33248.9	13833	6252.2	10273.3	9864.83	18766.4	12206
sp|Q5H8C1|FREM1_HUMAN	9446.17	30999.8	32599.7	18504	25795.3	16103.4	15148.8	10888.1	14584.7	24378.7	24337.2
sp|P18206|VINC_HUMAN	41915.7	17741.2	14558.7	12359.3	19213.9	11724.1	9596.33	32181.6	16295.3	26275.4	17608.1
sp|P50395|GDIB_HUMAN	47906.9	8671.24	9062.18	8898.78	15199.4	9292.07	6932.15	46184.4	18078.4	27665.4	20424.6
sp|P00747|PLMN_HUMAN	24037.3	34236.1	14705.3	25523.5	12337.4	15944.8	13933.3	15339.7	19285.8	19683.6	19865.3
sp|Q8IV08|PLD3_HUMAN	13586.6	22366.1	24275.3	27834	17490.2	19592	13379.3	17384	19488.1	19925.3	16143.1
sp|P17931|LEG3_HUMAN	47795.5	19626.8	21791.8	15638.7	11816.6	11734.1	9015.43	26357.8	12724.4	14575.6	18976.2
sp|Q9NZR2|LRP1B_HUMAN	13811.8	14132	21849.3	17327.9	19880.3	18997.6	9058.41	6310.39	23293.7	28075.3	31434
sp|P27169|PON1_HUMAN	10164.7	25554.9	19973.5	17730.8	13023.7	7569.88	19658.7	16459.4	13438.1	24262.2	36085.7
sp|P22003|BMP5_HUMAN	8440.65	48617.6	32038.8	9792.04	24355.2	15007	10863.4	11085.2	15380.5	14970	11781.9
sp|Q3MJ16|PA24E_HUMAN	13418.4	18878.3	25039.5	17860.3	20418.1	17678	11346.5	17117.4	18837.3	17924.8	23586.7
sp|Q8WUJ1|NEUFC_HUMAN	5291.96	21790.3	35764.3	23032.9	16222.8	27112.9	14453	13901	10498.6	12938.3	19943.4
sp|P01833|PIGR_HUMAN	42047	29255.9	10968.6	10516.5	8286.51	14357	8979.42	37473.9	7860.62	8987.91	21264.9
sp|P61077|UB2D3_HUMAN (+1)	10642	33487.7	20810.1	17689.9	14558.3	21086.4	10364.4	21563.4	14943.4	13576.8	19466.1
sp|P46781|RS9_HUMAN	16234.6	16911.4	29553.7	15343.9	19925.6	21350.3	7710.08	25641.8	10980	15908.3	18283.1
sp|P26373|RL13_HUMAN	12411.3	19188.1	16872.9	14151.4	16693.2	19828.5	16212.5	26203.7	15493.3	29101.8	11005.4
sp|O00339|MATN2_HUMAN	17393.5	17281.6	12238.6	12281.6	17001.7	10641.5	12295.9	9935.01	26240.4	41612.3	18696.9
sp|Q96EG1|ARSG_HUMAN	9198.58	19403.9	22770.2	16343.1	16595.9	21414.5	11766.7	16577.9	20707.5	19478.2	16675.6
sp|P55072|TERA_HUMAN	37838.9	8372.26	5579.17	5655.48	11155.1	6080.58	3631.41	84578.3	3928.56	10581.4	13487.6
sp|P35556|FBN2_HUMAN	50580.6	6153.6	15020.2	45001.6	27452	11192.5	6301.99	5603.72	3783.3	7395.57	10302.9
sp|Q99999|G3ST1_HUMAN	4480.86	22928.3	8783.49	20277.8	19628.5	26038.6	14419.5	13489.3	23666.7	19009.9	16041.7
sp|O43505|B4GA1_HUMAN	3513.38	34164.4	23335.6	36244.3	14385.9	17357.3	15781.2	7419.65	10447.9	10682.5	14954.2
sp|Q86SJ2|AMGO2_HUMAN	5706.85	29470.9	25522.7	15577.9	15322.3	20580	13230.1	11646.3	18496.5	15286.3	17005
sp|P26038|MOES_HUMAN	39542.1	15730.3	11018.5	5485.76	11557.7	9972.24	6210.44	26477.8	21106.5	25642.9	11668.7
sp|Q8WVV4|POF1B_HUMAN	33901.3	6802.08	7141.7	7896.37	17143.6	10859	6490.14	46558.9	11928.2	20014.8	15404.9
sp|P15121|ALDR_HUMAN	52986.4	20633.9	12386.8	8222.89	11072.2	11073.1	6859.56	16680.9	14226.7	20669.4	9216.03
sp|Q16769|QPCT_HUMAN	27504.5	17173.8	28749.2	15464.2	16311	10582.3	10061.2	15917.7	11894.8	15458.1	13831.6
sp|Q9NR34|MA1C1_HUMAN	9510.64	25543.9	23596.4	17766.7	18253.5	22938.2	10844.7	6984.49	12428.2	15272.4	17537.1
sp|Q9UHL4|DPP2_HUMAN	12252.8	29134.1	23483.6	18389.1	16659.4	16411.1	10546.2	11969.3	10656.6	13777.4	14757.5
sp|Q08722|CD47_HUMAN	45116.7	16756.9	9133.52	4121.88	44747.7	5131.18	5589.89	13501	9135.74	7376.85	11513.7
sp|P00450|CERU_HUMAN	11357.5	20071	16499.7	11088.7	28014.6	9381.85	5955.85	11244.8	12077.7	22595.5	23424.6
sp|P55107|GDF10_HUMAN	11832.3	25396.1	17864.6	17619.8	16083.4	15250.4	11641.1	10833.5	22300.9	11860.6	9420.59
sp|Q96MK3|FA20A_HUMAN	3276.2	47954.8	20751.8	19787	12004	19408.7	7592.49	6245.55	8901.6	12268.9	10952.1
sp|P53634|CATC_HUMAN	18250.2	15601.9	15096.3	16938.9	15761.3	18676.8	12523.6	11616.7	17976.9	9904.21	16707.4
sp|O75493|CAH11_HUMAN	5695.46	27121.5	18298.7	15482.4	14239.3	21977.6	16423.5	5032.84	13565.9	15598.8	13628
sp|P55103|INHBC_HUMAN	1863.77	33267.5	16644.8	13238.2	12898.2	15862.2	11831.9	6034.12	9168.15	12158.2	33164.9
sp|Q8N0V4|LGI2_HUMAN	10123.8	18206.7	27254.3	15182.5	18787.9	16245.5	10902.6	13793.2	8698.88	16671.3	10263.5
sp|Q9P0M6|H2AW_HUMAN	32252	29563.2	14220.8	4887.84	35159.2	9550.79	9518.86	13574.1	4436.15	3919.6	7461.9
sp|P05141|ADT2_HUMAN	22344.5	36259.9	6840.55	6559.04	44285.5	3579.11	5835.16	18962.6	2704.15	7727.53	8683.41
sp|Q06033|ITIH3_HUMAN	29956	9591.94	9007.45	22736.1	15835.5	11803.6	6176.12	11586.2	12655.4	11664.6	20142.8
sp|P05813|CRBA1_HUMAN	52780.7	16351.1	3893.7	6221.87	3375.13	5314.88	2450.54	26918.6	21118.8	7291.71	14664.4
sp|P06576|ATPB_HUMAN	30192.4	32103.2	9190.07	4311.79	49161.8	2340.54	4272.18	17308.5	3871.46	3273.14	3884.83
sp|O43175|SERA_HUMAN	35456.5	14390.5	7669.21	5383.22	7238.73	8756.06	4647.88	22127.3	13403.7	33068	4107.11
sp|P62277|RS13_HUMAN	22021.5	11933.6	32528.7	9036.48	14054.3	4748.37	4194.56	35472.3	4347.4	7284.49	9080.14
sp|P21796|VDAC1_HUMAN	34625.1	37894.5	10261.1	5905.75	25288.8	3943.41	1724.26	20027.3	4955.46	6110.25	3898
sp|P25786|PSA1_HUMAN	32972.2	28446.9	10758.9	5881.08	37659.5	3298.7	4647.43	11705.4	4856.24	6444.54	7600.52
sp|Q9H299|SH3L3_HUMAN	16893.4	12433.9	8680.73	8962.18	10422.3	10545.6	8157.43	41675.2	7843.28	13726.8	14869.4
sp|Q5T749|KPRP_HUMAN	22939.4	9149.01	11516.1	9788.7	31781.9	7031.34	6848.1	12031.8	12069.3	16830.3	13744.8
sp|Q9NYU1|UGGG2_HUMAN	7785.44	20395.7	19538.4	16789.7	13839.3	14846.3	7750.6	9769.41	12152.3	14908	13992
sp|O14656|TOR1A_HUMAN	6207.62	23428.9	20021.8	10114.1	12549.9	17998.9	10552.2	6483.73	8822.38	12431.6	15229.5
sp|P23284|PPIB_HUMAN	16881.2	17423.1	4075.62	5643.99	7865.17	8689.41	2902.51	32440.4	17727.8	18073.9	11920.1
sp|Q7L5L3|GDPD3_HUMAN	28961.8	8380.77	7577.98	9234.09	11734.7	9102.44	3671.71	26926.3	9366.61	11247.7	17367.2
sp|P22695|QCR2_HUMAN	16657.3	27818.3	10477.1	7280.45	26444.1	6437.33	5346.61	13508.6	6678.33	10150.4	7429.89
sp|Q01813|PFKAP_HUMAN	4263.83	14285.7	19845.8	15399.3	13123	12496	9323.75	10779.1	10934	15645.5	11545.2
sp|P61106|RAB14_HUMAN	15221.3	18222.7	11974.3	10110.3	11520.2	13401.6	7922.35	14203.4	13172.8	10792	9176.17
sp|Q13232|NDK3_HUMAN	7479.65	16212.8	21841.9	18483.9	11047.1	8419.05	8129.18	7031.68	8391.4	10369.2	14498.7
sp|Q9UI42|CBPA4_HUMAN	22926.7	6678.35	16679	10240.9	16589.6	6948.35	4096.22	19396.6	6170.71	11424.6	10452.3
sp|P14735|IDE_HUMAN	35602.9	4698.68	4781.41	3701.01	6755.37	3506.55	150	41215.6	3743.09	10804.2	14518.8
sp|O00462|MANBA_HUMAN	3681.69	13762.6	14745.3	12391.4	11981.8	17021.1	8267.94	7573.5	10428.6	18050.9	11213
sp|P30740|ILEU_HUMAN	25975	6581.87	5785.56	5256.61	8823.51	9482.75	5393.13	21183.1	11671.2	15317	7823.42
sp|O75829|CNMD_HUMAN	6929.45	11125.5	11665.5	12303.7	8182.7	19540.9	6561.28	8939.26	9794.11	18092	9826.91
sp|P35030|TRY3_HUMAN	39220.4	2267.91	6264.57	3315.51	18927.8	4430.33	4045.45	13684	9329.95	9503.75	9383.96
sp|P48058|GRIA4_HUMAN	4731.15	13985.7	9779.62	11924.9	9568.35	15327	8878.73	6704.04	15300.4	13311.5	9386.1
sp|Q9UBX5|FBLN5_HUMAN	13166.2	8265.48	12061.2	8046.74	15250.6	8647.82	5604.79	10913.9	10918.1	14722.3	10664.7
sp|P18124|RL7_HUMAN	21156.8	8286.36	7443.09	3814.37	9267.63	4970.81	1725.53	33603.1	8124.75	12057.1	7620.55
sp|P29972|AQP1_HUMAN	34917.5	19395.1	6875.34	1862.47	25327.1	2098.65	150	6209.24	11355.1	2492.3	7012.8
sp|P40121|CAPG_HUMAN	20024.6	3767.75	6392.4	6990.44	4719.56	5439.52	5832.73	20838.7	15362	19618.8	7653.52
sp|P11166|GTR1_HUMAN	13199	15418.9	6708.94	4676.86	27034.7	4182.34	4052.98	9615.22	11707.9	8824.07	11175.9
sp|P07437|TBB5_HUMAN_family	24596.7	11730.9	11087.1	2601.01	7088.9	6973.13	4009.4	14585.6	11650.1	17873.5	3792.63
sp|Q14563|SEM3A_HUMAN	4682.42	13838.2	16721	7794.8	11172.3	8076.03	9970.91	6211.85	10421.6	15490.5	9952.55
sp|P62249|RS16_HUMAN	14230.4	10597.4	23532.3	6967.63	9022.28	5541.73	2004.87	23577.9	5784.02	5373.84	7211.72
sp|Q13510|ASAH1_HUMAN	18916.4	9396.98	13803.1	8470.66	12264.7	8167.61	5112.59	9382.75	7517.26	7482.05	10088.1
sp|Q14574|DSC3_HUMAN	26891.7	12683.6	5934.13	150	9169.82	5825.51	8702.75	11038.7	6694.69	8923.87	10831.2
sp|P02647|APOA1_HUMAN	30958.3	10051.9	3754.79	17864.9	6559.6	7427.93	4008.53	7502.27	6406.52	5162.86	4779.79
sp|P28482|MK01_HUMAN	13614.6	8899.19	6892.62	3596.88	7457.66	7675.68	5028.54	9542.42	13084.6	19258.7	7862.79
sp|P16519|NEC2_HUMAN	5320.7	13585.4	13485.5	8432.1	6449.57	13925.7	7171.9	5140.49	6362.23	11286.9	9045.01
sp|Q9HB40|RISC_HUMAN	2108.68	15413.4	16460.5	7993.68	7233.89	10012.4	5952.76	8456.41	6953.84	10474.4	9137.87
sp|Q9NZH8|IL36G_HUMAN	20665.3	1706.45	5976.59	3628.86	9824.55	4181	3608.11	24121.3	7438.06	8202.65	8899.99
sp|Q53RT3|APRV1_HUMAN	32731	150	3358.68	3145.69	6628.76	3274.32	2367.18	32021.8	150	8157.89	5926.3
sp|P35221|CTNA1_HUMAN	23414.8	10894	8509.91	3579.09	14296.5	5283.06	2923.14	9654.21	7258.07	3805.12	7748.87
sp|P61978|HNRPK_HUMAN	16324.1	11815.5	6342.75	6331.69	7780.29	5844.78	3420.87	19361	5964.32	8595.15	5394.69
sp|O95967|FBLN4_HUMAN	24595.1	5686.73	7268.9	19784.4	8196.01	4246.2	2633.69	6464.37	4179.09	6760.26	5294.97
sp|P22392|NDKB_HUMAN	22839.2	6006.22	3407.17	2749.99	5919.58	3610.57	1381.67	28476.2	4857.19	9645.11	5558.74
sp|Q9HDC9|APMAP_HUMAN	8027.64	16749.3	9075.44	8529.79	5295.71	9530.77	7131.77	6046.59	5411.07	8961.49	9688.76
sp|P13686|PPA5_HUMAN	3344.97	10842.5	14766.8	5853.72	8925.87	15413.2	6031.87	5516.2	6787.81	8555.61	8269.59
sp|Q5IJ48|CRUM2_HUMAN	1674.33	9742.09	10909.7	11434.3	8392.84	7868.51	4728.95	6800.13	9998.94	14272.6	7938.68
sp|P55064|AQP5_HUMAN	11724.5	9016.62	13531	5936.32	13662.1	5156.64	3332.54	6770.9	10106.4	5851.21	7084.91
sp|P00403|COX2_HUMAN	23547.2	22964	6433.01	3975.59	19295.9	1382.72	1169.32	7623.47	1027.93	1606.87	2712.88
sp|P61586|RHOA_HUMAN	10798	8216.73	13720.9	4095.82	9594.6	9156.19	3923.86	11281.7	5494.58	7270.77	4802.88
sp|P04196|HRG_HUMAN	2841.8	8395.51	4915.53	18490	9957.14	5827.38	7275.24	9420.64	4031.75	8038.84	8066.2
sp|P35443|TSP4_HUMAN	18121.3	8634.41	2614.87	9381.41	4824	4138.72	5400.96	9340.61	8404.86	8892.87	7442.35
sp|O43491|E41L2_HUMAN	12035.3	11698.1	8849.34	3885.23	7643.71	4383.03	5714.95	7307.93	10969.1	7326.53	6981.9
sp|P48509|CD151_HUMAN	16204.7	7886.58	6235.03	2605.22	16031.6	3087.1	2446.96	9943.65	6094.13	5785.01	9968.2
sp|O00634|NET3_HUMAN	5802.49	8087.13	8409.38	8683.45	5065.04	8929.22	4404.85	4578.32	5567.85	7975.32	17502.9
sp|P15502|ELN_HUMAN	6249.35	3499.73	10746.3	7430.82	11668.6	8421.6	4222.6	4905.58	9364.95	12500.3	4245.89
sp|Q6UWY5|OLFL1_HUMAN	6732.21	9831.01	14369.6	4456.37	10617	6228.44	6162.15	6308.62	6087.16	3820.13	7429.99
sp|P35268|RL22_HUMAN	14967.9	5304.87	6092.04	3043.99	5589.44	3521.5	2322.63	26224.6	2678.63	6619.24	4594.33
sp|Q6ZVX7|FBX50_HUMAN	18248.6	1868.24	4781	5227.78	8906.02	150	1315.08	18683.7	1566.84	8506.32	11651.9
sp|Q13228|SBP1_HUMAN	4226.45	11374.8	9505.79	8675.9	7074.91	6089.81	4881.99	5886.6	6963.99	8041.47	7137.34
sp|Q9Y617|SERC_HUMAN	23706.4	1907.65	3266.17	4580.48	2626.98	4733.12	3443.65	7322.07	11280.3	13226.3	3482.95
sp|Q7Z5Y6|BMP8A_HUMAN	887.205	9337.19	13428.1	10689.1	7764.41	10904.3	6516.09	4876.39	3776.96	5195.38	5856.51
sp|Q659A1|ICE2_HUMAN	1721.83	7067.63	7985.09	5197.95	5082.18	9184.74	7837.63	5053.09	9925.55	12304.7	5885.26
sp|P16401|H15_HUMAN	7574.58	3581	5031.86	3597.07	9232.54	6079.21	4136.73	10836.1	6593.55	6903.93	13220.1
sp|P62753|RS6_HUMAN	10376.1	6950.37	7823.97	3880.4	8200.17	3994.57	2339.43	17834.6	2936.19	3961.01	4797.48
sp|P25789|PSA4_HUMAN	17007.7	4146.86	4773.96	4732.71	8298.43	3126.13	1057.42	12127.9	3256.67	6042.44	7399.85
sp|P07384|CAN1_HUMAN	14621.7	4542.5	5435.85	3272.4	9090.27	3020.18	1548.25	8847.34	4380.09	9165.43	6964.08
sp|P36542|ATPG_HUMAN	7215.84	9644.81	3102.33	5440.25	13853.4	6747.58	3596.86	6356.57	3609.92	5946.28	4626.67
sp|P29373|RABP2_HUMAN	10865.8	2223.26	150	2106.2	1835.49	1935.37	150	39988.6	667.121	5516.64	4532.66
sp|Q5JU69|TOR2A_HUMAN	1256.67	8710.57	10922.7	9119.59	5697.27	9624.18	4571.69	3678.15	3038.05	4723	7701.93
sp|Q14254|FLOT2_HUMAN	13556.8	6601.66	4899.57	3336.9	10666.4	2509.79	2789.31	5314.82	4643.84	6255.2	5263.02
sp|P13797|PLST_HUMAN	16296.7	2794.39	2439.97	3310.78	3215.59	3701.7	150	19146.1	2480.7	4149.54	4599.82
sp|P56705|WNT4_HUMAN	711.565	7745.88	11902.9	6049.97	8925.29	7280.02	2096.7	1976.53	3040.91	3149.31	8066.14
sp|P12236|ADT3_HUMAN	7206.62	13499.8	3606.78	4064.92	12958.3	2614.24	2587.75	4097.35	3800.5	3979.99	2454.24
sp|P53673|CRBA4_HUMAN	16923.6	5252.74	3813.48	1859.85	150	3001.11	1896.86	5942.49	10330.9	4094.6	3990.87
sp|P36873|PP1G_HUMAN (+2)	4606.97	7954.31	7821.91	5406.28	6701.5	5010.01	2050.06	3580.09	3096.94	5811.65	4621.45
sp|P61970|NTF2_HUMAN	2929.23	8459.52	7227.66	5209.62	3497.63	6213.3	3016.47	4102.36	3942.58	5256.39	5387.18
sp|P25815|S100P_HUMAN	4580.7	6515.29	3217.21	4473.33	8075.35	2313.94	1065.94	10623.6	4443.73	4370.7	4567.17
sp|P61604|CH10_HUMAN	12622	3831.97	2899.33	2416.62	2645.88	1795.05	1082	14866.8	1982.56	4293.08	3819.44
sp|Q96IY4|CBPB2_HUMAN	1029.64	12516.6	5113.56	5523.9	4676.37	5255.23	2497.21	2973.75	3391.53	3852.03	4551.79
sp|P54652|HSP72_HUMAN	12462.9	3650.71	4948.83	2981.79	5175.63	3245.32	2253.81	7461.97	2461.27	3084.03	3158.51
sp|P17050|NAGAB_HUMAN	3888.46	5898.89	5673.27	4292.25	5457.54	4159.57	2488.17	2714.64	4582.98	3620.93	5045.5
sp|P05091|ALDH2_HUMAN	800.096	3481.13	2992.47	2770.36	6300.34	3910.54	8782.25	2517.49	4976.47	6984.07	2882.7
sp|Q99943|PLCA_HUMAN	150	7291.5	6971.54	3312.14	3199.46	4167.54	4814.4	4127.95	2211.29	5605.57	3526.68
sp|P56537|IF6_HUMAN	9135.96	2615.75	2041.46	813.422	4851.86	2474.49	150	8708.21	2864.03	3180.23	4345.89
sp|O00159|MYO1C_HUMAN	8297.69	5883.08	7056.83	1521.05	5851.4	1448.55	1640.3	2973.39	2361.07	2470.11	1220.5
sp|P68371|TBB4B_HUMAN	8109.65	3197.15	2154.17	629.855	1918.1	2715.61	150	11135.6	2429.27	4772.25	1952.86
sp|O94905|ERLN2_HUMAN	10815.2	10425.7	2657.75	1182.19	5088.36	861.211	150	3852.75	1431.33	1097.2	1435.21
sp|P37802|TAGL2_HUMAN	13034	4782.38	1122.69	1972.66	2911.99	1783.71	555.932	4496.34	988.642	2580.14	2500.83
sp|P38606|VATA_HUMAN	4481.71	3941.62	1957.26	2989.01	4639.2	2581.62	1064.29	6843.48	2799.88	3585.41	1003.25
sp|P27361|MK03_HUMAN	4364.93	3347	3665.86	3359.06	2244.57	2703.44	1551.86	2890.68	2880.89	5614.61	2848.61
sp|P58107|EPIPL_HUMAN	11484	150	1006.93	702.424	1132.09	150	150	13234.2	872.665	3530.4	2874.12
sp|Q9Y4L1|HYOU1_HUMAN	1120.07	5372.05	4080.72	2496.57	3846.7	4276.35	2188.42	2559.36	3284.45	3655.71	2292.49
sp|Q03252|LMNB2_HUMAN	6894.35	3732.36	2600	612.31	10609.4	2397.41	1378.51	2936.73	807.391	1548.6	1246.72
sp|P21266|GSTM3_HUMAN	3591.67	5619.48	3924.82	2767.01	1406.31	2257.25	836.413	2307.31	3090.87	3530.33	2910.64
sp|P02458|CO2A1_HUMAN	1045.89	3709.59	3575.04	3543.53	2632.25	3932.12	773.027	2777.01	2537.03	3596.14	4065.34
sp|P08603|CFAH_HUMAN	2346.28	3529.31	789.925	2931.12	1877.66	4417.72	601.745	1813.39	3363.14	5469.73	1593.37
sp|P51149|RAB7A_HUMAN	2801.93	2870.68	2090.54	2400.74	2932.62	3791.54	150	3259.65	1403.76	3728.18	1820.77
sp|Q7Z406|MYH14_HUMAN	8392.57	150	1226.95	883.318	2398.79	1944.12	150	2906.09	2377.13	1850.7	2639.37
sp|P30101|PDIA3_HUMAN	5504.9	3815.09	1452.81	605.338	960.813	150	745.382	7055.38	1447.54	1139.75	1412.42
sp|P07320|CRGD_HUMAN	2341.47	1903.8	150	1853.33	2449.24	3167.85	1081.81	3019.88	3800.63	1460.81	1507.79
sp|P09525|ANXA4_HUMAN	6147.15	1516.27	1447.05	785.043	705.239	1202.8	150	2581.78	1895.29	2125.83	2190.82
sp|P04156|PRIO_HUMAN	2932.19	791.824	2597.85	2181.91	1515.77	632.853	150	150	687.72	1483.62	779.148
sp|Q16555|DPYL2_HUMAN	2776.34	2969.56	1121.92	150	1148.37	150	696.551	1130.24	834.277	2068.31	150
sp|P22314|UBA1_HUMAN	1542.06	150	150	727.106	804.678	1160.94	150	3405.5	1674.06	2705.96	150
sp|P06753|TPM3_HUMAN	4173.35	630.599	658.794	150	738.09	150	150	2322.35	992.219	150	1531.63
sp|Q14204|DYHC1_HUMAN	2366.49	150	150	150	690.702	754.501	150	3262.97	856.136	1239.15	1452.59
sp|Q9BSG5|RTBDN_HUMAN	150	2388.28	1082.85	1582.08	1064	1910.07	150	150	910.382	720.693	988.03
sp|P07951|TPM2_HUMAN	2828.51	150	150	150	1716.4	150	150	2798.15	150	150	688.617
sp|Q9H4M9|EHD1_HUMAN	1656.44	1101.94	150	150	150	1072.14	955.243	1387.1	987.447	646.094	150

## Sheet: Stat_results
BASS-883 and BASS-929 Statistical Testing Results (edgeR exact test)							Experiment 1 XFS/XFG versus CAT																	BASS-929: PEX versus Cataract														Experiment 2: XFS/XFG versus CAT/GL
			613																				613														613
Accession	ProtGroup	Rank_Order	Counter	Coverage	PSMs_Used_BASS-883	PSMs_Used_BASS-929	K1-PEX_tmm_PEX_Cat	GH1-PEX_tmm_PEX_Cat	S73-PEX_tmm_PEX_Cat	S74-PEX_tmm_PEX_Cat	T19-CAT_tmm_PEX_Cat	T22-CAT_tmm_PEX_Cat	T23-CAT_tmm_PEX_Cat	T24-CAT_tmm_PEX_Cat	T25-CAT_tmm_PEX_Cat	logFC_PEX_Cat.x	FC_PEX_Cat.x	PValue_PEX_Cat.x	FDR_PEX_Cat.x	ave_PEX_PEX_Cat.x	ave_Cat_PEX_Cat.x	direction_PEX_Cat.x	candidate_PEX_Cat.x	Si3_PEX_tmm_PEX_Cat	T1_PEX_tmm_PEX_Cat	S73_PEX_tmm_PEX_Cat	K1_PEX_tmm_PEX_Cat	T20_CAT_tmm_PEX_Cat	T26_CAT_tmm_PEX_Cat	logFC_PEX_Cat.y	FC_PEX_Cat.y	PValue_PEX_Cat.y	FDR_PEX_Cat.y	ave_PEX_PEX_Cat.y	ave_Cat_PEX_Cat.y	direction_PEX_Cat.y	candidate_PEX_Cat.y	Si3_PEX_tmm_PEX_CatGlau	T1_PEX_tmm_PEX_CatGlau	S73_PEX_tmm_PEX_CatGlau	K1_PEX_tmm_PEX_CatGlau	S78_CG_tmm_PEX_CatGlau	S79_CG_tmm_PEX_CatGlau	S80_CG_tmm_PEX_CatGlau	S83_CG_tmm_PEX_CatGlau	logFC_PEX_CatGlau	FC_PEX_CatGlau	PValue_PEX_CatGlau	FDR_PEX_CatGlau
sp|P02511|CRYAB_HUMAN	119	32	1	76	69	17	1.74217e+06	9.95449e+06	2.73758e+06	3.15268e+06	3.90972e+06	2.41424e+06	2.28268e+06	4.59247e+06	1.81198e+06	-0.550401	-1.46449	0.292268	0.670917	4.39673e+06	3.00222e+06	down	no	2.31136e+06	4.03877e+06	1.46749e+06	1.38361e+06	3.23854e+06	2.88592e+06	0.412757	1.33123	0.426066	0.99132	2.30031e+06	3.06223e+06	up	no	2.31136e+06	4.03877e+06	1.46749e+06	1.38361e+06	693443	594761	351180	1.02332e+06	-1.78893	-3.4556	0.00012548	0.0044075
sp|P31151|S10A7_HUMAN	341	76	1	35.6	6	10	182466	154777	207051	165738	481788	645341	239443	335310	231093	1.12294	2.1779	0.00455154	0.107128	177508	386595	up	no	69468.4	223503	131294	181480	84029.8	138340	-0.445755	-1.36202	0.487659	0.99132	151436	111185	down	no	69468.4	223503	131294	181480	863421	287914	743632	346736	1.88781	3.70074	0.00014972	0.00467458
sp|P06280|AGAL_HUMAN	163	316	1	7.2	0	3																		59549.4	41828.8	52665.8	25069.3	60745.1	104028	0.879596	1.83987	0.0485787	0.557168	44778.4	82386.5	up	no	59549.4	41828.8	52665.8	25069.3	21694.3	26481.3	27703.5	36047.1	-0.678321	-1.60028	0.0758535	0.216271
sp|Q9Y5W5|WIF1_HUMAN	702	390	1	10	1	2	10524.9	14152.4	15459.3	23127.7	9696.57	22592.6	16340.6	9690.31	16178.1	-0.08613	-1.06151	0.813254	0.96565	15816.1	14899.6	down	no	26119.4	17264.2	22791	10638.2	30670.3	108333	1.85568	3.61928	0.000407691	0.114561	19203.2	69501.8	up	no	26119.4	17264.2	22791	10638.2	11283.5	20458.1	23015.4	19138	-0.0558671	-1.03949	0.901253	0.932788
sp|P58107|EPIPL_HUMAN	421	544	1	10	1	2	139220	6488.16	10863.5	4256.18	5531.53	18257.2	6761.48	8634.11	174.371	-2.35267	-5.10778	0.0312265	0.271347	40207.1	7871.73	down	no	124.008	865.401	770.382	994.097	163.325	243.427	-1.75926	-3.38521	0.0941994	0.743837	688.472	203.376	down	no	124.008	865.401	770.382	994.097	13139.1	1020.63	3164.21	2809.55	2.86992	7.31093	0.000347021	0.00650086
sp|P60903|S10AA_HUMAN	426	241	1	17.5	3	2	119681	71070.3	90638.3	123384	255773	134058	97040.3	429507	95766.9	1.0003	2.00042	0.0448053	0.313637	101193	202429	up	no	65267.9	38380.1	19875.2	26371.7	2097.1	3635.18	-3.70875	-13.0746	5.73023e-05	0.0322039	37473.7	2866.14	down	med	65267.9	38380.1	19875.2	26371.7	4580.91	22860.6	3215.31	18306.1	-1.6142	-3.0614	0.00914784	0.0634702
sp|Q08397|LOXL1_HUMAN	477	29	1	56.1	45	66	1.18385e+06	408720	1.0085e+07	6.78911e+06	238987	277787	214491	279071	224661	-4.22427	-18.691	4.39117e-08	2.21315e-05	4.61667e+06	247000	down	high	130666	2.21586e+06	8.41161e+06	2.01963e+06	760233	390558	-2.47294	-5.55173	0.0294977	0.518053	3.19444e+06	575396	down	no	130666	2.21586e+06	8.41161e+06	2.01963e+06	142329	358171	260596	163075	-3.78933	-13.8262	1.50323e-05	0.00105602
sp|P04083|ANXA1_HUMAN	144	45	1	67.6	33	30	961403	900896	239060	1.20027e+06	3.35383e+06	1.56952e+06	1.70276e+06	5.0809e+06	1.45281e+06	1.67296	3.18869	0.00320111	0.0962964	825407	2.63196e+06	up	low	2.03762e+06	353255	217969	434817	402399	437499	-0.85752	-1.81192	0.302223	0.99132	760914	419949	down	no	2.03762e+06	353255	217969	434817	1.62777e+06	1.94068e+06	1.147e+06	792562	0.855726	1.80967	0.167675	0.347725
sp|P02743|SAMP_HUMAN	128	50	1	46.2	21	17	557140	732130	530127	1.33067e+06	4.45857e+06	3.04453e+06	3.41899e+06	907480	1.63601e+06	1.7739	3.41976	0.000799397	0.0339065	787516	2.69312e+06	up	med	1.6756e+06	1.01127e+06	637554	868129	553325	1.38017e+06	-0.11662	-1.08419	0.872418	0.99132	1.04814e+06	966746	down	no	1.6756e+06	1.01127e+06	637554	868129	600895	1.01349e+06	1.66984e+06	1.36006e+06	0.147626	1.10775	0.749876	0.847948
sp|O00292|LFTY2_HUMAN	42	69	1	58.5	15	22	1.67366e+06	2.0427e+06	3.33695e+06	5.52538e+06	597669	1.03329e+06	559703	511207	883687	-2.13264	-4.3852	1.53883e-06	0.000387786	3.14467e+06	717111	down	high	200322	2.40463e+06	703985	621228	231494	161053	-2.32365	-5.00597	0.00560982	0.288016	982540	196274	down	no	200322	2.40463e+06	703985	621228	94424.9	137629	106403	175156	-2.93583	-7.65199	4.21512e-06	0.00047378
sp|Q14767|LTBP2_HUMAN	511	91	1	10.7	12	21	465675	192859	905309	953242	201741	236346	235882	184672	230436	-1.53057	-2.88901	0.000611318	0.0308104	629271	217816	down	med	187669	590934	613515	555064	141378	194336	-1.53608	-2.90006	0.00607908	0.288016	486796	167857	down	no	187669	590934	613515	555064	108879	162697	165428	132334	-1.77403	-3.42008	3.69655e-05	0.00207746
sp|P0CG47|UBB_HUMAN (+3)	216	119	1	56.3	10	6	383172	348878	187442	224372	927109	302430	448898	1.97927e+06	839032	1.65304	3.14495	0.00290692	0.0962964	285966	899348	up	low	197331	141021	131387	328259	160851	140998	-0.402562	-1.32185	0.516031	0.99132	199500	150924	down	no	197331	141021	131387	328259	454547	139348	153209	220994	0.278766	1.21316	0.549186	0.702142
sp|P23142|FBLN1_HUMAN	302	139	1	28.6	17	11	180447	206768	246573	295379	404197	472474	391175	1.29241e+06	543787	1.41821	2.67254	0.00152643	0.0591786	232292	620809	up	low	281168	108686	189999	128931	168249	299980	0.401868	1.32122	0.396615	0.99132	177196	234115	up	no	281168	108686	189999	128931	230209	200627	265703	148260	0.253264	1.1919	0.537523	0.699278
sp|Q92954|PRG4_HUMAN	612	153	1	6.1	6	8	147157	125309	206032	542869	45213.7	67170.1	88820.4	64786.2	48534.4	-2.02118	-4.05916	1.47811e-05	0.00148993	255342	62905	down	high	120603	539408	182736	182884	85303.8	103328	-1.44286	-2.7186	0.0710427	0.665652	256408	94316.1	down	no	120603	539408	182736	182884	52056	42133.3	220447	71807.8	-1.40818	-2.65402	0.0188977	0.094826
sp|P55001|MFAP2_HUMAN	410	165	1	16.4	2	3	209872	147650	790967	604571	192211	99489.5	130092	114895	120976	-1.73638	-3.33198	0.000471606	0.02641	438265	131533	down	med	70540.7	85271.6	264049	174491	225724	165216	0.395633	1.31552	0.465849	0.99132	148588	195470	up	no	70540.7	85271.6	264049	174491	242819	142671	160387	90826.5	0.0993065	1.07126	0.835221	0.90792
sp|Q9NS15|LTBP3_HUMAN	675	172	1	12	4	10	46640.4	26725.7	283573	258110	31466.9	33488.1	40885.3	31654.3	36162.2	-2.14638	-4.42718	0.000398875	0.0251291	153762	34731.4	down	med	54758.6	103345	342898	112398	64183.6	65803.3	-1.23846	-2.35947	0.0730399	0.665652	153350	64993.4	down	no	54758.6	103345	342898	112398	32509.2	29702.2	61782.9	40172.5	-1.90166	-3.73644	0.000370917	0.00672437
sp|P02751|FINC_HUMAN	130	216	1	9.3	12	12	241716	181029	191471	155257	381726	399973	287162	911223	504022	1.36886	2.58266	0.000807297	0.0339065	192368	496821	up	med	92522.3	103420	60128.2	111369	65862.6	102876	-0.122728	-1.08879	0.824541	0.99132	91859.8	84369.1	down	no	92522.3	103420	60128.2	111369	100311	66094	68745	41571.4	-0.409071	-1.32783	0.289681	0.478825
sp|P61812|TGFB2_HUMAN	435	244	1	8.7	1	4	43134.9	31176.7	289974	267291	15917.5	32714.7	34961.6	25948.2	24421.3	-2.55904	-5.89318	4.90181e-05	0.00411752	157894	26792.6	down	high	24617.2	45242.3	171021	51405	22174.1	20124.9	-1.78867	-3.45499	0.0183419	0.413552	73071.5	21149.5	down	no	24617.2	45242.3	171021	51405	12013.2	10465.8	26201.1	23374.8	-2.02019	-4.05643	0.000428534	0.00708341
sp|Q9NZT1|CALL5_HUMAN	684	326	1	69.9	4	6	528850	8557.29	41257.8	5670.07	19876	24310.5	9894.62	17128.7	17161.6	-3.04706	-8.26533	0.00324809	0.0962964	146084	17674.3	down	low	3708.66	9694.72	12051.8	20733.8	16076.7	12087	0.286299	1.2195	0.661896	0.99132	11547.2	14081.8	up	no	3708.66	9694.72	12051.8	20733.8	155495	20675.6	32391.5	47123	2.46874	5.53563	0.000161322	0.00477174
sp|P10600|TGFB3_HUMAN	223	407	1	6.1	2	1	21249.4	17394.3	160510	169159	8852.25	11798.5	12481.1	12744.7	14593.7	-2.92856	-7.61351	6.03273e-06	0.00095984	92078.2	12094.1	down	high	5146.33	17242.7	80907.7	23840.8	9211.55	5524.18	-2.10894	-4.31392	0.0210885	0.423374	31784.4	7367.87	down	no	5146.33	17242.7	80907.7	23840.8	1602.43	1910.31	3960.2	1779.19	-3.78034	-13.7414	1.9269e-07	5.41458e-05
sp|P25067|CO8A2_HUMAN	309	414	1	6.3	1	3	30176.9	21393.8	57437.7	75624.5	21847.4	19972.5	13383.5	14642.7	14299.6	-1.45562	-2.74276	0.000337744	0.0243175	46158.2	16829.1	down	med	12143.7	31980.3	25322.7	29198.5	15061.9	10146.1	-0.968322	-1.95663	0.0578264	0.584185	24661.3	12604	down	no	12143.7	31980.3	25322.7	29198.5	10199.3	11533.2	16821.4	11932.3	-0.966341	-1.9539	0.0142183	0.0832365
sp|P09525|ANXA4_HUMAN	211	554	1	16	1	2	179.34	165.177	178.363	144.965	640.208	1206.76	140.416	3378.36	174.371	2.72964	6.63641	0.00214227	0.0771216	166.961	1108.02	up	low	1253.31	1243.53	861.467	619.115	1309.87	243.427	-0.355251	-1.28031	0.628608	0.99132	994.355	776.649	down	no	1253.31	1243.53	861.467	619.115	2563.48	2215.45	1905.7	2141.87	1.14984	2.21915	0.0332278	0.133551
sp|P22314|UBA1_HUMAN	294	557	1	7.8	5	2	45300.1	271238	72302.5	453803	36365.6	38003.8	34785.6	26595.2	34468.5	-2.62946	-6.18794	7.61778e-06	0.00095984	210661	34043.8	down	high	124.008	128.908	797.817	706.933	1264.14	243.427	0.779175	1.71542	0.405162	0.99132	439.416	753.783	up	no	124.008	128.908	797.817	706.933	3381.57	1957.08	2425.6	146.636	2.17015	4.50079	0.0152491	0.0865655
sp|P35625|TIMP3_HUMAN	362	1	1	67.8	248	566	1.03593e+08	1.3695e+08	1.6091e+08	1.87921e+08	7.59153e+07	1.51224e+08	1.35761e+08	5.82007e+07	1.30039e+08	-0.418693	-1.33672	0.271186	0.66028	1.47344e+08	1.10228e+08	down	no	1.76592e+08	1.71892e+08	1.52021e+08	9.58306e+07	1.55269e+08	1.2557e+08	-0.0863821	-1.0617	0.892629	0.99132	1.49084e+08	1.40419e+08	down	no	1.76592e+08	1.71892e+08	1.52021e+08	9.58306e+07	5.08405e+07	6.85893e+07	6.72682e+07	1.43651e+08	-0.852132	-1.80517	0.0367617	0.14076
sp|O95715|CXL14_HUMAN	91	2	1	39.6	38	97	1.9246e+07	3.01196e+07	2.51411e+07	3.8887e+07	1.71645e+07	3.53469e+07	2.88657e+07	1.15301e+07	2.63851e+07	-0.248769	-1.18819	0.532592	0.856586	2.83484e+07	2.38584e+07	down	no	8.30257e+07	7.3781e+07	5.43915e+07	5.34338e+07	6.11608e+07	6.42952e+07	-0.0768062	-1.05468	0.90757	0.99132	6.6158e+07	6.2728e+07	down	no	8.30257e+07	7.3781e+07	5.43915e+07	5.34338e+07	2.20166e+07	3.56402e+07	3.12424e+07	6.91044e+07	-0.74403	-1.67485	0.0673985	0.19962
sp|P08572|CO4A2_HUMAN	200	3	1	31.1	518	528	9.24637e+07	7.18411e+07	1.03142e+08	5.86833e+07	5.87238e+07	6.84598e+07	5.7247e+07	8.46835e+07	8.93595e+07	-0.18551	-1.13722	0.572089	0.86772	8.15326e+07	7.16947e+07	down	no	2.25079e+07	1.63268e+07	7.2308e+07	3.27868e+07	6.37481e+07	4.73429e+07	0.62638	1.54369	0.277988	0.99132	3.59824e+07	5.55455e+07	up	no	2.25079e+07	1.63268e+07	7.2308e+07	3.27868e+07	4.55616e+07	6.50871e+07	6.69999e+07	2.32121e+07	0.480834	1.39555	0.338932	0.527001
sp|P10909|CLUS_HUMAN	227	4	1	55.9	347	379	3.64052e+07	6.4685e+07	3.73021e+07	5.34451e+07	3.50086e+07	4.67382e+07	4.44651e+07	3.26733e+07	5.26494e+07	-0.180919	-1.13361	0.588495	0.875436	4.79594e+07	4.23069e+07	down	no	4.79589e+07	4.59499e+07	3.71454e+07	3.65851e+07	4.42546e+07	2.95474e+07	-0.18363	-1.13574	0.720904	0.99132	4.19098e+07	3.6901e+07	down	no	4.79589e+07	4.59499e+07	3.71454e+07	3.65851e+07	1.73737e+07	2.04394e+07	2.23285e+07	4.10163e+07	-0.728753	-1.65721	0.0552394	0.177397
sp|P53420|CO4A4_HUMAN	403	5	1	31.1	144	172	3.18562e+07	1.88492e+07	2.59288e+07	1.99972e+07	2.02308e+07	1.93144e+07	2.3921e+07	2.44995e+07	2.64151e+07	-0.0786457	-1.05603	0.801699	0.964005	2.41578e+07	2.28762e+07	down	no	1.07068e+07	8.35596e+06	3.48933e+07	2.2159e+07	4.10894e+07	2.23494e+07	0.737184	1.66692	0.207693	0.969397	1.90288e+07	3.17194e+07	up	no	1.07068e+07	8.35596e+06	3.48933e+07	2.2159e+07	3.11688e+07	2.86695e+07	4.14601e+07	1.3705e+07	0.595422	1.51091	0.241702	0.437785
sp|P02462|CO4A1_HUMAN	118	6	1	12.2	231	161	1.38285e+07	6.9566e+06	1.23042e+07	1.00745e+07	1.03818e+07	1.00237e+07	8.07382e+06	1.04409e+07	7.63111e+06	-0.212926	-1.15904	0.522652	0.855301	1.07909e+07	9.31028e+06	down	no	1.0485e+07	8.31282e+06	3.74214e+07	1.41521e+07	3.14314e+07	2.49181e+07	0.679416	1.60149	0.246183	0.99132	1.75928e+07	2.81747e+07	up	no	1.0485e+07	8.31282e+06	3.74214e+07	1.41521e+07	2.32859e+07	2.98828e+07	3.28814e+07	1.15284e+07	0.471577	1.38662	0.354802	0.537904
sp|O15230|LAMA5_HUMAN	57	7	1	46.1	391	428	2.38576e+07	2.2484e+07	2.25566e+07	1.76323e+07	2.39205e+07	1.80307e+07	2.18305e+07	2.60132e+07	2.41493e+07	0.0751181	1.05345	0.813873	0.96565	2.16326e+07	2.27888e+07	up	no	9.71878e+06	7.55261e+06	1.74633e+07	1.63248e+07	1.66916e+07	1.1993e+07	0.168098	1.12358	0.701452	0.99132	1.27649e+07	1.43423e+07	up	no	9.71878e+06	7.55261e+06	1.74633e+07	1.63248e+07	1.72653e+07	1.92105e+07	2.22466e+07	1.09052e+07	0.44748	1.36366	0.262583	0.456878
sp|P55268|LAMB2_HUMAN	417	8	1	52.7	198	202	2.71422e+07	2.52451e+07	2.23978e+07	1.48745e+07	1.58286e+07	1.63855e+07	1.98229e+07	2.44377e+07	2.63959e+07	-0.123628	-1.08947	0.712592	0.943053	2.24149e+07	2.05741e+07	down	no	8.18033e+06	6.56385e+06	1.68874e+07	1.47985e+07	1.5075e+07	1.15167e+07	0.19591	1.14545	0.659718	0.99132	1.16075e+07	1.32958e+07	up	no	8.18033e+06	6.56385e+06	1.68874e+07	1.47985e+07	1.57557e+07	1.36497e+07	1.8349e+07	1.05932e+07	0.329609	1.25667	0.40968	0.59036
sp|P04004|VTNC_HUMAN	140	9	1	52.3	103	116	1.5102e+07	4.7257e+07	2.72694e+07	5.42093e+07	2.51688e+07	5.87676e+07	4.00746e+07	1.89533e+07	3.23854e+07	-0.0361337	-1.02536	0.928864	0.981232	3.59594e+07	3.507e+07	down	no	1.59652e+07	1.27161e+07	1.5545e+07	9.98868e+06	1.18035e+07	1.45069e+07	-0.0430566	-1.03029	0.963517	0.99132	1.35537e+07	1.31552e+07	down	no	1.59652e+07	1.27161e+07	1.5545e+07	9.98868e+06	6.2241e+06	1.16336e+07	9.87655e+06	2.13625e+07	-0.143063	-1.10425	0.729394	0.835684
sp|P11047|LAMC1_HUMAN	229	10	1	45.4	193	206	2.32102e+07	1.95987e+07	1.33045e+07	7.99005e+06	1.23744e+07	1.24483e+07	1.55451e+07	1.59314e+07	2.13114e+07	-0.0460779	-1.03245	0.897949	0.981232	1.60259e+07	1.55221e+07	down	no	6.4717e+06	4.84862e+06	1.32877e+07	1.4405e+07	1.3935e+07	9.71303e+06	0.277768	1.21232	0.56729	0.99132	9.75325e+06	1.1824e+07	up	no	6.4717e+06	4.84862e+06	1.32877e+07	1.4405e+07	1.27765e+07	1.55372e+07	1.81819e+07	9.24186e+06	0.514693	1.42869	0.232577	0.429706
sp|P98160|PGBM_HUMAN	462	11	1	50.8	316	301	1.36901e+07	1.56713e+07	1.93777e+07	1.68774e+07	2.29941e+07	2.15267e+07	2.42214e+07	3.57295e+07	1.99348e+07	0.601001	1.51677	0.0719729	0.401489	1.64041e+07	2.48813e+07	up	no	6.0192e+06	5.2647e+06	1.01949e+07	1.10927e+07	8.87687e+06	7.31453e+06	-0.00838398	-1.00583	0.98376	0.994376	8.14288e+06	8.0957e+06	down	no	6.0192e+06	5.2647e+06	1.01949e+07	1.10927e+07	1.66282e+07	1.74601e+07	1.59425e+07	8.02048e+06	0.833716	1.78227	0.0374955	0.14076
sp|Q01955|CO4A3_HUMAN	469	12	1	26.5	172	225	1.78456e+07	8.84774e+06	1.26158e+07	8.77568e+06	8.17583e+06	8.3354e+06	1.1102e+07	1.14841e+07	1.28297e+07	-0.211027	-1.15751	0.548476	0.856586	1.20212e+07	1.03854e+07	down	no	4.31931e+06	3.65001e+06	1.4713e+07	8.64841e+06	1.48487e+07	8.55236e+06	0.578994	1.49381	0.315903	0.99132	7.83269e+06	1.17005e+07	up	no	4.31931e+06	3.65001e+06	1.4713e+07	8.64841e+06	1.2181e+07	1.29298e+07	1.64923e+07	5.55913e+06	0.590053	1.5053	0.242262	0.437785
sp|P14543|NID1_HUMAN	253	13	1	66	141	160	1.08792e+07	1.12786e+07	1.41696e+07	1.17184e+07	1.00898e+07	1.22573e+07	1.33981e+07	1.59367e+07	1.46461e+07	0.143279	1.10441	0.655518	0.912654	1.20115e+07	1.32656e+07	up	no	6.19732e+06	2.98997e+06	1.09559e+07	7.77035e+06	9.46055e+06	7.83305e+06	0.309274	1.23908	0.541549	0.99132	6.97838e+06	8.6468e+06	up	no	6.19732e+06	2.98997e+06	1.09559e+07	7.77035e+06	1.00249e+07	1.74508e+07	1.48525e+07	6.85966e+06	0.817341	1.76216	0.0700679	0.20298
sp|P02649|APOE_HUMAN	123	14	1	75.1	111	131	9.05012e+06	1.41127e+07	1.23328e+07	1.39326e+07	1.96773e+07	1.25304e+07	1.59498e+07	1.42429e+07	1.11649e+07	0.251762	1.19066	0.45798	0.839352	1.2357e+07	1.4713e+07	up	no	8.59885e+06	6.55833e+06	6.2316e+06	7.33101e+06	8.15185e+06	5.83893e+06	-0.0375681	-1.02638	0.951973	0.99132	7.17995e+06	6.99539e+06	down	no	8.59885e+06	6.55833e+06	6.2316e+06	7.33101e+06	5.80273e+06	7.55288e+06	6.5383e+06	5.47923e+06	-0.178743	-1.1319	0.59225	0.728325
sp|Q8NCH0|CHSTE_HUMAN	596	15	1	40.4	62	79	4.85874e+06	6.22546e+06	5.72292e+06	8.86206e+06	3.8909e+06	6.99106e+06	6.36835e+06	3.92094e+06	4.59951e+06	-0.316229	-1.24507	0.371205	0.750965	6.4173e+06	5.15415e+06	down	no	9.2298e+06	9.13113e+06	6.32506e+06	5.73418e+06	9.1646e+06	8.1457e+06	0.186604	1.13808	0.644029	0.99132	7.60504e+06	8.65515e+06	up	no	9.2298e+06	9.13113e+06	6.32506e+06	5.73418e+06	3.23475e+06	4.73259e+06	4.71386e+06	6.09499e+06	-0.696123	-1.62014	0.0526894	0.175216
sp|P07355|ANXA2_HUMAN	179	16	1	74.3	59	71	2.90384e+06	1.86515e+06	2.69266e+06	3.99537e+06	5.41748e+06	3.51801e+06	2.80946e+06	1.53109e+07	3.2116e+06	1.07961	2.11346	0.0518796	0.335516	2.86426e+06	6.05349e+06	up	no	7.70193e+06	1.7074e+06	1.49713e+06	3.9412e+06	1.34714e+06	1.1922e+06	-1.54771	-2.92353	0.0326694	0.524577	3.71192e+06	1.26967e+06	down	no	7.70193e+06	1.7074e+06	1.49713e+06	3.9412e+06	4.96523e+06	4.53385e+06	1.72989e+06	4.2471e+06	0.0598033	1.04232	0.910924	0.938651
sp|Q15582|BGH3_HUMAN	518	17	1	66.5	99	113	6.08552e+06	5.12578e+06	3.12047e+06	4.31854e+06	1.77892e+07	3.96579e+06	1.58029e+07	9.31672e+06	9.90037e+06	1.28413	2.43535	0.00597975	0.115915	4.66258e+06	1.1355e+07	up	no	4.18775e+06	6.89111e+06	2.41593e+06	7.6199e+06	4.5856e+06	3.79486e+06	-0.333145	-1.25976	0.606496	0.99132	5.27867e+06	4.19023e+06	down	no	4.18775e+06	6.89111e+06	2.41593e+06	7.6199e+06	2.14819e+06	6.73056e+06	2.73014e+06	2.56751e+06	-0.574756	-1.48943	0.230494	0.429228
sp|P39060|COIA1_HUMAN	372	18	1	15.8	50	43	2.20741e+06	2.58039e+06	3.44155e+06	3.37068e+06	1.00156e+07	4.05551e+06	3.64385e+06	4.25527e+06	3.06112e+06	0.78768	1.7263	0.0672931	0.389836	2.90001e+06	5.00627e+06	up	no	1.74184e+06	2.23015e+06	3.20639e+06	3.11773e+06	6.85258e+06	2.61345e+06	0.878732	1.83876	0.0744123	0.665652	2.57403e+06	4.73301e+06	up	no	1.74184e+06	2.23015e+06	3.20639e+06	3.11773e+06	4.1092e+06	4.14623e+06	5.68685e+06	2.51515e+06	0.67664	1.59841	0.110146	0.264511
sp|P20908|CO5A1_HUMAN	284	19	1	16.2	33	72	6.0712e+06	3.64728e+06	2.91291e+06	1.67409e+06	2.91823e+06	2.86236e+06	3.48221e+06	3.2725e+06	3.43408e+06	-0.163187	-1.11976	0.673292	0.924774	3.57637e+06	3.19388e+06	down	no	2.42807e+06	2.11859e+06	4.82459e+06	4.47791e+06	7.25013e+06	4.36244e+06	0.745888	1.67701	0.146106	0.870456	3.46229e+06	5.80628e+06	up	no	2.42807e+06	2.11859e+06	4.82459e+06	4.47791e+06	4.33483e+06	3.23984e+06	4.05053e+06	1.5341e+06	-0.0737165	-1.05242	0.867162	0.914205
sp|O95428|PPN_HUMAN	89	20	1	62.6	173	210	8.43189e+06	8.85314e+06	1.12298e+07	1.11592e+07	3.80266e+06	7.62588e+06	5.4376e+06	8.98968e+06	8.94291e+06	-0.511089	-1.42513	0.157099	0.538626	9.91851e+06	6.95974e+06	down	no	2.24048e+06	1.48982e+06	5.02314e+06	1.91845e+06	5.00189e+06	3.87817e+06	0.734826	1.6642	0.139097	0.870456	2.66797e+06	4.44003e+06	up	no	2.24048e+06	1.48982e+06	5.02314e+06	1.91845e+06	3.94905e+06	3.46535e+06	5.32397e+06	3.54499e+06	0.609584	1.52582	0.153878	0.326338
sp|P35555|FBN1_HUMAN	358	21	1	45.5	107	137	4.15869e+06	1.10913e+06	2.65491e+07	1.4709e+07	8.56039e+06	554604	1.35559e+06	719673	809005	-2.27702	-4.84675	0.0168217	0.205953	1.16315e+07	2.39985e+06	down	no	325642	2.8806e+06	1.21929e+07	3.59723e+06	1.06381e+06	542616	-2.5638	-5.91262	0.0132144	0.412582	4.7491e+06	803215	down	no	325642	2.8806e+06	1.21929e+07	3.59723e+06	279360	307740	381138	207941	-4.01354	-16.1509	6.67078e-07	0.000124966
sp|P26572|MGAT1_HUMAN	320	22	1	46.5	35	47	1.89905e+06	2.51496e+06	1.82138e+06	2.54665e+06	1.33415e+06	1.9566e+06	1.81034e+06	1.31535e+06	1.26281e+06	-0.515519	-1.42951	0.119049	0.494788	2.19551e+06	1.53585e+06	down	no	2.92371e+06	6.08842e+06	2.32581e+06	2.76489e+06	4.25913e+06	5.95908e+06	0.535158	1.4491	0.277662	0.99132	3.52571e+06	5.1091e+06	up	no	2.92371e+06	6.08842e+06	2.32581e+06	2.76489e+06	1.0818e+06	2.4053e+06	1.49562e+06	2.20826e+06	-0.971723	-1.96118	0.0233601	0.108233
sp|P51888|PRELP_HUMAN	400	23	1	49	59	73	5.24513e+06	4.94053e+06	5.37087e+06	8.4093e+06	1.56247e+06	6.94518e+06	4.30409e+06	3.09044e+06	4.21505e+06	-0.574475	-1.48914	0.18376	0.564727	5.99146e+06	4.02345e+06	down	no	3.56408e+06	4.8217e+06	3.72463e+06	3.5327e+06	3.06771e+06	3.29304e+06	-0.298259	-1.22966	0.505345	0.99132	3.91078e+06	3.18037e+06	down	no	3.56408e+06	4.8217e+06	3.72463e+06	3.5327e+06	1.11423e+06	1.55969e+06	1.84105e+06	1.93624e+06	-1.27789	-2.42483	0.00025457	0.00596118
sp|Q9UBM4|OPT_HUMAN	687	24	1	46.1	25	40	1.75457e+06	2.97993e+06	1.94185e+06	3.65584e+06	629422	2.0121e+06	1.37591e+06	1.09319e+06	1.42105e+06	-0.983551	-1.97733	0.0173041	0.205953	2.58305e+06	1.30633e+06	down	no	4.3709e+06	4.648e+06	2.30157e+06	2.11587e+06	4.53212e+06	2.78788e+06	0.123774	1.08958	0.788116	0.99132	3.35909e+06	3.66e+06	up	no	4.3709e+06	4.648e+06	2.30157e+06	2.11587e+06	908554	1.27512e+06	1.56809e+06	2.75372e+06	-1.04641	-2.06539	0.0205144	0.101133
sp|P15924|DESP_HUMAN	263	25	1	44	114	111	2.49872e+07	2.40334e+06	3.77034e+06	2.54158e+06	7.24288e+06	5.44859e+06	4.05212e+06	3.5522e+06	3.43307e+06	-0.82814	-1.7754	0.213254	0.623006	8.42562e+06	4.74577e+06	down	no	979139	1.33978e+06	1.48552e+06	2.29121e+06	1.38851e+06	1.1124e+06	-0.285327	-1.21869	0.590162	0.99132	1.52391e+06	1.25045e+06	down	no	979139	1.33978e+06	1.48552e+06	2.29121e+06	4.19092e+06	2.0308e+06	2.27476e+06	3.54298e+06	0.981919	1.97509	0.0147455	0.0845609
sp|Q9BU40|CRDL1_HUMAN	643	26	1	43.2	31	44	3.6002e+06	3.90221e+06	4.26232e+06	5.85872e+06	2.08698e+06	3.82435e+06	3.26921e+06	2.19398e+06	3.98773e+06	-0.520035	-1.43399	0.14423	0.522965	4.40586e+06	3.07245e+06	down	no	3.41892e+06	3.44131e+06	3.33476e+06	2.11609e+06	2.96659e+06	3.95618e+06	0.169463	1.12464	0.671162	0.99132	3.07777e+06	3.46138e+06	up	no	3.41892e+06	3.44131e+06	3.33476e+06	2.11609e+06	1.38247e+06	1.98482e+06	2.10641e+06	2.35617e+06	-0.652898	-1.57232	0.0674419	0.19962
sp|A5D8T8|CL18A_HUMAN_family	721	27	1	49.1	73	69	4.79202e+06	4.8963e+06	4.2319e+06	5.69916e+06	2.43759e+06	4.44955e+06	3.24261e+06	3.18905e+06	3.22537e+06	-0.567884	-1.48235	0.0796672	0.422655	4.90485e+06	3.30884e+06	down	no	1.65741e+06	4.26613e+06	3.11381e+06	3.32828e+06	4.21145e+06	1.85654e+06	-0.027047	-1.01892	0.993477	0.995248	3.09141e+06	3.03399e+06	down	no	1.65741e+06	4.26613e+06	3.11381e+06	3.32828e+06	998152	1.63035e+06	1.68795e+06	2.6455e+06	-0.828774	-1.77617	0.0624475	0.190736
sp|Q8N4T0|CBPA6_HUMAN	592	28	1	35	20	34	4.04058e+06	6.01924e+06	5.72076e+06	4.767e+06	2.69778e+06	3.64893e+06	4.66217e+06	3.3069e+06	4.78074e+06	-0.427586	-1.34498	0.201521	0.608183	5.13689e+06	3.81931e+06	down	no	1.95322e+06	2.07434e+06	3.16909e+06	1.98878e+06	2.84945e+06	3.08804e+06	0.370505	1.29281	0.396975	0.99132	2.29636e+06	2.96875e+06	up	no	1.95322e+06	2.07434e+06	3.16909e+06	1.98878e+06	1.89017e+06	1.37208e+06	2.36279e+06	3.17483e+06	-0.0618653	-1.04381	0.869674	0.914205
sp|Q92743|HTRA1_HUMAN	609	30	1	52.1	28	27	1.40623e+06	1.26565e+06	2.0536e+06	2.38578e+06	4.83865e+06	1.79102e+06	2.94908e+06	2.27981e+06	2.64458e+06	0.70626	1.63157	0.0805985	0.423142	1.77781e+06	2.90063e+06	up	no	2.08244e+06	2.39963e+06	2.16258e+06	3.0089e+06	1.67481e+06	1.58799e+06	-0.564949	-1.47934	0.271313	0.99132	2.41339e+06	1.6314e+06	down	no	2.08244e+06	2.39963e+06	2.16258e+06	3.0089e+06	1.59629e+06	3.10518e+06	2.10123e+06	1.02321e+06	-0.302805	-1.23354	0.443958	0.622139
sp|P05997|CO5A2_HUMAN	162	31	1	18.3	16	56	3.02374e+06	1.36819e+06	1.07929e+06	464677	688358	1.10247e+06	997855	974491	1.30909e+06	-0.548764	-1.46283	0.25856	0.654861	1.48397e+06	1.01445e+06	down	no	1.64374e+06	1.4263e+06	2.55564e+06	2.63078e+06	4.58971e+06	3.38778e+06	0.950412	1.93242	0.057387	0.584185	2.06411e+06	3.98874e+06	up	no	1.64374e+06	1.4263e+06	2.55564e+06	2.63078e+06	2.47128e+06	1.61837e+06	2.32244e+06	766962	-0.201729	-1.15008	0.637791	0.769182
sp|P81605|DCD_HUMAN	460	33	1	53.6	6	13	2.12068e+06	737856	2.31925e+06	919315	2.31785e+06	1.83627e+06	1.11719e+06	2.67888e+06	987330	0.229822	1.17269	0.639495	0.907695	1.52428e+06	1.7875e+06	up	no	1.13272e+06	1.88346e+06	1.04104e+06	1.85418e+06	1.38526e+06	1.94018e+06	0.170046	1.12509	0.707078	0.99132	1.47785e+06	1.66272e+06	up	no	1.13272e+06	1.88346e+06	1.04104e+06	1.85418e+06	1.67926e+06	1.93508e+06	1.29628e+06	3.50807e+06	0.510099	1.42415	0.219121	0.416033
sp|Q09666|AHNK_HUMAN	481	34	1	40.2	32	92	1.71303e+06	858733	719378	1.08676e+06	1.96992e+06	756127	927759	3.65182e+06	1.39942e+06	0.669687	1.59073	0.195955	0.594947	1.09447e+06	1.74101e+06	up	no	1.63415e+06	1.32917e+06	511119	3.25395e+06	482856	592414	-1.64556	-3.1287	0.0218467	0.423374	1.6821e+06	537635	down	no	1.63415e+06	1.32917e+06	511119	3.25395e+06	1.33034e+06	729868	457151	1.19138e+06	-0.859336	-1.8142	0.105853	0.259703
sp|P07942|LAMB1_HUMAN	190	35	1	38.1	57	76	4.95389e+06	1.49349e+06	2.40239e+06	1.89701e+06	9.69347e+06	5.15613e+06	4.66173e+06	4.02353e+06	4.90426e+06	1.08204	2.11703	0.0186683	0.21177	2.68669e+06	5.68783e+06	up	no	1.24077e+06	262154	1.06284e+06	2.38706e+06	3.11163e+06	1.09063e+06	0.762916	1.69692	0.367496	0.99132	1.23821e+06	2.10113e+06	up	no	1.24077e+06	262154	1.06284e+06	2.38706e+06	669092	4.86037e+06	5.05489e+06	543141	1.1678	2.2467	0.131423	0.295438
sp|Q14112|NID2_HUMAN	500	36	1	36.9	58	47	2.63805e+06	3.42816e+06	2.95696e+06	3.36226e+06	9.4045e+06	2.74853e+06	3.82154e+06	4.74836e+06	3.20627e+06	0.628201	1.54564	0.139255	0.516062	3.09636e+06	4.78584e+06	up	no	1.23681e+06	808445	1.67182e+06	2.24606e+06	1.96093e+06	1.29751e+06	0.128109	1.09286	0.772904	0.99132	1.49078e+06	1.62922e+06	up	no	1.23681e+06	808445	1.67182e+06	2.24606e+06	2.32001e+06	2.48775e+06	3.50286e+06	1.47529e+06	0.714633	1.64107	0.0915526	0.242701
sp|P06733|ENOA_HUMAN_family	724	37	1	69.4	149	52	2.09164e+06	3.17057e+06	912181	1.18487e+06	1.91234e+06	1.11505e+06	1.22229e+06	4.84165e+06	1.48772e+06	0.201649	1.15001	0.720673	0.943053	1.83981e+06	2.11581e+06	up	no	950846	494213	316221	784516	504396	507812	-0.330612	-1.25755	0.594572	0.99132	636449	506104	down	no	950846	494213	316221	784516	2.27813e+06	2.87553e+06	2.27493e+06	840012	1.69953	3.24794	0.000337012	0.00650086
sp|P29400|CO4A5_HUMAN	331	38	1	12.2	137	122	2.30613e+06	1.91645e+06	1.94631e+06	2.26253e+06	2.99603e+06	1.70985e+06	2.1975e+06	2.35953e+06	2.09581e+06	0.108025	1.07775	0.745909	0.943658	2.10785e+06	2.27174e+06	up	no	746696	765886	2.182e+06	1.39596e+06	2.09883e+06	1.64173e+06	0.555432	1.46961	0.284057	0.99132	1.27264e+06	1.87028e+06	up	no	746696	765886	2.182e+06	1.39596e+06	2.24658e+06	2.44745e+06	2.69709e+06	1.0922e+06	0.736807	1.66648	0.101807	0.25727
sp|Q6ZMM2|ATL5_HUMAN	559	39	1	43.7	22	36	1.55502e+06	1.3798e+06	1.55473e+06	1.46643e+06	352784	1.05207e+06	775342	1.15779e+06	1.53002e+06	-0.612932	-1.52936	0.140962	0.517821	1.48899e+06	973602	down	no	1.03101e+06	591322	2.25874e+06	845136	2.90177e+06	2.54842e+06	1.20562	2.30637	0.0265408	0.497198	1.18155e+06	2.72509e+06	up	no	1.03101e+06	591322	2.25874e+06	845136	1.05777e+06	2.14527e+06	2.58011e+06	1.41901e+06	0.607747	1.52388	0.194561	0.387727
sp|P62805|H4_HUMAN	445	40	1	58.3	15	12	715252	891092	437625	456946	1.24564e+06	461532	683564	4.74737e+06	1.99697e+06	1.54703	2.92216	0.0174025	0.205953	625229	1.82702e+06	up	no	2.2715e+06	1.02637e+06	505722	2.7592e+06	1.35866e+06	782405	-0.615984	-1.5326	0.443516	0.99132	1.6407e+06	1.07053e+06	down	no	2.2715e+06	1.02637e+06	505722	2.7592e+06	1.50488e+06	639091	252090	635614	-1.1142	-2.16474	0.0635351	0.191972
sp|Q6NUI6|CHADL_HUMAN	550	41	1	49.6	83	64	2.43279e+06	2.49635e+06	2.89346e+06	2.81656e+06	1.96099e+06	4.17367e+06	2.48289e+06	1.49348e+06	2.45818e+06	-0.0814201	-1.05806	0.819445	0.96565	2.65979e+06	2.51384e+06	down	no	1.35546e+06	1.42717e+06	1.73894e+06	1.19728e+06	2.46119e+06	2.79199e+06	0.877466	1.83715	0.0898584	0.73189	1.42971e+06	2.62659e+06	up	no	1.35546e+06	1.42717e+06	1.73894e+06	1.19728e+06	364725	1.75085e+06	909272	1.21124e+06	-0.432992	-1.35003	0.33017	0.523534
sp|P10745|RET3_HUMAN	225	42	1	29.8	53	38	1.69929e+06	2.28256e+06	2.09892e+06	2.84964e+06	884599	3.01187e+06	1.98136e+06	1.32031e+06	1.14361e+06	-0.420305	-1.33821	0.3123	0.690346	2.2326e+06	1.66835e+06	down	no	1.76122e+06	2.50959e+06	1.47676e+06	1.17659e+06	1.46193e+06	1.06492e+06	-0.454295	-1.37011	0.355935	0.99132	1.73104e+06	1.26343e+06	down	no	1.76122e+06	2.50959e+06	1.47676e+06	1.17659e+06	838010	929634	1.34184e+06	1.37163e+06	-0.627779	-1.54518	0.0988576	0.252536
sp|Q8NDZ4|DIK2A_HUMAN	597	43	1	42.6	32	34	1.1439e+06	1.44621e+06	1.57028e+06	1.89973e+06	1.01506e+06	1.64466e+06	1.22662e+06	772939	1.26138e+06	-0.355519	-1.27945	0.310706	0.690346	1.51503e+06	1.18413e+06	down	no	2.23196e+06	2.00174e+06	1.67239e+06	1.44996e+06	1.72633e+06	1.49038e+06	-0.193342	-1.14341	0.679685	0.99132	1.83901e+06	1.60836e+06	down	no	2.23196e+06	2.00174e+06	1.67239e+06	1.44996e+06	661951	817730	838579	1.16926e+06	-1.07673	-2.10925	0.00240168	0.0269948
sp|Q14031|CO4A6_HUMAN	499	44	1	16.4	16	36	1.45634e+06	1.08194e+06	1.06628e+06	1.09923e+06	977754	882747	930617	726648	1.46516e+06	-0.23876	-1.17998	0.480485	0.852176	1.17595e+06	996584	down	no	1.09139e+06	790580	1.49311e+06	1.68452e+06	1.88705e+06	1.66586e+06	0.489982	1.40443	0.341173	0.99132	1.2649e+06	1.77646e+06	up	no	1.09139e+06	790580	1.49311e+06	1.68452e+06	1.10276e+06	2.36138e+06	1.33686e+06	599738	0.0941334	1.06742	0.832886	0.907136
sp|P22352|GPX3_HUMAN	295	46	1	35.4	11	22	1.49231e+06	1.82194e+06	1.79438e+06	2.65158e+06	1.05688e+06	1.39789e+06	1.57192e+06	1.13401e+06	836300	-0.693781	-1.61752	0.0472267	0.317364	1.94005e+06	1.1994e+06	down	no	1.43214e+06	2.14361e+06	1.24413e+06	1.08385e+06	1.10291e+06	1.59758e+06	-0.128406	-1.09309	0.828091	0.99132	1.47593e+06	1.35024e+06	down	no	1.43214e+06	2.14361e+06	1.24413e+06	1.08385e+06	672777	693980	1.43781e+06	1.34424e+06	-0.508929	-1.42299	0.212743	0.408686
sp|O00468|AGRIN_HUMAN	47	47	1	36.1	66	60	1.83238e+06	2.01647e+06	2.44936e+06	2.12559e+06	4.04459e+06	1.83518e+06	2.58118e+06	3.02413e+06	2.22166e+06	0.380414	1.30171	0.284842	0.670917	2.10595e+06	2.74135e+06	up	no	727172	653160	1.25108e+06	1.32274e+06	1.06041e+06	948391	0.0229676	1.01605	0.932034	0.99132	988539	1.0044e+06	up	no	727172	653160	1.25108e+06	1.32274e+06	1.30293e+06	1.59616e+06	1.45017e+06	996883	0.435129	1.35203	0.247668	0.443095
[truncated: 546 more rows]
[truncated: 46 more columns]
