# Supplementary material for: Compositional Analysis of Extracellular Aggregates in the Eyes of Patients With Exfoliation Syndrome and Exfoliation Glaucoma
Source: Invest Ophthalmol Vis Sci. 2021 Dec 29;62(15):27. doi: 10.1167/iovs.62.15.27 (PMC8740535; doi:10.1167/iovs.62.15.27)
Supplement: Supplement 4 [file iovs-62-15-27_s004.xlsx]

## Sheet: ReadMe
BASS-928 Project
Column Key for "Quant_results" tab
Column	Header	Description
A	ProtGroup	Arbitrary protein group number
B	Counter	Column of ones for row counting
C	Accession	UniProt FASTA accession
D	Coverage	Sequence coverage (%)
E	PSMs_Used_BASS-928	Number of uable PSMs for quantification
F	S69_PEX_tmm_PEX_Cat	TMM-normalized total protein repoerter ion intensities
G	S73_PEX_tmm_PEX_Cat	TMM-normalized total protein repoerter ion intensities
H	S74_PEX_tmm_PEX_Cat	TMM-normalized total protein repoerter ion intensities
I	S75_PEX_tmm_PEX_Cat	TMM-normalized total protein repoerter ion intensities
J	S76_PEX_tmm_PEX_Cat	TMM-normalized total protein repoerter ion intensities
K	S77_PEX_tmm_PEX_Cat	TMM-normalized total protein repoerter ion intensities
L	T19_Cat_tmm_PEX_Cat	TMM-normalized total protein repoerter ion intensities
M	T22_Cat_tmm_PEX_Cat	TMM-normalized total protein repoerter ion intensities
N	T23_Cat_tmm_PEX_Cat	TMM-normalized total protein repoerter ion intensities
O	T24_Cat_tmm_PEX_Cat	TMM-normalized total protein repoerter ion intensities
P	T26_Cat_tmm_PEX_Cat	TMM-normalized total protein repoerter ion intensities
Q	logFC_PEX_Cat	Log2 of expression ratio
R	FC_PEX_Cat	Traditional fold-change values
S	PValue_PEX_Cat	edgeR exact test p-value
T	FDR_PEX_Cat	Benjamini-Hochberg corrected p-value
U	ave_PEX_PEX_Cat	Average intensity of first condition
V	ave_Cat_PEX_Cat	Average intensity of second condition
W	direction_PEX_Cat	Direction of expression change
X	candidate_PEX_Cat	DE candidate status (no > 0.10 > low > 0.05 > med > 0.01 > high; based on FDR)
Y	S69_PEX_tmm_PEX_CatGlau	TMM-normalized total protein repoerter ion intensities
Z	S73_PEX_tmm_PEX_CatGlau	TMM-normalized total protein repoerter ion intensities
AA	S74_PEX_tmm_PEX_CatGlau	TMM-normalized total protein repoerter ion intensities
AB	S75_PEX_tmm_PEX_CatGlau	TMM-normalized total protein repoerter ion intensities
AC	S76_PEX_tmm_PEX_CatGlau	TMM-normalized total protein repoerter ion intensities
AD	S77_PEX_tmm_PEX_CatGlau	TMM-normalized total protein repoerter ion intensities
AE	S71_Cat_Glau_tmm_PEX_CatGlau	TMM-normalized total protein repoerter ion intensities
AF	S78_Cat_Glau_tmm_PEX_CatGlau	TMM-normalized total protein repoerter ion intensities
AG	S79_Cat_Glau_tmm_PEX_CatGlau	TMM-normalized total protein repoerter ion intensities
AH	S80_Cat_Glau_tmm_PEX_CatGlau	TMM-normalized total protein repoerter ion intensities
AI	S83_Cat_Glau_tmm_PEX_CatGlau	TMM-normalized total protein repoerter ion intensities
AJ	logFC_PEX_CatGlau	Log2 of expression ratio
AK	FC_PEX_CatGlau	Traditional fold-change values
AL	PValue_PEX_CatGlau	edgeR exact test p-value
AM	FDR_PEX_CatGlau	Benjamini-Hochberg corrected p-value
AN	ave_PEX_PEX_CatGlau	Average intensity of first condition
AO	ave_CatGlau_PEX_CatGlau	Average intensity of second condition
AP	direction_PEX_CatGlau	Direction of expression change
AQ	candidate_PEX_CatGlau	DE candidate status (no > 0.10 > low > 0.05 > med > 0.01 > high; based on FDR)
AR	T19_Cat_tmm_Cat_CatGlau	TMM-normalized total protein repoerter ion intensities
AS	T22_Cat_tmm_Cat_CatGlau	TMM-normalized total protein repoerter ion intensities
AT	T23_Cat_tmm_Cat_CatGlau	TMM-normalized total protein repoerter ion intensities
AU	T24_Cat_tmm_Cat_CatGlau	TMM-normalized total protein repoerter ion intensities
AV	T26_Cat_tmm_Cat_CatGlau	TMM-normalized total protein repoerter ion intensities
AW	S71_Cat_Glau_tmm_Cat_CatGlau	TMM-normalized total protein repoerter ion intensities
AX	S78_Cat_Glau_tmm_Cat_CatGlau	TMM-normalized total protein repoerter ion intensities
AY	S79_Cat_Glau_tmm_Cat_CatGlau	TMM-normalized total protein repoerter ion intensities
AZ	S80_Cat_Glau_tmm_Cat_CatGlau	TMM-normalized total protein repoerter ion intensities
BA	S83_Cat_Glau_tmm_Cat_CatGlau	TMM-normalized total protein repoerter ion intensities
BB	logFC_Cat_CatGlau	Log2 of expression ratio
BC	FC_Cat_CatGlau	Traditional fold-change values
BD	PValue_Cat_CatGlau	edgeR exact test p-value
BE	FDR_Cat_CatGlau	Benjamini-Hochberg corrected p-value
BF	ave_Cat_Cat_CatGlau	Average intensity of first condition
BG	ave_CatGlau_Cat_CatGlau	Average intensity of second condition
BH	direction_Cat_CatGlau	Direction of expression change
BI	candidate_Cat_CatGlau	DE candidate status (no > 0.10 > low > 0.05 > med > 0.01 > high; based on FDR)
BJ	Primary Protein Name	Primary Swiss-Prot protein name
BK	Alternative Protein Names	Any alternative protein names
BL	Identifier	Swiss-Prot identifier
BM	Accession	Swiss-Prot accession
BN	Other Accessions	Any other accessions
BO	UniProt Gene Name	Swiss-Prot gene symbol
BP	Other Gene Synonyms	Any other gene symbols
BQ	Species Name	Species name
BR	Taxonomy Number	Taxonomy number
BS	UniProt Link	Hyprelink to Swiss-Prot database record
BT	Key Words	Swiss-Prot Key Word list (an 1100 word controlled vocabulary entered during manual curation)
BU	KW: Biological process	Key words separated into their 10 respective categories
BV	KW: Cellular component	Key words separated into their 10 respective categories
BW	KW: Coding sequence diversity	Key words separated into their 10 respective categories
BX	KW: Developmental stage	Key words separated into their 10 respective categories
BY	KW: Disease	Key words separated into their 10 respective categories
BZ	KW: Domain	Key words separated into their 10 respective categories
CA	KW: Ligand	Key words separated into their 10 respective categories
CB	KW: Molecular function	Key words separated into their 10 respective categories
CC	KW: PTM	Key words separated into their 10 respective categories
CD	KW: Technical term	Key words separated into their 10 respective categories
CE	GO: Biological Process	GO terms separated into their 3 respective categories
CF	GO: Cellular Component	GO terms separated into their 3 respective categories
CG	GO: Molecular Function	GO terms separated into their 3 respective categories
CH	CC Pathway	Manually curated pathway information
CI	Reactome Pathway	Reactome pathway information
CJ	Trim	Blank column

## Sheet: grouped_protein_summary_TMT_9
BASS-928: Aqueous humor samples from PEX, cataract, and cataract plus glaucoma subjects
Program "PAW_protein_grouper.py" run on Wed Dec 2 17:47:45 2020
																		S69_PEX	S73_PEX	S74_PEX	S75_PEX	S76_PEX	S77_PEX	T19_Cat	T22_Cat	T23_Cat	T24_Cat	T26_Cat	S71_Cat_Glau	S78_Cat_Glau	S79_Cat_Glau	S80_Cat_Glau	S83_Cat_Glau
ProtGroup	Counter	Accession	Identical	Similar	OtherLoci	Filter	Coverage	SeqLength	MW	Description	CountsTot	UniqueTot	UniqFrac	Total_BASS-928	Unique_BASS-928	Corrected_BASS-928	PSMs_Used_BASS-928	TotInt_126C_BASS-928	TotInt_127N_BASS-928	TotInt_127C_BASS-928	TotInt_128N_BASS-928	TotInt_128C_BASS-928	TotInt_129N_BASS-928	TotInt_129C_BASS-928	TotInt_130N_BASS-928	TotInt_130C_BASS-928	TotInt_131N_BASS-928	TotInt_131C_BASS-928	TotInt_132N_BASS-928	TotInt_132C_BASS-928	TotInt_133N_BASS-928	TotInt_133C_BASS-928	TotInt_134N_BASS-928	Ranker
286	1	sp|P02768|ALBU_HUMAN			sp|P02768|ALBU_HUMAN, sp|P43652|AFAM_HUMAN		93.9	609	69366	Albumin OS=Homo sapiens (Human) OX=9606 GN=ALB PE=1 SV=2	6997	6996	1	6997	6996	6996.99	6996	1.79757e+09	1.15724e+09	1.90331e+09	1.8463e+09	1.62245e+09	1.79337e+09	1.40385e+09	1.54062e+09	1.53481e+09	1.56399e+09	1.96423e+09	1.6437e+09	1.24544e+09	1.56062e+09	1.506e+09	1.59956e+09	1.60519e+09
290	1	sp|P02787|TRFE_HUMAN			sp|P02787|TRFE_HUMAN, sp|P02788|TRFL_HUMAN		87.1	698	77063	Serotransferrin OS=Homo sapiens (Human) OX=9606 GN=TF PE=1 SV=3	2294	2262	0.986	2294	2262	2293.46	2232	1.82445e+08	9.18359e+07	1.09949e+08	1.02479e+08	1.10623e+08	1.10648e+08	1.31024e+08	1.11612e+08	9.88264e+07	1.99738e+08	1.20568e+08	1.42166e+08	1.41333e+08	1.15134e+08	1.40332e+08	1.24551e+08	1.27079e+08
1266	1	sp|P01009|A1AT_HUMAN_family		sp|P01009|A1AT_HUMAN&sp|P20848|A1ATR_HUMAN	sp|P01009|A1AT_HUMAN&sp|P20848|A1ATR_HUMAN, sp|P01011|AACT_HUMAN, sp|P05154|IPSP_HUMAN, sp|P08185|CBG_HUMAN		79.7	418	46736	Alpha-1-antitrypsin OS=Homo sapiens (Human) OX=9606 GN=SERPINA1 PE=1 SV=3	986	985	0.999	986	985	985.74	985	6.16294e+07	4.12298e+07	8.92981e+07	6.09671e+07	4.4264e+07	6.14605e+07	5.61601e+07	8.59815e+07	5.01972e+07	6.03214e+07	7.77657e+07	5.72595e+07	4.74705e+07	4.74731e+07	5.88966e+07	6.09313e+07	6.00816e+07
264	1	sp|P02647|APOA1_HUMAN					78.3	267	30777	Apolipoprotein A-I OS=Homo sapiens (Human) OX=9606 GN=APOA1 PE=1 SV=1	276	276	1	276	276	276	276	3.36791e+07	2.12117e+07	2.87287e+07	3.21586e+07	2.79324e+07	3.08993e+07	1.65979e+07	5.15082e+07	1.83938e+07	1.79494e+07	3.59952e+07	2.59343e+07	1.38877e+07	2.10114e+07	3.00217e+07	3.26331e+07	2.74089e+07
285	1	sp|P02766|TTHY_HUMAN					86.4	147	15887	Transthyretin OS=Homo sapiens (Human) OX=9606 GN=TTR PE=1 SV=1	519	519	1	519	519	519	519	3.55353e+07	1.91143e+07	1.73255e+07	1.8776e+07	1.89379e+07	1.86582e+07	1.63383e+07	1.23407e+07	1.26815e+07	3.26194e+07	1.84787e+07	3.65658e+07	3.61474e+07	2.05407e+07	1.91942e+07	1.85857e+07	2.199e+07
677	1	sp|P36955|PEDF_HUMAN					72.7	418	46312	Pigment epithelium-derived factor OS=Homo sapiens (Human) OX=9606 GN=SERPINF1 PE=1 SV=4	353	353	1	353	353	353	353	2.53771e+07	1.46423e+07	1.26594e+07	1.18733e+07	1.22682e+07	1.37925e+07	1.30628e+07	8.0876e+06	1.03051e+07	3.01106e+07	1.32104e+07	1.92658e+07	2.28292e+07	1.73571e+07	1.92246e+07	1.63911e+07	1.62786e+07
292	1	sp|P02790|HEMO_HUMAN					69.9	462	51676	Hemopexin OS=Homo sapiens (Human) OX=9606 GN=HPX PE=1 SV=2	394	394	1	394	394	394	394	1.47655e+07	9.30679e+06	1.51325e+07	1.5293e+07	1.33633e+07	1.54402e+07	1.20989e+07	1.59012e+07	1.28996e+07	1.63069e+07	1.74624e+07	1.28222e+07	1.46854e+07	1.24074e+07	1.24904e+07	1.43543e+07	1.40456e+07
213	1	sp|P01024|CO3_HUMAN					79.6	1663	187146	Complement C3 OS=Homo sapiens (Human) OX=9606 GN=C3 PE=1 SV=2	871	871	1	871	871	871	871	1.66255e+07	7.85208e+06	1.44157e+07	1.40151e+07	1.31841e+07	1.41049e+07	1.05218e+07	2.53478e+07	1.14691e+07	1.35722e+07	1.78912e+07	1.3363e+07	1.19884e+07	1.02358e+07	1.21794e+07	1.37775e+07	1.3784e+07
691	1	sp|P41222|PTGDS_HUMAN					86.3	190	21029	Prostaglandin-H2 D-isomerase OS=Homo sapiens (Human) OX=9606 GN=PTGDS PE=1 SV=1	425	425	1	425	425	425	425	2.07631e+07	1.19237e+07	8.94367e+06	8.49214e+06	8.31154e+06	1.00236e+07	1.04511e+07	7.32778e+06	1.03433e+07	2.54608e+07	1.1859e+07	1.44376e+07	2.17853e+07	1.09035e+07	1.30176e+07	1.33613e+07	1.29628e+07
287	1	sp|P02774|VTDB_HUMAN					83.8	474	52917	Vitamin D-binding protein OS=Homo sapiens (Human) OX=9606 GN=GC PE=1 SV=2	392	392	1	392	392	392	392	1.14179e+07	7.82967e+06	1.62274e+07	1.49253e+07	1.30151e+07	1.45653e+07	7.63503e+06	1.51304e+07	9.72782e+06	1.06949e+07	1.38174e+07	1.39043e+07	9.47839e+06	1.21435e+07	1.29794e+07	1.18855e+07	1.22111e+07
246	1	sp|P01857|IGHG1_HUMAN			sp|P01857|IGHG1_HUMAN, sp|P01859|IGHG2_HUMAN, sp|P01860|IGHG3_HUMAN, sp|P01861|IGHG4_HUMAN		80.9	330	36105	Immunoglobulin heavy constant gamma 1 OS=Homo sapiens (Human) OX=9606 GN=IGHG1 PE=1 SV=1	763	286	0.375	763	286	563.212	281	1.274e+07	9.459e+06	1.21594e+07	6.22211e+06	8.15527e+06	6.07671e+06	9.60775e+06	1.03677e+07	1.44144e+07	1.80251e+07	8.2638e+06	1.46813e+07	1.99331e+07	1.22044e+07	1.24102e+07	1.0146e+07	1.15541e+07
189	1	sp|P00450|CERU_HUMAN					75.9	1065	122204	Ceruloplasmin OS=Homo sapiens (Human) OX=9606 GN=CP PE=1 SV=1	635	635	1	635	635	635	635	1.71312e+07	7.4541e+06	1.35115e+07	8.14449e+06	9.15237e+06	7.74559e+06	7.07151e+06	1.2958e+07	7.93113e+06	1.48357e+07	1.00936e+07	1.39257e+07	1.19844e+07	1.22417e+07	1.45833e+07	1.02781e+07	1.11902e+07
284	1	sp|P02765|FETUA_HUMAN					67.3	367	39340	Alpha-2-HS-glycoprotein OS=Homo sapiens (Human) OX=9606 GN=AHSG PE=1 SV=2	144	144	1	144	144	144	144	1.2052e+07	1.00416e+07	1.15821e+07	1.21739e+07	1.00708e+07	1.11495e+07	8.61153e+06	1.43129e+07	9.08205e+06	1.0368e+07	1.01941e+07	1.10923e+07	6.39467e+06	1.11013e+07	1.21189e+07	1.11532e+07	1.07187e+07
447	1	sp|P10745|RET3_HUMAN					77	1247	135361	Retinol-binding protein 3 OS=Homo sapiens (Human) OX=9606 GN=RBP3 PE=1 SV=2	510	510	1	510	510	510	510	1.14784e+07	7.25103e+06	5.86722e+06	7.96069e+06	8.03318e+06	1.0424e+07	6.62174e+06	4.81736e+06	8.26493e+06	1.22245e+07	8.00486e+06	1.04214e+07	1.36106e+07	1.34418e+07	1.35797e+07	7.37278e+06	9.33588e+06
205	1	sp|P00751|CFAB_HUMAN					66.2	764	85532	Complement factor B OS=Homo sapiens (Human) OX=9606 GN=CFB PE=1 SV=2	217	217	1	217	217	217	217	1.17603e+07	5.59145e+06	8.8081e+06	7.53473e+06	8.36151e+06	8.01446e+06	7.34657e+06	1.19291e+07	7.68997e+06	1.13782e+07	1.11974e+07	1.09081e+07	1.22073e+07	8.78892e+06	8.97515e+06	7.87489e+06	9.27289e+06
1197	1	sp|Q9UBM4|OPT_HUMAN					51.5	332	37260	Opticin OS=Homo sapiens (Human) OX=9606 GN=OPTC PE=1 SV=1	124	124	1	124	124	124	124	1.00258e+07	1.42027e+07	3.23034e+06	5.92271e+06	9.59973e+06	7.46896e+06	4.13514e+06	4.92324e+06	5.74458e+06	1.57259e+07	9.0326e+06	7.41528e+06	1.37632e+07	9.31696e+06	9.8336e+06	5.77237e+06	8.50706e+06
245	1	sp|P01834|IGKC_HUMAN					87.9	107	11765	Immunoglobulin kappa constant OS=Homo sapiens (Human) OX=9606 GN=IGKC PE=1 SV=2	314	314	1	314	314	314	314	7.95742e+06	6.14227e+06	8.14833e+06	6.57766e+06	6.54768e+06	5.86687e+06	5.5614e+06	9.02129e+06	1.04419e+07	1.14269e+07	7.98548e+06	9.70847e+06	1.17879e+07	8.68448e+06	8.7173e+06	7.58359e+06	8.25994e+06
1268	1	sp|P0C0L4|CO4A_HUMAN_family		sp|P0C0L4|CO4A_HUMAN&sp|P0C0L5|CO4B_HUMAN			69.8	1744	192783	Complement C4-A OS=Homo sapiens (Human) OX=9606 GN=C4A PE=1 SV=2	473	473	1	473	473	473	473	1.16195e+07	5.3629e+06	5.32202e+06	6.20141e+06	7.2534e+06	6.55282e+06	5.54313e+06	6.85816e+06	3.9882e+06	1.17283e+07	5.67262e+06	1.18524e+07	7.6283e+06	1.13082e+07	7.1011e+06	8.62024e+06	7.66329e+06
216	1	sp|P01034|CYTC_HUMAN					67.1	146	15799	Cystatin-C OS=Homo sapiens (Human) OX=9606 GN=CST3 PE=1 SV=1	299	299	1	299	299	299	299	1.0398e+07	7.29835e+06	4.77704e+06	4.77134e+06	5.23764e+06	5.73007e+06	5.33201e+06	3.35709e+06	4.83141e+06	1.14798e+07	5.66013e+06	9.10425e+06	9.20606e+06	8.31412e+06	8.21198e+06	8.07667e+06	6.98662e+06
283	1	sp|P02763|A1AG1_HUMAN			sp|P02763|A1AG1_HUMAN, sp|P19652|A1AG2_HUMAN		67.2	201	23511	Alpha-1-acid glycoprotein 1 OS=Homo sapiens (Human) OX=9606 GN=ORM1 PE=1 SV=1	336	298	0.887	336	298	326.814	298	5.63203e+06	4.51864e+06	9.35112e+06	6.27476e+06	4.66153e+06	5.43991e+06	3.65774e+06	1.18716e+07	6.78189e+06	5.83585e+06	6.49263e+06	5.96579e+06	6.36637e+06	5.87511e+06	5.68505e+06	6.76549e+06	6.32347e+06
577	1	sp|P22352|GPX3_HUMAN					66.4	226	25552	Glutathione peroxidase 3 OS=Homo sapiens (Human) OX=9606 GN=GPX3 PE=1 SV=2	113	113	1	113	113	113	113	9.39649e+06	5.7394e+06	3.37148e+06	4.22915e+06	5.42101e+06	4.61904e+06	4.01081e+06	4.09848e+06	4.73145e+06	1.36162e+07	6.30346e+06	5.86434e+06	1.08482e+07	7.32169e+06	6.48996e+06	3.71665e+06	6.23611e+06
208	1	sp|P01008|ANT3_HUMAN			sp|P01008|ANT3_HUMAN, sp|Q99574|NEUS_HUMAN		68.3	464	52602	Antithrombin-III OS=Homo sapiens (Human) OX=9606 GN=SERPINC1 PE=1 SV=1	265	264	0.996	265	264	264.812	264	6.48971e+06	4.32769e+06	7.31971e+06	7.34907e+06	6.33085e+06	7.21338e+06	4.58863e+06	6.83615e+06	5.36107e+06	5.88831e+06	6.94274e+06	6.55333e+06	5.80342e+06	5.77412e+06	5.78387e+06	6.14211e+06	6.16901e+06
351	1	sp|P06396|GELS_HUMAN					68.8	782	85696	Gelsolin OS=Homo sapiens (Human) OX=9606 GN=GSN PE=1 SV=1	263	263	1	263	263	263	263	6.98662e+06	6.97716e+06	4.04327e+06	4.53136e+06	4.81195e+06	5.54886e+06	5.75597e+06	3.83941e+06	4.93623e+06	1.0184e+07	6.90444e+06	6.11616e+06	7.86011e+06	7.20519e+06	6.39091e+06	5.98225e+06	6.12962e+06
449	1	sp|P10909|CLUS_HUMAN					62.1	449	52494	Clusterin OS=Homo sapiens (Human) OX=9606 GN=CLU PE=1 SV=1	288	288	1	288	288	288	288	7.40056e+06	1.02553e+07	4.54472e+06	3.94788e+06	5.02496e+06	4.79109e+06	3.49738e+06	3.3559e+06	3.42759e+06	8.80448e+06	5.66087e+06	7.35736e+06	9.22527e+06	7.09322e+06	7.38005e+06	5.46281e+06	6.07684e+06
212	1	sp|P01023|A2MG_HUMAN					63.3	1474	163289	Alpha-2-macroglobulin OS=Homo sapiens (Human) OX=9606 GN=A2M PE=1 SV=3	389	389	1	389	389	389	389	8.25543e+06	4.98945e+06	4.72859e+06	4.85406e+06	3.74536e+06	5.16833e+06	6.41281e+06	3.86571e+06	4.16889e+06	8.85229e+06	5.89202e+06	7.82689e+06	8.92111e+06	5.07251e+06	7.20185e+06	5.3181e+06	5.95459e+06
247	1	sp|P01859|IGHG2_HUMAN			sp|P01857|IGHG1_HUMAN, sp|P01859|IGHG2_HUMAN, sp|P01860|IGHG3_HUMAN, sp|P01861|IGHG4_HUMAN		80.4	326	35900	Immunoglobulin heavy constant gamma 2 OS=Homo sapiens (Human) OX=9606 GN=IGHG2 PE=1 SV=2	750	359	0.479	750	359	601.771	360	4.99774e+06	2.46507e+06	5.25517e+06	4.98298e+06	3.79384e+06	4.55642e+06	3.02956e+06	5.67045e+06	5.71657e+06	6.74579e+06	6.63345e+06	6.29105e+06	8.20852e+06	5.24092e+06	5.64872e+06	3.28477e+06	5.15756e+06
337	1	sp|P05155|IC1_HUMAN					49	500	55154	Plasma protease C1 inhibitor OS=Homo sapiens (Human) OX=9606 GN=SERPING1 PE=1 SV=2	101	101	1	101	101	101	101	6.44509e+06	4.18567e+06	3.91291e+06	3.25375e+06	3.3833e+06	3.23971e+06	2.72014e+06	3.72865e+06	2.96011e+06	7.83486e+06	4.16599e+06	4.75853e+06	6.0323e+06	5.10627e+06	5.99548e+06	4.79406e+06	4.5323e+06
373	1	sp|P07339|CATD_HUMAN					75.7	412	44552	Cathepsin D OS=Homo sapiens (Human) OX=9606 GN=CTSD PE=1 SV=1	181	181	1	181	181	181	181	8.63351e+06	3.84488e+06	3.00557e+06	2.13333e+06	2.31724e+06	2.57709e+06	2.96923e+06	1.83862e+06	2.2898e+06	8.27396e+06	2.83199e+06	7.21497e+06	6.64455e+06	5.28121e+06	6.00905e+06	3.44918e+06	4.33214e+06
316	1	sp|P04217|A1BG_HUMAN					52.5	495	54253	Alpha-1B-glycoprotein OS=Homo sapiens (Human) OX=9606 GN=A1BG PE=1 SV=4	116	116	1	116	116	116	116	4.51243e+06	2.84532e+06	6.132e+06	4.84388e+06	4.05811e+06	4.69066e+06	3.12923e+06	5.68758e+06	3.12018e+06	4.27549e+06	4.36112e+06	5.05147e+06	4.2497e+06	3.72843e+06	4.6073e+06	3.847e+06	4.32124e+06
210	1	sp|P01011|AACT_HUMAN			sp|P01009|A1AT_HUMAN, sp|P01011|AACT_HUMAN, sp|P05154|IPSP_HUMAN, sp|P08185|CBG_HUMAN		69.3	423	47650	Alpha-1-antichymotrypsin OS=Homo sapiens (Human) OX=9606 GN=SERPINA3 PE=1 SV=2	284	269	0.947	284	269	281.045	269	4.34958e+06	3.56814e+06	5.58084e+06	3.21114e+06	3.28475e+06	3.17194e+06	2.96202e+06	5.07109e+06	2.81007e+06	5.11345e+06	4.22368e+06	5.24839e+06	4.08492e+06	3.69767e+06	4.47928e+06	4.14498e+06	4.06262e+06
1265	1	sp|P00738|HPT_HUMAN_family		sp|P00738|HPT_HUMAN&sp|P00739|HPTR_HUMAN			69.2	406	45205	Haptoglobin OS=Homo sapiens (Human) OX=9606 GN=HP PE=1 SV=1	209	209	1	209	209	209	209	2.86474e+06	1.83217e+06	1.44002e+06	2.9382e+06	1.60453e+06	2.58431e+06	499537	4.25921e+06	1.05076e+06	7.75628e+06	1.38687e+07	8.21213e+06	2.40599e+06	1.14855e+06	9.86216e+06	894249	3.95135e+06
251	1	sp|P01876|IGHA1_HUMAN			sp|P01876|IGHA1_HUMAN, sp|P01877|IGHA2_HUMAN		68.3	353	37654	Immunoglobulin heavy constant alpha 1 OS=Homo sapiens (Human) OX=9606 GN=IGHA1 PE=1 SV=2	131	97	0.74	131	97	124.033	97	6.65727e+06	1.49881e+06	3.71646e+06	2.64676e+06	4.99788e+06	2.40184e+06	1.69271e+06	5.43193e+06	3.32872e+06	2.35371e+06	3.82187e+06	3.44632e+06	2.59053e+06	1.77813e+06	3.09709e+06	6.75153e+06	3.51322e+06
857	1	sp|Q12805|FBLN3_HUMAN					75.9	493	54640	EGF-containing fibulin-like extracellular matrix protein 1 OS=Homo sapiens (Human) OX=9606 GN=EFEMP1 PE=1 SV=2	207	207	1	207	207	207	207	5.45775e+06	3.39326e+06	2.16669e+06	1.90592e+06	2.6344e+06	2.33839e+06	2.47688e+06	1.77176e+06	2.20975e+06	6.90447e+06	3.34697e+06	3.46494e+06	5.52193e+06	4.27188e+06	3.68627e+06	2.57459e+06	3.38287e+06
166	1	sp|O94985|CSTN1_HUMAN			sp|O94985|CSTN1_HUMAN, sp|Q9H4D0|CSTN2_HUMAN		52.3	981	109792	Calsyntenin-1 OS=Homo sapiens (Human) OX=9606 GN=CLSTN1 PE=1 SV=1	177	176	0.994	177	176	176.921	176	4.59738e+06	2.47449e+06	1.71933e+06	2.11301e+06	2.48302e+06	2.46354e+06	2.68836e+06	2.06677e+06	2.41572e+06	6.49647e+06	3.09329e+06	2.53049e+06	4.60732e+06	4.84459e+06	3.28448e+06	2.13218e+06	3.12565e+06
356	1	sp|P06727|APOA4_HUMAN					78	396	45371	Apolipoprotein A-IV OS=Homo sapiens (Human) OX=9606 GN=APOA4 PE=1 SV=4	159	159	1	159	159	159	159	2.26786e+06	3.21573e+06	2.52762e+06	3.46849e+06	2.72233e+06	3.68259e+06	1.96421e+06	5.14743e+06	2.83367e+06	3.25762e+06	4.52986e+06	2.8269e+06	1.58345e+06	2.04038e+06	3.02496e+06	4.5011e+06	3.09964e+06
551	1	sp|P19652|A1AG2_HUMAN			sp|P02763|A1AG1_HUMAN, sp|P19652|A1AG2_HUMAN		61.7	201	23602	Alpha-1-acid glycoprotein 2 OS=Homo sapiens (Human) OX=9606 GN=ORM2 PE=1 SV=2	133	95	0.714	133	95	104.186	95	3.22206e+06	1.74877e+06	4.10717e+06	3.06764e+06	2.77032e+06	2.71302e+06	1.77874e+06	2.49249e+06	3.47844e+06	2.32474e+06	2.95972e+06	2.81462e+06	2.01667e+06	2.78627e+06	3.11113e+06	1.78519e+06	2.69856e+06
203	1	sp|P00747|PLMN_HUMAN					62.8	810	90568	Plasminogen OS=Homo sapiens (Human) OX=9606 GN=PLG PE=1 SV=2	183	183	1	183	183	183	183	3.23466e+06	1.9328e+06	2.53575e+06	2.66268e+06	2.39514e+06	2.78159e+06	2.07598e+06	3.40891e+06	2.30414e+06	2.8133e+06	3.125e+06	2.79624e+06	2.6271e+06	2.76214e+06	2.76413e+06	2.64308e+06	2.67892e+06
338	1	sp|P05156|CFAI_HUMAN			sp|P05156|CFAI_HUMAN, sp|Q96CG8|CTHR1_HUMAN		49.4	583	65750	Complement factor I OS=Homo sapiens (Human) OX=9606 GN=CFI PE=1 SV=2	90	89	0.989	90	89	89.989	89	3.89273e+06	1.95204e+06	2.58114e+06	2.0812e+06	2.23493e+06	2.33694e+06	2.61143e+06	2.31503e+06	1.83738e+06	3.80271e+06	2.44136e+06	3.24997e+06	2.50252e+06	2.73524e+06	2.92755e+06	2.38799e+06	2.61814e+06
697	1	sp|P43251|BTD_HUMAN					38.1	543	61132	Biotinidase OS=Homo sapiens (Human) OX=9606 GN=BTD PE=1 SV=2	55	55	1	55	55	55	55	3.67264e+06	1.6376e+06	2.33487e+06	2.47223e+06	2.61551e+06	2.70769e+06	1.5744e+06	1.88499e+06	2.03649e+06	2.86444e+06	2.53887e+06	2.67419e+06	2.76101e+06	2.75542e+06	3.17667e+06	2.55626e+06	2.51646e+06
330	1	sp|P05067|A4_HUMAN			sp|P05067|A4_HUMAN, sp|Q06481|APLP2_HUMAN		37.7	770	86942	Amyloid-beta precursor protein OS=Homo sapiens (Human) OX=9606 GN=APP PE=1 SV=3	58	56	0.966	58	56	56.667	56	3.51548e+06	3.40006e+06	1.44573e+06	1.96559e+06	2.22432e+06	2.11943e+06	1.75374e+06	1.25924e+06	1.51774e+06	4.14585e+06	2.48232e+06	2.4267e+06	3.77783e+06	2.60732e+06	2.69113e+06	1.9977e+06	2.45814e+06
836	1	sp|Q06481|APLP2_HUMAN			sp|P05067|A4_HUMAN, sp|Q06481|APLP2_HUMAN		52.6	763	86955	Amyloid-like protein 2 OS=Homo sapiens (Human) OX=9606 GN=APLP2 PE=1 SV=2	114	112	0.982	114	112	113.333	112	3.05323e+06	3.53094e+06	1.28603e+06	1.71842e+06	1.80717e+06	1.76425e+06	1.55266e+06	1.28055e+06	1.71734e+06	4.28622e+06	2.28232e+06	2.11133e+06	4.1048e+06	2.43061e+06	2.60912e+06	2.17351e+06	2.35678e+06
265	1	sp|P02649|APOE_HUMAN					70.3	317	36154	Apolipoprotein E OS=Homo sapiens (Human) OX=9606 GN=APOE PE=1 SV=1	123	123	1	123	123	123	123	3.10089e+06	3.58782e+06	1.39912e+06	1.35698e+06	1.77106e+06	1.77816e+06	2.02878e+06	1.24386e+06	1.16422e+06	3.28232e+06	2.19141e+06	2.75689e+06	3.13873e+06	2.26168e+06	2.47965e+06	1.79101e+06	2.20829e+06
278	1	sp|P02749|APOH_HUMAN					72.5	345	38298	Beta-2-glycoprotein 1 OS=Homo sapiens (Human) OX=9606 GN=APOH PE=1 SV=3	173	173	1	173	173	173	173	2.48325e+06	1.6626e+06	1.73866e+06	2.04281e+06	1.0308e+06	2.01909e+06	1.99183e+06	2.87768e+06	2.74838e+06	2.53066e+06	2.60753e+06	1.72397e+06	1.9653e+06	2.2675e+06	1.96481e+06	2.75962e+06	2.1509e+06
384	1	sp|P07602|SAP_HUMAN					58.4	524	58112	Prosaposin OS=Homo sapiens (Human) OX=9606 GN=PSAP PE=1 SV=2	63	63	1	63	63	63	63	3.15886e+06	1.76322e+06	1.29404e+06	1.45559e+06	1.68596e+06	1.67707e+06	1.95177e+06	1.24116e+06	1.72349e+06	4.05637e+06	1.9358e+06	1.97767e+06	3.74693e+06	2.20773e+06	2.4321e+06	1.748e+06	2.12848e+06
803	1	sp|P81605|DCD_HUMAN					43.6	110	11284	Dermcidin OS=Homo sapiens (Human) OX=9606 GN=DCD PE=1 SV=2	22	22	1	22	22	22	22	5.64839e+06	2.37572e+06	917450	1.03254e+06	724190	710970	1.58325e+06	1.01882e+06	1.04807e+06	5.50246e+06	1.78507e+06	1.58076e+06	3.67377e+06	3.99357e+06	810190	937676	2.08393e+06
880	1	sp|Q13822|ENPP2_HUMAN					58.4	863	98993	Ectonucleotide pyrophosphatase/phosphodiesterase family member 2 OS=Homo sapiens (Human) OX=9606 GN=ENPP2 PE=1 SV=3	135	135	1	135	135	135	135	3.2181e+06	1.8442e+06	1.46013e+06	1.51768e+06	1.94484e+06	1.65668e+06	1.33731e+06	1.08317e+06	1.41978e+06	3.65323e+06	1.94212e+06	1.68743e+06	3.27568e+06	2.41002e+06	2.09406e+06	1.45179e+06	1.99976e+06
604	1	sp|P25311|ZA2G_HUMAN					64.1	298	34258	Zinc-alpha-2-glycoprotein OS=Homo sapiens (Human) OX=9606 GN=AZGP1 PE=1 SV=2	100	100	1	100	100	100	100	1.99656e+06	1.70861e+06	2.0758e+06	2.22495e+06	1.60953e+06	1.86806e+06	1.60428e+06	2.16382e+06	2.11341e+06	2.51273e+06	2.56175e+06	1.71976e+06	1.50189e+06	1.8125e+06	1.75308e+06	2.18429e+06	1.96319e+06
219	1	sp|P01042|KNG1_HUMAN					45	644	71957	Kininogen-1 OS=Homo sapiens (Human) OX=9606 GN=KNG1 PE=1 SV=2	183	183	1	183	183	183	183	2.39022e+06	1.46142e+06	2.15458e+06	1.7364e+06	1.60818e+06	2.00019e+06	1.38792e+06	2.87709e+06	1.90375e+06	1.95723e+06	2.13336e+06	2.09855e+06	1.87239e+06	1.68432e+06	2.07572e+06	1.86645e+06	1.95049e+06
666	1	sp|P35555|FBN1_HUMAN					42.2	2871	312296	Fibrillin-1 OS=Homo sapiens (Human) OX=9606 GN=FBN1 PE=1 SV=4	212	212	1	212	212	212	212	2.58654e+06	1.81134e+06	1.22958e+06	1.36375e+06	1.73778e+06	1.38045e+06	1.82566e+06	1.18021e+06	1.25063e+06	3.72364e+06	1.82311e+06	1.66033e+06	3.56859e+06	1.94656e+06	1.86102e+06	1.34753e+06	1.89354e+06
1058	1	sp|Q92765|SFRP3_HUMAN					48.9	325	36254	Secreted frizzled-related protein 3 OS=Homo sapiens (Human) OX=9606 GN=FRZB PE=1 SV=2	46	46	1	46	46	46	46	2.31314e+06	2.01227e+06	1.29776e+06	1.21747e+06	1.81246e+06	1.63189e+06	1.07454e+06	896162	1.33095e+06	3.85734e+06	1.77386e+06	1.74815e+06	3.2415e+06	1.96972e+06	2.31231e+06	1.14167e+06	1.85195e+06
699	1	sp|P43652|AFAM_HUMAN			sp|P02768|ALBU_HUMAN, sp|P43652|AFAM_HUMAN		55.8	599	69068	Afamin OS=Homo sapiens (Human) OX=9606 GN=AFM PE=1 SV=1	91	90	0.989	91	90	90.013	88	3.1251e+06	1.24217e+06	1.90725e+06	2.06657e+06	1.8104e+06	1.92555e+06	1.57174e+06	2.90344e+06	1.71506e+06	1.63812e+06	2.14363e+06	1.58726e+06	1.50981e+06	1.38026e+06	1.40313e+06	1.61361e+06	1.84644e+06
270	1	sp|P02671|FIBA_HUMAN					41	866	94972	Fibrinogen alpha chain OS=Homo sapiens (Human) OX=9606 GN=FGA PE=1 SV=2	66	66	1	66	66	66	66	1.09026e+06	1.25223e+06	1.76888e+06	1.40363e+06	1.18434e+06	1.58477e+06	998237	6.53818e+06	1.39574e+06	1.10592e+06	2.44822e+06	1.28652e+06	1.55121e+06	1.32046e+06	1.65096e+06	1.90352e+06	1.78019e+06
249	1	sp|P01861|IGHG4_HUMAN			sp|P01857|IGHG1_HUMAN, sp|P01859|IGHG2_HUMAN, sp|P01860|IGHG3_HUMAN, sp|P01861|IGHG4_HUMAN		78.9	327	35940	Immunoglobulin heavy constant gamma 4 OS=Homo sapiens (Human) OX=9606 GN=IGHG4 PE=1 SV=1	507	112	0.221	507	112	195.665	117	460603	1.26557e+06	3.14492e+06	1.80504e+06	1.65601e+06	1.80966e+06	986925	967989	3.87304e+06	1.06608e+06	1.01791e+06	1.19199e+06	502590	5.51748e+06	2.09828e+06	930858	1.76843e+06
529	1	sp|P16870|CBPE_HUMAN					60.7	476	53150	Carboxypeptidase E OS=Homo sapiens (Human) OX=9606 GN=CPE PE=1 SV=1	120	120	1	120	120	120	120	1.95524e+06	1.68498e+06	767631	1.3924e+06	1.57585e+06	1.71529e+06	1.44453e+06	1.08835e+06	1.32204e+06	3.07301e+06	1.89167e+06	1.43908e+06	2.45367e+06	2.34207e+06	1.98354e+06	1.27563e+06	1.71281e+06
899	1	sp|Q14624|ITIH4_HUMAN					51.4	930	103356	Inter-alpha-trypsin inhibitor heavy chain H4 OS=Homo sapiens (Human) OX=9606 GN=ITIH4 PE=1 SV=4	101	101	1	101	101	101	101	1.87594e+06	1.39868e+06	1.76462e+06	1.47795e+06	1.37438e+06	1.58875e+06	1.35747e+06	2.41547e+06	1.33107e+06	1.85014e+06	2.03516e+06	1.71461e+06	1.67299e+06	1.17136e+06	1.54222e+06	2.00019e+06	1.66069e+06
465	1	sp|P12259|FA5_HUMAN					33.5	2224	251700	Coagulation factor V OS=Homo sapiens (Human) OX=9606 GN=F5 PE=1 SV=4	128	128	1	128	128	128	128	2.41171e+06	2.04253e+06	1.2485e+06	1.09923e+06	1.67676e+06	1.24689e+06	899347	793132	1.03231e+06	3.26744e+06	1.60363e+06	1.42597e+06	2.56373e+06	2.10851e+06	1.53955e+06	1.27898e+06	1.63989e+06
214	1	sp|P01031|CO5_HUMAN					40.6	1676	188303	Complement C5 OS=Homo sapiens (Human) OX=9606 GN=C5 PE=1 SV=4	95	95	1	95	95	95	95	1.83331e+06	1.15859e+06	1.59457e+06	1.57359e+06	1.55332e+06	1.50463e+06	1.34823e+06	2.44982e+06	1.23739e+06	1.57831e+06	1.99359e+06	1.6274e+06	1.19261e+06	1.26075e+06	1.73471e+06	1.448e+06	1.56805e+06
1198	1	sp|Q9UBP4|DKK3_HUMAN					67.4	350	38390	Dickkopf-related protein 3 OS=Homo sapiens (Human) OX=9606 GN=DKK3 PE=1 SV=2	116	116	1	116	116	116	116	2.12186e+06	2.04741e+06	937120	968909	1.18294e+06	1.25345e+06	1.04169e+06	855093	926782	2.19341e+06	1.48839e+06	1.69124e+06	2.79288e+06	1.96501e+06	2.1637e+06	1.24884e+06	1.55492e+06
733	1	sp|P51884|LUM_HUMAN					52.4	338	38429	Lumican OS=Homo sapiens (Human) OX=9606 GN=LUM PE=1 SV=2	43	43	1	43	43	43	43	1.65608e+06	1.59891e+06	1.61811e+06	1.61558e+06	1.39651e+06	1.72945e+06	1.24251e+06	1.30537e+06	1.36002e+06	1.73036e+06	1.95535e+06	1.45046e+06	1.8144e+06	977361	1.91291e+06	1.50071e+06	1.55401e+06
1008	1	sp|Q8IZJ3|CPMD8_HUMAN					51.2	1885	206700	C3 and PZP-like alpha-2-macroglobulin domain-containing protein 8 OS=Homo sapiens (Human) OX=9606 GN=CPAMD8 PE=1 SV=2	186	186	1	186	186	186	186	2.14985e+06	1.81831e+06	1.35431e+06	1.26115e+06	1.5054e+06	1.40762e+06	1.37407e+06	962572	1.03983e+06	2.50715e+06	1.43207e+06	1.2545e+06	2.34728e+06	1.73959e+06	1.39182e+06	1.26989e+06	1.55096e+06
281	1	sp|P02753|RET4_HUMAN					75.1	201	23010	Retinol-binding protein 4 OS=Homo sapiens (Human) OX=9606 GN=RBP4 PE=1 SV=3	205	205	1	205	205	205	205	1.45889e+06	1.42471e+06	1.28663e+06	1.79854e+06	1.57962e+06	1.93582e+06	1.0684e+06	2.03647e+06	1.56099e+06	1.57888e+06	1.56573e+06	1.13312e+06	1.16632e+06	1.12997e+06	1.37125e+06	1.70853e+06	1.48774e+06
924	1	sp|Q16270|IBP7_HUMAN					58.5	282	29130	Insulin-like growth factor-binding protein 7 OS=Homo sapiens (Human) OX=9606 GN=IGFBP7 PE=1 SV=1	69	69	1	69	69	69	69	2.0342e+06	1.62609e+06	1.12834e+06	925049	1.43522e+06	1.01504e+06	1.45387e+06	763621	971929	2.305e+06	1.2537e+06	1.34451e+06	2.26346e+06	1.57173e+06	1.62265e+06	1.44324e+06	1.44735e+06
601	1	sp|P24592|IBP6_HUMAN					61.2	240	25322	Insulin-like growth factor-binding protein 6 OS=Homo sapiens (Human) OX=9606 GN=IGFBP6 PE=1 SV=1	43	43	1	43	43	43	43	2.32422e+06	1.55833e+06	1.09086e+06	1.26673e+06	1.35106e+06	1.32918e+06	712207	697214	1.20539e+06	2.53975e+06	1.66505e+06	1.32337e+06	1.68082e+06	1.13865e+06	1.72514e+06	1.38321e+06	1.43695e+06
1231	1	sp|Q9Y5W5|WIF1_HUMAN					71.8	379	41527	Wnt inhibitory factor 1 OS=Homo sapiens (Human) OX=9606 GN=WIF1 PE=1 SV=3	85	85	1	85	85	85	85	1.73713e+06	1.48124e+06	684961	828215	965421	1.15435e+06	1.40516e+06	704499	1.063e+06	2.70632e+06	1.62936e+06	1.38503e+06	2.50953e+06	1.92625e+06	1.74951e+06	978794	1.4318e+06
196	1	sp|P00734|THRB_HUMAN					63	622	70036	Prothrombin OS=Homo sapiens (Human) OX=9606 GN=F2 PE=1 SV=2	112	112	1	112	112	112	112	1.34447e+06	1.08469e+06	1.4998e+06	1.42935e+06	1.18488e+06	1.47005e+06	979860	1.41594e+06	1.09999e+06	1.70245e+06	1.80996e+06	1.74072e+06	1.52675e+06	1.11178e+06	1.3777e+06	1.42382e+06	1.38764e+06
518	1	sp|P15924|DESP_HUMAN					27.5	2871	331770	Desmoplakin OS=Homo sapiens (Human) OX=9606 GN=DSP PE=1 SV=3	116	115	0.991	116	115	115.991	116	1.72594e+06	3.06524e+06	1.17072e+06	1.12516e+06	925654	891473	1.87724e+06	947537	883360	2.51401e+06	1.28221e+06	1.08903e+06	1.51387e+06	976668	1.15408e+06	996456	1.38367e+06
408	1	sp|P08697|A2AP_HUMAN					39.9	491	54565	Alpha-2-antiplasmin OS=Homo sapiens (Human) OX=9606 GN=SERPINF2 PE=1 SV=3	55	55	1	55	55	55	55	1.84536e+06	1.15114e+06	1.56515e+06	1.32453e+06	1.32467e+06	1.35161e+06	1.00082e+06	1.67334e+06	1.14567e+06	1.40757e+06	1.60111e+06	1.45702e+06	1.40894e+06	1.20602e+06	1.28954e+06	1.13841e+06	1.36818e+06
313	1	sp|P04196|HRG_HUMAN					52.8	525	59578	Histidine-rich glycoprotein OS=Homo sapiens (Human) OX=9606 GN=HRG PE=1 SV=1	102	102	1	102	102	102	102	2.20968e+06	1.29962e+06	1.20155e+06	1.35558e+06	1.10752e+06	1.50398e+06	859757	1.16558e+06	1.26682e+06	1.64192e+06	1.4026e+06	1.39374e+06	1.50772e+06	1.20393e+06	909627	1.36152e+06	1.33695e+06
1104	1	sp|Q99972|MYOC_HUMAN					58.5	504	56971	Myocilin OS=Homo sapiens (Human) OX=9606 GN=MYOC PE=1 SV=2	56	56	1	56	56	56	56	2.01512e+06	1.47354e+06	853610	902973	967916	1.14649e+06	826769	631456	1.10504e+06	2.32398e+06	1.32628e+06	1.61463e+06	1.52843e+06	1.3448e+06	2.14504e+06	992873	1.32493e+06
918	1	sp|Q15582|BGH3_HUMAN					49.6	683	74680	Transforming growth factor-beta-induced protein ig-h3 OS=Homo sapiens (Human) OX=9606 GN=TGFBI PE=1 SV=1	62	62	1	62	62	62	62	1.44717e+06	1.32353e+06	1.0735e+06	1.32498e+06	955601	1.4629e+06	674550	516952	1.33223e+06	1.95039e+06	1.78343e+06	1.74662e+06	1.58709e+06	645279	1.32064e+06	1.16973e+06	1.26966e+06
1267	1	sp|P06733|ENOA_HUMAN_family		sp|P06733|ENOA_HUMAN&sp|P13929|ENOB_HUMAN	sp|P06733|ENOA_HUMAN&sp|P13929|ENOB_HUMAN, sp|P09104|ENOG_HUMAN		72.1	434	47168	Alpha-enolase OS=Homo sapiens (Human) OX=9606 GN=ENO1 PE=1 SV=2	96	80	0.833	96	80	93.474	80	1.13061e+06	4.76331e+06	803680	1.05187e+06	961142	724853	386892	746474	719653	856651	821249	366466	1.86213e+06	879358	2.23608e+06	1.34154e+06	1.22825e+06
808	1	sp|P98160|PGBM_HUMAN					36	4391	468825	Basement membrane-specific heparan sulfate proteoglycan core protein OS=Homo sapiens (Human) OX=9606 GN=HSPG2 PE=1 SV=4	159	159	1	159	159	159	159	1.88782e+06	1.18292e+06	928621	961771	1.008e+06	965866	606427	705617	827713	2.80776e+06	1.69374e+06	1.03283e+06	1.61082e+06	1.05544e+06	1.16103e+06	1.17745e+06	1.22586e+06
797	1	sp|P78509|RELN_HUMAN					29.7	3460	388383	Reelin OS=Homo sapiens (Human) OX=9606 GN=RELN PE=1 SV=3	120	120	1	120	120	120	120	1.13783e+06	1.84787e+06	810838	989809	1.04219e+06	1.12785e+06	815310	633151	808937	2.32322e+06	1.15967e+06	1.1357e+06	1.9374e+06	1.01362e+06	1.4499e+06	1.25879e+06	1.21826e+06
1240	1	sp|Q9Y6R7|FCGBP_HUMAN					37	5405	572012	IgGFc-binding protein OS=Homo sapiens (Human) OX=9606 GN=FCGBP PE=1 SV=3	163	163	1	163	163	163	163	998338	1.57707e+06	1.1059e+06	889508	731104	990662	1.56535e+06	791543	782784	2.00006e+06	714797	1.99384e+06	1.6256e+06	1.02521e+06	1.07542e+06	1.33168e+06	1.19993e+06
277	1	sp|P02748|CO9_HUMAN					38.6	559	63173	Complement component C9 OS=Homo sapiens (Human) OX=9606 GN=C9 PE=1 SV=2	37	37	1	37	37	37	37	730071	725995	1.71759e+06	1.07279e+06	1.08069e+06	1.31995e+06	657043	1.82223e+06	1.02864e+06	980870	1.25902e+06	1.33594e+06	1.14485e+06	961606	1.39714e+06	1.46703e+06	1.16884e+06
934	1	sp|Q17R60|IMPG1_HUMAN					16.6	797	89386	Interphotoreceptor matrix proteoglycan 1 OS=Homo sapiens (Human) OX=9606 GN=IMPG1 PE=1 SV=2	27	27	1	27	27	27	27	1.45928e+06	1.97471e+06	826027	735511	1.01427e+06	1.00041e+06	978978	532174	790541	1.55129e+06	1.35963e+06	1.01415e+06	1.90766e+06	978646	1.3212e+06	1.12575e+06	1.16064e+06
894	1	sp|Q14515|SPRL1_HUMAN					51.8	664	75207	SPARC-like protein 1 OS=Homo sapiens (Human) OX=9606 GN=SPARCL1 PE=1 SV=2	60	60	1	60	60	60	60	1.76296e+06	1.34252e+06	744926	891216	990348	1.02903e+06	876071	708857	786669	1.93495e+06	1.20827e+06	1.05558e+06	1.69935e+06	1.16876e+06	1.27359e+06	1.06652e+06	1.15873e+06
211	1	sp|P01019|ANGT_HUMAN					53.4	485	53154	Angiotensinogen OS=Homo sapiens (Human) OX=9606 GN=AGT PE=1 SV=1	82	82	1	82	82	82	82	1.22903e+06	1.08207e+06	1.25569e+06	975319	1.01148e+06	922894	822212	1.73885e+06	1.05445e+06	1.46618e+06	1.17532e+06	1.17796e+06	1.12418e+06	1.18231e+06	1.14006e+06	1.06422e+06	1.15139e+06
438	1	sp|P10451|OSTP_HUMAN					49.4	314	35422	Osteopontin OS=Homo sapiens (Human) OX=9606 GN=SPP1 PE=1 SV=1	69	69	1	69	69	69	69	1.28419e+06	1.70673e+06	918809	845889	1.18814e+06	783597	780355	641873	680499	1.73675e+06	1.00192e+06	1.08191e+06	1.56002e+06	1.18119e+06	1.36994e+06	1.31762e+06	1.12996e+06
266	1	sp|P02652|APOA2_HUMAN					65	100	11175	Apolipoprotein A-II OS=Homo sapiens (Human) OX=9606 GN=APOA2 PE=1 SV=1	51	51	1	51	51	51	51	2.25045e+06	765611	772527	1.59845e+06	1.15913e+06	1.08193e+06	851515	1.08486e+06	745446	1.63293e+06	1.60709e+06	663111	1.1414e+06	943253	872601	798873	1.12307e+06
406	1	sp|P08603|CFAH_HUMAN			sp|P08603|CFAH_HUMAN, sp|P36980|FHR2_HUMAN, sp|Q03591|FHR1_HUMAN		52.7	1231	139095	Complement factor H OS=Homo sapiens (Human) OX=9606 GN=CFH PE=1 SV=4	121	100	0.826	121	100	118.726	100	1.18288e+06	836957	825259	1.08682e+06	901879	957887	916425	1.59325e+06	929397	1.27954e+06	1.4071e+06	969423	1.5615e+06	836591	1.08562e+06	973375	1.08399e+06
776	1	sp|P61916|NPC2_HUMAN					56.3	151	16570	NPC intracellular cholesterol transporter 2 OS=Homo sapiens (Human) OX=9606 GN=NPC2 PE=1 SV=1	45	45	1	45	45	45	45	1.80657e+06	1.04181e+06	1.03167e+06	769258	892809	816293	888392	598831	768729	1.84626e+06	848429	1.23005e+06	1.37527e+06	1.01243e+06	1.17425e+06	1.07932e+06	1.07377e+06
632	1	sp|P29622|KAIN_HUMAN			sp|P29622|KAIN_HUMAN, sp|Q96P63|SPB12_HUMAN		55.3	427	48541	Kallistatin OS=Homo sapiens (Human) OX=9606 GN=SERPINA4 PE=1 SV=3	47	46	0.979	47	46	46.852	46	1.19299e+06	801893	923305	955390	1.0125e+06	1.03091e+06	806446	956368	847678	1.24248e+06	1.02272e+06	881704	909040	1.33675e+06	1.2331e+06	1.5479e+06	1.04382e+06
347	1	sp|P05546|HEP2_HUMAN			sp|P05543|THBG_HUMAN, sp|P05546|HEP2_HUMAN		51.9	499	57070	Heparin cofactor 2 OS=Homo sapiens (Human) OX=9606 GN=SERPIND1 PE=1 SV=3	54	53	0.981	54	53	53.576	53	1.13179e+06	890582	977725	976264	971907	1.1365e+06	719379	1.0863e+06	842557	1.17102e+06	1.337e+06	1.28594e+06	871297	993010	1.11475e+06	948215	1.02839e+06
588	1	sp|P23142|FBLN1_HUMAN					48.5	703	77213	Fibulin-1 OS=Homo sapiens (Human) OX=9606 GN=FBLN1 PE=1 SV=4	54	54	1	54	54	54	54	1.28693e+06	829682	690295	840720	1.06982e+06	950908	525290	638383	609233	2.49838e+06	809870	989053	1.77876e+06	699551	1.30368e+06	912191	1.02705e+06
353	1	sp|P06681|CO2_HUMAN					42.3	752	83267	Complement C2 OS=Homo sapiens (Human) OX=9606 GN=C2 PE=1 SV=2	56	56	1	56	56	56	56	1.06596e+06	639410	1.1563e+06	1.04018e+06	925857	993800	804299	1.60501e+06	941588	1.09155e+06	1.02033e+06	1.064e+06	1.06944e+06	804611	1.05747e+06	1.09586e+06	1.02348e+06
419	1	sp|P09871|C1S_HUMAN					54.4	688	76684	Complement C1s subcomponent OS=Homo sapiens (Human) OX=9606 GN=C1S PE=1 SV=1	63	63	1	63	63	63	63	1.4572e+06	1.01469e+06	814883	805872	874664	805942	710443	588246	718679	1.68801e+06	782815	1.11557e+06	1.40151e+06	1.0897e+06	1.09649e+06	891285	991000
282	1	sp|P02760|AMBP_HUMAN					53.4	352	38999	Protein AMBP OS=Homo sapiens (Human) OX=9606 GN=AMBP PE=1 SV=1	124	124	1	124	124	124	124	753070	756792	899083	1.28367e+06	996482	1.19228e+06	682323	1.80642e+06	1.31374e+06	1.01199e+06	1.12398e+06	632318	621155	638436	802104	1.09607e+06	975620
1051	1	sp|Q92520|FAM3C_HUMAN					53.3	227	24680	Protein FAM3C OS=Homo sapiens (Human) OX=9606 GN=FAM3C PE=1 SV=1	38	38	1	38	38	38	38	1.27318e+06	1.05945e+06	599606	766739	826550	865074	809883	534873	660820	1.50711e+06	943158	856961	1.57635e+06	910742	1.1102e+06	764651	941584
280	1	sp|P02751|FINC_HUMAN					39.7	2477	272317	Fibronectin OS=Homo sapiens (Human) OX=9606 GN=FN1 PE=1 SV=5	131	131	1	131	131	131	131	2.43718e+06	979194	655050	736616	542963	705156	631801	690664	584650	2.16642e+06	779121	770545	1.0138e+06	683565	685329	702623	922792
90	1	sp|O00468|AGRIN_HUMAN					38.1	2068	217318	Agrin OS=Homo sapiens (Human) OX=9606 GN=AGRN PE=1 SV=6	95	95	1	95	95	95	95	1.40121e+06	837791	662046	649660	808417	582693	616168	523317	556881	1.76826e+06	787610	742872	1.38483e+06	1.19363e+06	998420	730332	890259
791	1	sp|P68871|HBB_HUMAN			sp|P02042|HBD_HUMAN, sp|P68871|HBB_HUMAN		81	147	15998	Hemoglobin subunit beta OS=Homo sapiens (Human) OX=9606 GN=HBB PE=1 SV=2	52	31	0.596	52	31	49.6	31	258007	595989	86576	105487	214074	343387	93489.5	9.74152e+06	449214	1.48016e+06	87798.3	80655.5	85784.4	92313.1	47005.6	40106	862598
444	1	sp|P10643|CO7_HUMAN			sp|P10643|CO7_HUMAN, sp|Q12884|SEPR_HUMAN		50.3	843	93517	Complement component C7 OS=Homo sapiens (Human) OX=9606 GN=C7 PE=1 SV=2	68	67	0.985	68	67	67.985	67	677087	428329	1.19239e+06	777302	1.07349e+06	805161	746514	1.52312e+06	701620	873547	938999	902565	831204	641264	895551	793372	862595
332	1	sp|P05090|APOD_HUMAN					49.2	189	21275	Apolipoprotein D OS=Homo sapiens (Human) OX=9606 GN=APOD PE=1 SV=1	66	66	1	66	66	66	66	1.1297e+06	1.92438e+06	743824	719687	511333	607818	424380	299264	659919	891700	1.10355e+06	1.06042e+06	1.43724e+06	385293	938167	876404	857068
552	1	sp|P19823|ITIH2_HUMAN					31	946	106462	Inter-alpha-trypsin inhibitor heavy chain H2 OS=Homo sapiens (Human) OX=9606 GN=ITIH2 PE=1 SV=2	70	70	1	70	70	70	70	883465	520705	1.05012e+06	1.01562e+06	858558	1.02689e+06	601584	1.16311e+06	691443	703677	1.3102e+06	815945	697220	705198	739408	880471	853976
346	1	sp|P05543|THBG_HUMAN			REV_Q12802, sp|P05543|THBG_HUMAN, sp|P05546|HEP2_HUMAN		49.9	415	46324	Thyroxine-binding globulin OS=Homo sapiens (Human) OX=9606 GN=SERPINA7 PE=1 SV=2	41	39	0.951	41	39	40.375	38	844630	563314	865478	825061	899354	780646	762644	1.02413e+06	622971	857309	1.03234e+06	708745	920818	650637	948440	954495	828813
902	1	sp|Q14767|LTBP2_HUMAN			sp|Q14766|LTBP1_HUMAN, sp|Q14767|LTBP2_HUMAN		32.1	1821	195050	Latent-transforming growth factor beta-binding protein 2 OS=Homo sapiens (Human) OX=9606 GN=LTBP2 PE=1 SV=3	96	95	0.99	96	95	95.826	95	805371	1.39065e+06	653279	687964	1.21629e+06	840467	453645	420527	424105	1.48484e+06	598483	878348	1.20422e+06	845602	762196	555720	826356
116	1	sp|O43505|B4GA1_HUMAN					52	415	47119	Beta-1,4-glucuronyltransferase 1 OS=Homo sapiens (Human) OX=9606 GN=B4GAT1 PE=1 SV=1	68	68	1	68	68	68	68	1.08072e+06	941603	585036	614073	732531	737176	696317	448323	563567	1.2724e+06	883145	797248	1.16767e+06	757035	896605	718050	805719
1047	1	sp|Q8WXD2|SCG3_HUMAN					51.9	468	53005	Secretogranin-3 OS=Homo sapiens (Human) OX=9606 GN=SCG3 PE=1 SV=3	31	31	1	31	31	31	31	873261	1.05931e+06	419652	623182	619106	760949	684358	539987	757187	1.41071e+06	772791	860414	1.1093e+06	695914	989247	666902	802642
809	1	sp|P98164|LRP2_HUMAN					7.9	4655	521953	Low-density lipoprotein receptor-related protein 2 OS=Homo sapiens (Human) OX=9606 GN=LRP2 PE=1 SV=3	55	55	1	55	55	55	55	1.1845e+06	845181	490035	654828	642129	720189	371921	447107	535660	1.32371e+06	764419	842868	1.45538e+06	737069	832900	760165	788004
1157	1	sp|Q9HCB6|SPON1_HUMAN					51.2	807	90973	Spondin-1 OS=Homo sapiens (Human) OX=9606 GN=SPON1 PE=1 SV=2	83	83	1	83	83	83	83	922295	719243	481807	507349	651800	584464	720511	445905	553796	1.60541e+06	781063	713666	1.26997e+06	1.08637e+06	892476	641389	786095
549	1	sp|P19022|CADH2_HUMAN					24.1	906	99808	Cadherin-2 OS=Homo sapiens (Human) OX=9606 GN=CDH2 PE=1 SV=4	41	41	1	41	41	41	41	1.06872e+06	1.05852e+06	588143	571621	679460	726949	643057	415165	592375	1.00701e+06	741685	817663	967144	855575	944526	800320	779871
1078	1	sp|Q96IY4|CBPB2_HUMAN					28.1	423	48424	Carboxypeptidase B2 OS=Homo sapiens (Human) OX=9606 GN=CPB2 PE=1 SV=2	19	19	1	19	19	19	19	862963	679779	830417	902000	622490	896278	616461	763856	606073	862394	670103	881387	802481	947380	796570	684712	776584
296	1	sp|P03950|ANGI_HUMAN					56.5	147	16550	Angiogenin OS=Homo sapiens (Human) OX=9606 GN=ANG PE=1 SV=1	16	16	1	16	16	16	16	1.08863e+06	970220	687558	527010	837376	595005	404042	456183	645981	1.10627e+06	934646	728213	996738	728195	924087	633201	766460
643	1	sp|P30838|AL3A1_HUMAN					43	453	50394	Aldehyde dehydrogenase, dimeric NADP-preferring OS=Homo sapiens (Human) OX=9606 GN=ALDH3A1 PE=1 SV=3	57	57	1	57	57	57	57	481043	2.57617e+06	556855	940238	557723	759213	299741	458468	625377	222846	697802	166126	884480	432906	1.29312e+06	961450	744597
354	1	sp|P06702|S10A9_HUMAN					56.1	114	13242	Protein S100-A9 OS=Homo sapiens (Human) OX=9606 GN=S100A9 PE=1 SV=1	28	28	1	28	28	28	28	702291	1.20401e+06	1.68658e+06	795832	716391	314243	476327	278324	360288	1.22959e+06	457539	667750	870250	352655	1.14053e+06	387104	727482
279	1	sp|P02750|A2GL_HUMAN					36.9	347	38177	Leucine-rich alpha-2-glycoprotein OS=Homo sapiens (Human) OX=9606 GN=LRG1 PE=1 SV=2	43	43	1	43	43	43	43	709827	461044	1.20892e+06	723615	605483	729851	417041	1.53413e+06	571105	558076	840116	728317	421337	678506	618391	771554	723582
1099	1	sp|Q99574|NEUS_HUMAN			sp|P01008|ANT3_HUMAN, sp|Q99574|NEUS_HUMAN		57.3	410	46426	Neuroserpin OS=Homo sapiens (Human) OX=9606 GN=SERPINI1 PE=1 SV=1	62	61	0.984	62	61	61.188	61	1.01969e+06	686034	350778	572801	543305	614830	611088	395087	573758	1.40969e+06	741763	575276	1.11103e+06	815086	816618	485049	707618
197	1	sp|P00736|C1R_HUMAN			sp|P00736|C1R_HUMAN, sp|Q9NZP8|C1RL_HUMAN		53.9	705	80118	Complement C1r subcomponent OS=Homo sapiens (Human) OX=9606 GN=C1R PE=1 SV=2	65	63	0.969	65	63	64.658	63	1.0348e+06	688288	592417	518737	516810	517443	529577	425765	499931	1.37819e+06	572313	747127	996880	726872	724297	619801	693078
429	1	sp|P0DOY2|IGLC2_HUMAN (+1)	sp|P0DOY2|IGLC2_HUMAN&sp|P0DOY3|IGLC3_HUMAN		sp|A0M8Q6|IGLC7_HUMAN, sp|B9A064|IGLL5_HUMAN, sp|P0DOY2|IGLC2_HUMAN, sp|P15814|IGLL1_HUMAN		93.4	106	11293	Immunoglobulin lambda constant 2 OS=Homo sapiens (Human) OX=9606 GN=IGLC2 PE=1 SV=1	138	38	0.275	138	38	105.067	38	726074	588297	861100	512721	536095	488135	566510	672463	782053	774150	728219	788340	1.18701e+06	547908	649382	541294	684359
345	1	sp|P05452|TETN_HUMAN					69.8	202	22537	Tetranectin OS=Homo sapiens (Human) OX=9606 GN=CLEC3B PE=1 SV=3	34	34	1	34	34	34	34	799838	645367	449557	576907	540168	657120	706033	470335	583319	1.05131e+06	725777	857525	908097	716177	703892	547327	683672
1088	1	sp|Q96PD5|PGRP2_HUMAN					50.3	576	62216	N-acetylmuramoyl-L-alanine amidase OS=Homo sapiens (Human) OX=9606 GN=PGLYRP2 PE=1 SV=1	48	48	1	48	48	48	48	747894	729056	788974	645897	528715	688523	589295	673148	564037	749295	883986	688318	744465	471087	682067	668000	677672
1167	1	sp|Q9NQ79|CRAC1_HUMAN					51.7	661	71420	Cartilage acidic protein 1 OS=Homo sapiens (Human) OX=9606 GN=CRTAC1 PE=1 SV=2	57	57	1	57	57	57	57	883548	642258	497840	593228	539076	699877	431846	361228	609750	1.15736e+06	825816	679180	1.01137e+06	497545	747296	652849	676879
485	1	sp|P13671|CO6_HUMAN					37.4	934	104785	Complement component C6 OS=Homo sapiens (Human) OX=9606 GN=C6 PE=1 SV=3	42	42	1	42	42	42	42	757339	393526	614284	648590	593984	622962	576887	824079	543809	705855	783478	635653	1.06913e+06	529852	752893	658195	669407
774	1	sp|P61769|B2MG_HUMAN					54.6	119	13714	Beta-2-microglobulin OS=Homo sapiens (Human) OX=9606 GN=B2M PE=1 SV=1	28	28	1	28	28	28	28	864837	809544	591386	502600	564083	541390	592127	592027	548730	1.09205e+06	585693	540346	836707	682646	642656	693062	667493
673	1	sp|P36222|CH3L1_HUMAN					48.3	383	42625	Chitinase-3-like protein 1 OS=Homo sapiens (Human) OX=9606 GN=CHI3L1 PE=1 SV=2	45	45	1	45	45	45	45	1.30901e+06	590804	556965	293515	546452	292057	326368	502386	578540	1.57181e+06	544796	734812	750919	770748	611389	681161	666358
618	1	sp|P27797|CALR_HUMAN					38.4	417	48141	Calreticulin OS=Homo sapiens (Human) OX=9606 GN=CALR PE=1 SV=1	21	21	1	21	21	21	21	927313	765334	523269	507913	582711	472075	449051	408106	428750	1.14573e+06	542918	659643	908789	741191	835320	605527	656477
827	1	sp|Q02818|NUCB1_HUMAN					41.2	461	53879	Nucleobindin-1 OS=Homo sapiens (Human) OX=9606 GN=NUCB1 PE=1 SV=4	22	22	1	22	22	22	22	912884	810119	411489	483818	586371	539734	533839	352122	433006	1.34406e+06	628738	588224	830685	759268	660190	553346	651743
1019	1	sp|Q8N475|FSTL5_HUMAN			sp|Q6MZW2|FSTL4_HUMAN, sp|Q8N475|FSTL5_HUMAN		43.6	847	95750	Follistatin-related protein 5 OS=Homo sapiens (Human) OX=9606 GN=FSTL5 PE=2 SV=2	53	51	0.962	53	51	52.417	51	929429	650255	355779	402003	466525	588288	576642	340433	473944	985760	723238	551432	1.20601e+06	1.00029e+06	736024	431288	651083
553	1	sp|P19827|ITIH1_HUMAN					34.2	911	101388	Inter-alpha-trypsin inhibitor heavy chain H1 OS=Homo sapiens (Human) OX=9606 GN=ITIH1 PE=1 SV=3	58	58	1	58	58	58	58	667563	393492	764721	736039	608171	695178	409403	1.01168e+06	497739	550486	931522	676772	529683	499386	568131	628367	635521
858	1	sp|Q12841|FSTL1_HUMAN					51.6	308	34985	Follistatin-related protein 1 OS=Homo sapiens (Human) OX=9606 GN=FSTL1 PE=1 SV=1	41	41	1	41	41	41	41	887293	638950	405774	470939	645337	495637	553569	375242	416344	1.15048e+06	580111	581333	1.1202e+06	657488	720465	461118	635018
773	1	sp|P61626|LYSC_HUMAN					50.7	148	16537	Lysozyme C OS=Homo sapiens (Human) OX=9606 GN=LYZ PE=1 SV=1	22	22	1	22	22	22	22	534909	626487	578546	559424	519828	543088	603407	499861	563195	1.45738e+06	585760	415866	745259	433504	786065	559222	625738
301	1	sp|P04004|VTNC_HUMAN					48.1	478	54305	Vitronectin OS=Homo sapiens (Human) OX=9606 GN=VTN PE=1 SV=1	58	58	1	58	58	58	58	763655	679531	557338	672558	590843	765822	450876	773359	492510	617941	784194	630107	585590	480573	561536	538497	621558
272	1	sp|P02679|FIBG_HUMAN					61.6	453	51511	Fibrinogen gamma chain OS=Homo sapiens (Human) OX=9606 GN=FGG PE=1 SV=3	48	48	1	48	48	48	48	331487	509529	538319	472957	378614	474171	469832	2.32654e+06	460031	401119	867398	424264	738423	415134	496700	565673	616887
321	1	sp|P04406|G3P_HUMAN					66.3	335	36053	Glyceraldehyde-3-phosphate dehydrogenase OS=Homo sapiens (Human) OX=9606 GN=GAPDH PE=1 SV=3	48	48	1	48	48	48	48	613784	1.5648e+06	381893	421053	472364	400575	327921	428527	342106	881725	556358	327317	872340	562582	912242	531406	599812
240	1	sp|P01782|HV309_HUMAN (+1)	sp|P01782|HV309_HUMAN&sp|P0DP04|HV43D_HUMAN		sp|A0A0A0MS15|HV349_HUMAN, sp|A0A0B4J1V0|HV315_HUMAN, sp|A0A0B4J1V6|HV373_HUMAN, sp|A0A0B4J1X5|HV374_HUMAN, sp|A0A0B4J1X8|HV343_HUMAN, sp|A0A0B4J1Y9|HV372_HUMAN, sp|A0A0C4DH29|HV103_HUMAN, sp|A0A0C4DH32|HV320_HUMAN, sp|A0A0C4DH35|HV335_HUMAN, sp|P01762|HV311_HUMAN, sp|P01764|HV323_HUMAN, sp|P01766|HV313_HUMAN, sp|P01767|HV353_HUMAN, sp|P01768|HV330_HUMAN, sp|P01780|HV307_HUMAN, sp|P01782|HV309_HU…		66.9	118	12945	Immunoglobulin heavy variable 3-9 OS=Homo sapiens (Human) OX=9606 GN=IGHV3-9 PE=1 SV=2	41	23	0.561	41	23	33.636	23	458502	344910	661586	483508	536940	478538	416095	879627	596295	951403	634434	431676	989296	632290	570270	529857	599702
793	1	sp|P69905|HBA_HUMAN					55.6	142	15257	Hemoglobin subunit alpha OS=Homo sapiens (Human) OX=9606 GN=HBA2 PE=1 SV=2	34	34	1	34	34	34	34	246868	470100	81855.6	97174.7	145369	239957	96076.1	6.17781e+06	474683	934894	90549.4	75390.9	98407.3	77776.3	65206.4	47817.4	588746
400	1	sp|P08253|MMP2_HUMAN					55.9	660	73881	72 kDa type IV collagenase OS=Homo sapiens (Human) OX=9606 GN=MMP2 PE=1 SV=2	54	54	1	54	54	54	54	800045	545884	432551	441318	450156	420212	481646	290108	406677	1.04764e+06	578607	566709	947451	656256	751959	550974	585512
1066	1	sp|Q92954|PRG4_HUMAN					11.6	1404	151059	Proteoglycan 4 OS=Homo sapiens (Human) OX=9606 GN=PRG4 PE=1 SV=3	24	24	1	24	24	24	24	468322	742319	616856	475913	861323	529057	152929	196288	219261	1.03549e+06	499064	284334	929180	357439	1.6581e+06	163053	574308
336	1	sp|P05154|IPSP_HUMAN			sp|P01009|A1AT_HUMAN, sp|P01011|AACT_HUMAN, sp|P05154|IPSP_HUMAN, sp|P08185|CBG_HUMAN		41.1	406	45674	Plasma serine protease inhibitor OS=Homo sapiens (Human) OX=9606 GN=SERPINA5 PE=1 SV=3	29	28	0.966	29	28	28.021	28	664412	510095	496882	559261	486498	544366	510880	476371	535068	1.01039e+06	508101	535115	611874	565912	479320	613277	569239
927	1	sp|Q16610|ECM1_HUMAN					50.2	540	60673	Extracellular matrix protein 1 OS=Homo sapiens (Human) OX=9606 GN=ECM1 PE=1 SV=2	48	48	1	48	48	48	48	594874	588401	437561	587145	497953	631341	538508	416431	442970	868690	601594	674654	733208	358566	668643	440119	567541
586	1	sp|P22914|CRYGS_HUMAN					78.7	178	21007	Gamma-crystallin S OS=Homo sapiens (Human) OX=9606 GN=CRYGS PE=1 SV=4	59	59	1	59	59	59	59	1.49913e+06	417663	395553	392903	333921	495602	697462	225569	330504	713298	369659	988095	731502	364064	437192	484740	554804
656	1	sp|P33908|MA1A1_HUMAN			sp|O60476|MA1A2_HUMAN, sp|P33908|MA1A1_HUMAN		21.3	653	72968	Mannosyl-oligosaccharide 1,2-alpha-mannosidase IA OS=Homo sapiens (Human) OX=9606 GN=MAN1A1 PE=1 SV=3	27	24	0.889	27	24	26.769	24	665652	770442	372078	396571	447434	443697	468686	400849	379791	935410	596290	529910	763322	557382	655418	478140	553817
1052	1	sp|Q92563|TICN2_HUMAN					36.6	424	46779	Testican-2 OS=Homo sapiens (Human) OX=9606 GN=SPOCK2 PE=1 SV=1	28	28	1	28	28	28	28	716905	495065	505057	721030	505771	567048	376409	367055	511608	782126	740225	486575	607266	594870	441818	359538	548648
502	1	sp|P14618|KPYM_HUMAN					66.1	531	57936	Pyruvate kinase PKM OS=Homo sapiens (Human) OX=9606 GN=PKM PE=1 SV=4	57	57	1	57	57	57	57	469798	1.68788e+06	345233	503064	492315	371457	288811	380175	339560	635298	494039	271804	700350	538368	715401	505907	546216
943	1	sp|Q5D862|FILA2_HUMAN					3.4	2391	248070	Filaggrin-2 OS=Homo sapiens (Human) OX=9606 GN=FLG2 PE=1 SV=1	22	22	1	22	22	22	22	1.06426e+06	937407	452497	509066	745827	305539	557032	323197	294985	752864	416381	506201	669243	244855	544387	376873	543789
86	1	sp|O00391|QSOX1_HUMAN					31.6	747	82577	Sulfhydryl oxidase 1 OS=Homo sapiens (Human) OX=9606 GN=QSOX1 PE=1 SV=3	33	33	1	33	33	33	33	729844	509082	419875	379659	434762	410330	428122	399540	384614	984314	511255	534425	824702	603372	653450	470359	542357
992	1	sp|Q86UX2|ITIH5_HUMAN					37.9	942	104575	Inter-alpha-trypsin inhibitor heavy chain H5 OS=Homo sapiens (Human) OX=9606 GN=ITIH5 PE=2 SV=2	53	53	1	53	53	53	53	799742	628327	386803	431377	493377	431305	282536	305221	364689	1.07124e+06	461876	455603	837679	514063	626004	571271	541319
845	1	sp|Q08380|LG3BP_HUMAN					39.3	585	65330	Galectin-3-binding protein OS=Homo sapiens (Human) OX=9606 GN=LGALS3BP PE=1 SV=1	45	45	1	45	45	45	45	908592	446273	482093	630621	570052	682215	272423	322088	380059	870077	407476	478238	505885	632219	541926	491050	538830
1115	1	sp|Q9BU40|CRDL1_HUMAN					45.8	456	52025	Chordin-like protein 1 OS=Homo sapiens (Human) OX=9606 GN=CHRDL1 PE=1 SV=2	45	45	1	45	45	45	45	706874	559377	356458	297687	437428	400586	533190	264415	358269	1.02195e+06	552752	554909	829433	613742	618712	438162	533996
478	1	sp|P13591|NCAM1_HUMAN					36.8	858	94573	Neural cell adhesion molecule 1 OS=Homo sapiens (Human) OX=9606 GN=NCAM1 PE=1 SV=3	43	43	1	43	43	43	43	693325	544160	383151	418948	450232	487982	440905	321408	367472	897704	550646	545449	724474	516772	572997	533573	528075
365	1	sp|P07225|PROS_HUMAN					40.7	676	75122	Vitamin K-dependent protein S OS=Homo sapiens (Human) OX=9606 GN=PROS1 PE=1 SV=1	43	43	1	43	43	43	43	671519	557583	433515	380551	457648	428838	477508	398980	358725	807016	499152	567756	656240	581878	574610	508743	522516
225	1	sp|P01619|KV320_HUMAN			sp|A0A075B6H7|KV37_HUMAN, sp|A0A075B6S5|KV127_HUMAN, sp|A0A087WSY6|KVD15_HUMAN, sp|A0A087WSZ0|KVD08_HUMAN, sp|A0A0B4J2D9|KVD13_HUMAN, sp|A0A0C4DH25|KVD20_HUMAN, sp|A0A0C4DH67|KV108_HUMAN, sp|A0A0C4DH72|KV106_HUMAN, sp|A0A0C4DH73|KV112_HUMAN, sp|P01597|KV139_HUMAN, sp|P01619|KV320_HUMAN, sp|P01624|KV315_HUMAN, sp|P04430|KV116_HUMAN, sp|P04433|KV311_HUMAN, sp|P06312|KV401_HUMAN		69.8	116	12557	Immunoglobulin kappa variable 3-20 OS=Homo sapiens (Human) OX=9606 GN=IGKV3-20 PE=1 SV=2	78	34	0.436	78	34	68.623	34	552034	387655	597348	340437	369032	296280	353828	552808	774459	677959	428471	558039	854194	438711	498563	475402	509701
859	1	sp|Q12860|CNTN1_HUMAN					35.9	1018	113319	Contactin-1 OS=Homo sapiens (Human) OX=9606 GN=CNTN1 PE=1 SV=1	56	56	1	56	56	56	56	709247	494139	406968	423520	396108	479245	423656	291884	352871	774625	502154	579246	768590	464527	595572	478336	508793
763	1	sp|P60174|TPIS_HUMAN					59.4	286	30791	Triosephosphate isomerase OS=Homo sapiens (Human) OX=9606 GN=TPI1 PE=1 SV=3	27	27	1	27	27	27	27	515523	985243	402473	466086	484678	374380	372490	384111	353481	720161	442293	340887	652652	440882	697615	468213	506323
1228	1	sp|Q9Y4C0|NRX3A_HUMAN			sp|Q9P2S2|NRX2A_HUMAN, sp|Q9ULB1|NRX1A_HUMAN, sp|Q9Y4C0|NRX3A_HUMAN		28.8	1643	180597	Neurexin-3 OS=Homo sapiens (Human) OX=9606 GN=NRXN3 PE=1 SV=4	49	41	0.837	49	41	46.422	41	681688	553791	340674	375754	393506	420841	391461	284206	352899	900381	478033	483866	716424	473430	594650	527321	498058
734	1	sp|P51888|PRELP_HUMAN					46.3	382	43809	Prolargin OS=Homo sapiens (Human) OX=9606 GN=PRELP PE=1 SV=1	27	27	1	27	27	27	27	722523	667680	328495	350027	804914	414146	189635	264726	302193	846538	467046	432716	765466	488750	547792	333651	495394
445	1	sp|P10645|CMGA_HUMAN					41.8	457	50688	Chromogranin-A OS=Homo sapiens (Human) OX=9606 GN=CHGA PE=1 SV=7	21	21	1	21	21	21	21	593147	606575	419320	446508	449994	516239	320082	382899	375630	606301	501220	524912	563145	450588	609858	424505	486933
376	1	sp|P07358|CO8B_HUMAN					37.2	591	67046	Complement component C8 beta chain OS=Homo sapiens (Human) OX=9606 GN=C8B PE=1 SV=3	31	31	1	31	31	31	31	620869	403442	493466	390468	461119	402028	456287	477017	454949	532079	564524	457513	597087	386168	450523	455063	475163
298	1	sp|P03952|KLKB1_HUMAN					48.3	638	71369	Plasma kallikrein OS=Homo sapiens (Human) OX=9606 GN=KLKB1 PE=1 SV=1	37	37	1	37	37	37	37	623234	332320	423092	496383	408773	490016	369478	716307	466102	467071	524226	369589	554533	384308	461386	404678	468218
1208	1	sp|Q9UHL4|DPP2_HUMAN					35.6	492	54341	Dipeptidyl peptidase 2 OS=Homo sapiens (Human) OX=9606 GN=DPP7 PE=1 SV=3	18	18	1	18	18	18	18	631568	478277	400580	374806	448288	348778	372823	330082	315174	743474	412420	607110	662411	413286	537705	376825	465851
685	1	sp|P39060|COIA1_HUMAN					10.5	1754	178185	Collagen alpha-1(XVIII) chain OS=Homo sapiens (Human) OX=9606 GN=COL18A1 PE=1 SV=5	28	28	1	28	28	28	28	603209	737103	319017	321188	375701	326393	334222	237127	279588	880905	521737	389006	677805	530927	480017	428954	465181
397	1	sp|P08185|CBG_HUMAN			sp|P01009|A1AT_HUMAN, sp|P01011|AACT_HUMAN, sp|P05154|IPSP_HUMAN, sp|P08185|CBG_HUMAN		46.7	405	45140	Corticosteroid-binding globulin OS=Homo sapiens (Human) OX=9606 GN=SERPINA6 PE=1 SV=1	66	51	0.773	66	51	51.502	49	542186	376744	612154	486703	477611	449707	340001	524846	428850	399618	563550	467044	384743	442443	454700	429260	461260
1092	1	sp|Q96S96|PEBP4_HUMAN					38.3	227	25733	Phosphatidylethanolamine-binding protein 4 OS=Homo sapiens (Human) OX=9606 GN=PEBP4 PE=1 SV=3	18	18	1	18	18	18	18	589157	464357	395478	401670	396330	414560	388736	254449	329266	717454	400429	426207	544022	435947	580476	429598	448008
392	1	sp|P07998|RNAS1_HUMAN					55.8	156	17644	Ribonuclease pancreatic OS=Homo sapiens (Human) OX=9606 GN=RNASE1 PE=1 SV=4	49	49	1	49	49	49	49	628329	320766	293217	366545	388110	391250	351369	264139	355423	839628	388346	499720	679678	404961	373887	403370	434296
271	1	sp|P02675|FIBB_HUMAN					65	491	55928	Fibrinogen beta chain OS=Homo sapiens (Human) OX=9606 GN=FGB PE=1 SV=2	47	47	1	47	47	47	47	263813	380299	370999	317725	282603	338136	333122	1.39441e+06	313995	319487	543869	317137	494056	317668	366464	392372	421635
505	1	sp|P14923|PLAK_HUMAN					31	745	81744	Junction plakoglobin OS=Homo sapiens (Human) OX=9606 GN=JUP PE=1 SV=3	31	31	1	31	31	31	31	561614	969812	381845	355067	286557	267853	546707	308926	271179	777464	369810	291161	435580	287555	307931	305565	420289
537	1	sp|P17900|SAP3_HUMAN					34.7	193	20838	Ganglioside GM2 activator OS=Homo sapiens (Human) OX=9606 GN=GM2A PE=1 SV=4	16	16	1	16	16	16	16	483397	647596	257338	276416	314258	365319	349969	229103	293227	698317	397371	431632	628074	387428	513279	377077	415613
732	1	sp|P51693|APLP1_HUMAN					31.4	650	72176	Amyloid-like protein 1 OS=Homo sapiens (Human) OX=9606 GN=APLP1 PE=1 SV=3	41	41	1	41	41	41	41	539557	522732	305841	299238	312157	370750	297792	251992	300590	667956	439817	412316	654848	392452	449411	386640	412756
140	1	sp|O75326|SEM7A_HUMAN					48.2	666	74823	Semaphorin-7A OS=Homo sapiens (Human) OX=9606 GN=SEMA7A PE=1 SV=1	46	46	1	46	46	46	46	594560	441927	309259	399445	387924	421355	357104	212995	309791	571920	355422	388697	538812	447216	439079	424079	412474
752	1	sp|P55083|MFAP4_HUMAN					44.7	255	28648	Microfibril-associated glycoprotein 4 OS=Homo sapiens (Human) OX=9606 GN=MFAP4 PE=1 SV=2	37	37	1	37	37	37	37	576673	481497	339451	380237	530163	325107	329452	242386	212434	709693	329024	413095	626295	400513	361642	308757	410401
630	1	sp|P29401|TKT_HUMAN					29.4	623	67877	Transketolase OS=Homo sapiens (Human) OX=9606 GN=TKT PE=1 SV=3	27	27	1	27	27	27	27	266362	1.67003e+06	260995	424787	345449	284147	145187	327756	191350	377253	295085	140188	497932	253169	705754	344118	408098
333	1	sp|P05109|S10A8_HUMAN					80.6	93	10834	Protein S100-A8 OS=Homo sapiens (Human) OX=9606 GN=S100A8 PE=1 SV=1	14	14	1	14	14	14	14	351200	709569	647085	327709	315317	124835	306453	160225	175738	1.44156e+06	246278	310078	497420	208510	476029	176030	404627
826	1	sp|Q02809|PLOD1_HUMAN					41	727	83549	Procollagen-lysine,2-oxoglutarate 5-dioxygenase 1 OS=Homo sapiens (Human) OX=9606 GN=PLOD1 PE=1 SV=2	37	37	1	37	37	37	37	591091	319304	271017	317634	385591	318999	325794	265248	242518	823023	354423	447764	573570	494646	401656	328327	403788
1121	1	sp|Q9BXP8|PAPP2_HUMAN					25.7	1791	198537	Pappalysin-2 OS=Homo sapiens (Human) OX=9606 GN=PAPPA2 PE=1 SV=4	47	47	1	47	47	47	47	520010	311809	319488	236180	302853	245614	274983	252736	247437	767834	327731	451837	572093	530601	572140	409248	396412
97	1	sp|O14773|TPP1_HUMAN					45.6	563	61247	Tripeptidyl-peptidase 1 OS=Homo sapiens (Human) OX=9606 GN=TPP1 PE=1 SV=2	34	34	1	34	34	34	34	594899	357562	257872	285127	318079	323412	315285	257237	294204	721460	341223	405987	598817	443302	467484	312682	393414
415	1	sp|P09486|SPRC_HUMAN					42.6	303	34632	SPARC OS=Homo sapiens (Human) OX=9606 GN=SPARC PE=1 SV=1	24	24	1	24	24	24	24	529436	326830	245308	255075	320601	278024	292902	236472	727583	697384	355514	316163	484640	576479	333045	307789	392703
1264	1	sp|P01780|HV307_HUMAN_family		sp|P01780|HV307_HUMAN&tr|S4R460|S4R460_HUMAN&sp|P01766|HV313_HUMAN	sp|A0A0B4J1V0|HV315_HUMAN, sp|A0A0B4J1V6|HV373_HUMAN, sp|A0A0B4J1X5|HV374_HUMAN, sp|A0A0B4J1X8|HV343_HUMAN, sp|A0A0B4J1Y9|HV372_HUMAN, sp|A0A0C4DH32|HV320_HUMAN, sp|A0A0C4DH35|HV335_HUMAN, sp|A0A0J9YVY3|HV741_HUMAN, sp|P01762|HV311_HUMAN, sp|P01764|HV323_HUMAN, sp|P01767|HV353_HUMAN, sp|P01768|HV330_HUMAN, sp|P01780|HV307_HUMAN&tr|S4R460|S4R460_HUMAN&sp|P01766|HV313_HUMAN, sp|P01782|HV309_HUMAN, …		59.8	117	12943	Immunoglobulin heavy variable 3-7 OS=Homo sapiens (Human) OX=9606 GN=IGHV3-7 PE=1 SV=2	55	6	0.109	55	6	16.776	6	277533	271216	362102	279045	328279	288740	275424	378827	431297	655890	619048	371106	704936	320311	440716	250845	390957
895	1	sp|Q14520|HABP2_HUMAN					32.1	560	62671	Hyaluronan-binding protein 2 OS=Homo sapiens (Human) OX=9606 GN=HABP2 PE=1 SV=1	20	20	1	20	20	20	20	477429	489252	413585	343566	361944	463708	225398	498842	328033	367085	440678	358148	410304	310830	377363	356662	388927
892	1	sp|Q14393|GAS6_HUMAN					33.9	678	74925	Growth arrest-specific protein 6 OS=Homo sapiens (Human) OX=9606 GN=GAS6 PE=1 SV=3	40	40	1	40	40	40	40	500179	516180	402851	308728	413125	257289	260526	225842	218499	665769	331154	424511	462051	448243	394460	353585	386437
79	1	sp|B9A064|IGLL5_HUMAN			sp|A0M8Q6|IGLC7_HUMAN, sp|B9A064|IGLL5_HUMAN, sp|P0DOY2|IGLC2_HUMAN, sp|P15814|IGLL1_HUMAN		50	214	23063	Immunoglobulin lambda-like polypeptide 5 OS=Homo sapiens (Human) OX=9606 GN=IGLL5 PE=2 SV=2	100	31	0.31	100	31	62.741	31	537923	313190	405606	260216	273093	253245	306294	339439	385207	663005	320840	371202	517150	382052	429053	394186	384481
910	1	sp|Q15113|PCOC1_HUMAN					57.9	449	47972	Procollagen C-endopeptidase enhancer 1 OS=Homo sapiens (Human) OX=9606 GN=PCOLCE PE=1 SV=2	36	36	1	36	36	36	36	504429	341046	275378	298491	253747	347167	276609	222276	317347	873057	400741	356989	553571	368402	357009	374738	382562
602	1	sp|P24593|IBP5_HUMAN					45.2	272	30570	Insulin-like growth factor-binding protein 5 OS=Homo sapiens (Human) OX=9606 GN=IGFBP5 PE=1 SV=1	22	22	1	22	22	22	22	407269	388545	340190	364629	435609	420099	272919	185206	259654	580901	409021	310419	497881	367034	509401	344408	380824
544	1	sp|P18428|LBP_HUMAN					28.5	481	53383	Lipopolysaccharide-binding protein OS=Homo sapiens (Human) OX=9606 GN=LBP PE=1 SV=3	18	18	1	18	18	18	18	416719	463081	288553	255589	297947	300484	290591	539630	243908	476622	416161	341643	358690	304654	483733	392812	366926
877	1	sp|Q13510|ASAH1_HUMAN					48.1	395	44659	Acid ceramidase OS=Homo sapiens (Human) OX=9606 GN=ASAH1 PE=1 SV=5	31	31	1	31	31	31	31	568781	357487	183598	290481	341690	325759	364254	209703	297750	750876	319519	353842	462995	434941	388890	215540	366632
519	1	sp|P16035|TIMP2_HUMAN					49.5	220	24399	Metalloproteinase inhibitor 2 OS=Homo sapiens (Human) OX=9606 GN=TIMP2 PE=1 SV=2	25	25	1	25	25	25	25	464051	465247	227850	282627	311820	307443	316006	178458	280303	656863	321173	289051	603191	421845	387577	309501	363938
849	1	sp|Q08629|TICN1_HUMAN			sp|Q08629|TICN1_HUMAN, sp|Q9BQ16|TICN3_HUMAN		41.7	439	49124	Testican-1 OS=Homo sapiens (Human) OX=9606 GN=SPOCK1 PE=1 SV=1	44	42	0.955	44	42	43.867	42	460847	359002	180253	220470	293579	261220	355292	193749	232355	763905	408280	324614	577234	426502	438070	240200	358473
984	1	sp|Q7Z7G0|TARSH_HUMAN					22.4	1075	118640	Target of Nesh-SH3 OS=Homo sapiens (Human) OX=9606 GN=ABI3BP PE=1 SV=1	36	36	1	36	36	36	36	570932	263426	255940	224359	323870	291776	198911	205287	192475	877714	332820	314038	579023	356982	392554	209537	349353
388	1	sp|P07858|CATB_HUMAN					30.4	339	37821	Cathepsin B OS=Homo sapiens (Human) OX=9606 GN=CTSB PE=1 SV=3	17	17	1	17	17	17	17	492529	387047	273714	262349	308985	270472	319942	191488	275023	635658	288049	381271	481759	212243	445349	292596	344905
375	1	sp|P07357|CO8A_HUMAN					55	584	65163	Complement component C8 alpha chain OS=Homo sapiens (Human) OX=9606 GN=C8A PE=1 SV=2	45	45	1	45	45	45	45	436219	270074	332129	273621	311268	282821	313940	369783	334731	420764	406678	316849	467368	294851	321446	325419	342372
291	1	sp|P02788|TRFL_HUMAN			sp|P02787|TRFE_HUMAN, sp|P02788|TRFL_HUMAN		64.5	710	78181	Lactotransferrin OS=Homo sapiens (Human) OX=9606 GN=LTF PE=1 SV=6	87	55	0.632	87	55	55.537	55	161223	269731	429998	113856	141421	108213	160664	241875	132221	2.00576e+06	365899	202381	233719	168610	543762	151804	339446
156	1	sp|O75882|ATRN_HUMAN					14.3	1429	158535	Attractin OS=Homo sapiens (Human) OX=9606 GN=ATRN PE=1 SV=2	28	28	1	28	28	28	28	426101	323440	374646	329069	285366	302766	292932	347072	260431	422521	392037	295633	412123	307348	340778	285215	337342
350	1	sp|P06312|KV401_HUMAN			sp|A0A075B6H7|KV37_HUMAN, sp|A0A075B6S5|KV127_HUMAN, sp|A0A087WSZ0|KVD08_HUMAN, sp|A0A0B4J2D9|KVD13_HUMAN, sp|A0A0C4DH25|KVD20_HUMAN, sp|A0A0C4DH67|KV108_HUMAN, sp|A0A0C4DH72|KV106_HUMAN, sp|A0A0C4DH73|KV112_HUMAN, sp|P01597|KV139_HUMAN, sp|P01619|KV320_HUMAN, sp|P04430|KV116_HUMAN, sp|P04433|KV311_HUMAN, sp|P06312|KV401_HUMAN		64.5	121	13380	Immunoglobulin kappa variable 4-1 OS=Homo sapiens (Human) OX=9606 GN=IGKV4-1 PE=1 SV=1	44	40	0.909	44	40	40.974	40	260772	218691	327238	235137	210322	219058	194093	261210	405553	557863	414559	369532	840208	228238	260560	278932	330123
1123	1	sp|Q9BY67|CADM1_HUMAN					33.7	442	48509	Cell adhesion molecule 1 OS=Homo sapiens (Human) OX=9606 GN=CADM1 PE=1 SV=2	23	23	1	23	23	23	23	426910	332035	253306	279006	293018	284991	293071	200397	195667	504403	329611	352444	543909	333759	323828	260431	325424
1077	1	sp|Q96HF1|SFRP2_HUMAN					52.2	295	33490	Secreted frizzled-related protein 2 OS=Homo sapiens (Human) OX=9606 GN=SFRP2 PE=1 SV=2	33	33	1	33	33	33	33	420449	419425	183789	135659	304754	196191	375779	150560	145116	683648	224025	375263	493065	339853	491087	262256	325057
824	1	sp|Q02413|DSG1_HUMAN					27.6	1049	113746	Desmoglein-1 OS=Homo sapiens (Human) OX=9606 GN=DSG1 PE=1 SV=2	41	41	1	41	41	41	41	448487	742987	210645	271840	234839	178937	287063	213327	208033	616052	308999	243720	336056	444319	224041	230871	325014
204	1	sp|P00748|FA12_HUMAN					34.8	615	67791	Coagulation factor XII OS=Homo sapiens (Human) OX=9606 GN=F12 PE=1 SV=3	29	29	1	29	29	29	29	372341	304341	209588	316169	264921	334886	299016	425715	249562	298152	362718	335457	411059	326974	286975	304618	318906
615	1	sp|P27169|PON1_HUMAN					54.1	355	39731	Serum paraoxonase/arylesterase 1 OS=Homo sapiens (Human) OX=9606 GN=PON1 PE=1 SV=3	28	28	1	28	28	28	28	390845	227510	350481	290911	287358	260078	237492	461903	311960	201506	470702	324978	291362	249944	401470	339030	318596
228	1	sp|P01701|LV151_HUMAN			sp|P01700|LV147_HUMAN, sp|P01701|LV151_HUMAN		45.3	117	12249	Immunoglobulin lambda variable 1-51 OS=Homo sapiens (Human) OX=9606 GN=IGLV1-51 PE=1 SV=2	15	11	0.733	15	11	12.833	11	377479	261860	373775	189726	197835	200040	250873	341384	283727	386421	301047	366868	554672	370829	374236	229394	316260
1110	1	sp|Q9BRK5|CAB45_HUMAN					32.6	362	41806	45 kDa calcium-binding protein OS=Homo sapiens (Human) OX=9606 GN=SDF4 PE=1 SV=1	23	23	1	23	23	23	23	478398	286649	238550	268570	319100	312047	196390	184035	247937	405478	316854	322088	363746	403233	421166	277062	315081
383	1	sp|P07585|PGS2_HUMAN					42.6	359	39746	Decorin OS=Homo sapiens (Human) OX=9606 GN=DCN PE=1 SV=1	35	35	1	35	35	35	35	477245	630387	214390	265908	196137	291724	134079	151906	265650	407267	416825	223956	432976	189795	343493	360678	312651
991	1	sp|Q86UD1|OAF_HUMAN					39.2	273	30688	Out at first protein homolog OS=Homo sapiens (Human) OX=9606 GN=OAF PE=2 SV=1	28	28	1	28	28	28	28	469329	340343	201817	207212	232679	252215	244643	149090	163087	514022	267816	442867	533135	236444	486748	225231	310417
1145	1	sp|Q9H4D0|CSTN2_HUMAN			sp|O94985|CSTN1_HUMAN, sp|Q9H4D0|CSTN2_HUMAN		11.5	955	107005	Calsyntenin-2 OS=Homo sapiens (Human) OX=9606 GN=CLSTN2 PE=1 SV=2	16	15	0.938	16	15	15.079	15	391291	274848	250111	301814	311013	338175	249349	231580	230243	444376	396907	218828	475721	379254	237166	233989	310291
250	1	sp|P01871|IGHM_HUMAN					38.2	453	49439	Immunoglobulin heavy constant mu OS=Homo sapiens (Human) OX=9606 GN=IGHM PE=1 SV=4	21	21	1	21	21	21	21	54926.1	261243	67346	648858	141746	119057	93743.7	154700	631547	124660	302390	125065	1.89236e+06	79022.3	104806	117530	307438
361	1	sp|P06865|HEXA_HUMAN			sp|P06865|HEXA_HUMAN, sp|P07686|HEXB_HUMAN		39.5	529	60702	Beta-hexosaminidase subunit alpha OS=Homo sapiens (Human) OX=9606 GN=HEXA PE=1 SV=2	34	31	0.912	34	31	32.691	31	454463	337891	241265	214711	260215	236554	244261	164606	231747	456885	260212	358150	462532	348161	356644	275882	306511
112	1	sp|O15537|XLRS1_HUMAN					62.9	224	25592	Retinoschisin OS=Homo sapiens (Human) OX=9606 GN=RS1 PE=1 SV=2	25	25	1	25	25	25	25	651595	363895	290705	187740	211857	178675	235658	246166	189940	411858	262176	219697	514576	406596	332169	190960	305891
92	1	sp|O00584|RNT2_HUMAN					45.3	256	29480	Ribonuclease T2 OS=Homo sapiens (Human) OX=9606 GN=RNASET2 PE=1 SV=2	22	22	1	22	22	22	22	383466	271767	281407	241720	243349	237118	271717	204097	238270	490529	282833	293242	348090	362017	355633	346992	303265
188	1	sp|P00441|SODC_HUMAN					27.9	154	15936	Superoxide dismutase [Cu-Zn] OS=Homo sapiens (Human) OX=9606 GN=SOD1 PE=1 SV=2	8	8	1	8	8	8	8	428233	368285	197984	241318	248990	223961	272755	168676	194533	550342	293676	258905	694186	224413	303251	179381	303056
750	1	sp|P55058|PLTP_HUMAN					31	493	54739	Phospholipid transfer protein OS=Homo sapiens (Human) OX=9606 GN=PLTP PE=1 SV=1	27	27	1	27	27	27	27	431733	387083	268581	243277	245930	282307	216463	192188	236912	289517	242836	332450	352970	321831	376450	362504	298940
663	1	sp|P35443|TSP4_HUMAN			sp|P35443|TSP4_HUMAN, sp|P49746|TSP3_HUMAN, sp|P49747|COMP_HUMAN		36	961	105868	Thrombospondin-4 OS=Homo sapiens (Human) OX=9606 GN=THBS4 PE=1 SV=2	29	26	0.897	29	26	28.407	26	371456	245805	305009	334930	240586	300176	194733	219619	238351	458379	389962	329823	300978	173317	314600	360374	298631
385	1	sp|P07686|HEXB_HUMAN			sp|P06865|HEXA_HUMAN, sp|P07686|HEXB_HUMAN		32.7	556	63111	Beta-hexosaminidase subunit beta OS=Homo sapiens (Human) OX=9606 GN=HEXB PE=1 SV=3	27	24	0.889	27	24	25.309	24	383570	285919	221284	234773	241454	230033	272315	162911	212710	459160	255759	291989	461649	353141	360549	274946	293885
1060	1	sp|Q92823|NRCAM_HUMAN					24.8	1304	143888	Neuronal cell adhesion molecule OS=Homo sapiens (Human) OX=9606 GN=NRCAM PE=1 SV=3	47	47	1	47	47	47	47	363034	304924	207942	210214	237571	223498	235589	168525	188953	456642	265961	345071	484111	298122	368286	298109	291034
582	1	sp|P22692|IBP4_HUMAN					33.3	258	27934	Insulin-like growth factor-binding protein 4 OS=Homo sapiens (Human) OX=9606 GN=IGFBP4 PE=1 SV=2	11	11	1	11	11	11	11	403138	323651	252942	249173	244114	262036	223525	219882	251098	435433	307254	273120	326939	253990	323258	269614	288698
323	1	sp|P04433|KV311_HUMAN			sp|A0A075B6H7|KV37_HUMAN, sp|A0A075B6S5|KV127_HUMAN, sp|A0A087WSY6|KVD15_HUMAN, sp|A0A087WSZ0|KVD08_HUMAN, sp|A0A0B4J2D9|KVD13_HUMAN, sp|A0A0C4DH25|KVD20_HUMAN, sp|A0A0C4DH67|KV108_HUMAN, sp|A0A0C4DH72|KV106_HUMAN, sp|A0A0C4DH73|KV112_HUMAN, sp|P01597|KV139_HUMAN, sp|P01619|KV320_HUMAN, sp|P01624|KV315_HUMAN, sp|P04430|KV116_HUMAN, sp|P04433|KV311_HUMAN, sp|P06312|KV401_HUMAN		67.8	115	12575	Immunoglobulin kappa variable 3-11 OS=Homo sapiens (Human) OX=9606 GN=IGKV3-11 PE=1 SV=1	48	16	0.333	48	16	34.9	16	251994	257147	238684	241491	290472	222329	177691	235627	330354	442615	272585	230941	539020	251215	318415	213396	282123
898	1	sp|Q14574|DSC3_HUMAN					12.3	896	99968	Desmocollin-3 OS=Homo sapiens (Human) OX=9606 GN=DSC3 PE=1 SV=3	13	13	1	13	13	13	13	323322	311447	239324	307024	253796	308309	197827	122150	238211	429895	302278	256260	488731	150461	288090	263372	280031
548	1	sp|P19021|AMD_HUMAN					31.6	973	108331	Peptidyl-glycine alpha-amidating monooxygenase OS=Homo sapiens (Human) OX=9606 GN=PAM PE=1 SV=2	35	35	1	35	35	35	35	374359	383370	219829	224033	235548	256085	241843	182864	214570	481752	286452	258637	346738	263704	302387	204778	279809
50	1	sp|A0A0B4J1U7|HV601_HUMAN					39.7	121	13481	Immunoglobulin heavy variable 6-1 OS=Homo sapiens (Human) OX=9606 GN=IGHV6-1 PE=3 SV=1	16	16	1	16	16	16	16	407526	103874	206970	215783	148939	200303	97324.7	339339	227013	542260	306797	314933	560476	205472	275051	322368	279652
670	1	sp|P35625|TIMP3_HUMAN					45	211	24145	Metalloproteinase inhibitor 3 OS=Homo sapiens (Human) OX=9606 GN=TIMP3 PE=1 SV=2	12	12	1	12	12	12	12	341609	509041	174922	199449	258362	210544	224980	158775	160578	495874	252824	259038	477038	193850	292187	250898	278748
647	1	sp|P31151|S10A7_HUMAN					65.3	101	11471	Protein S100-A7 OS=Homo sapiens (Human) OX=9606 GN=S100A7 PE=1 SV=4	12	12	1	12	12	12	12	300882	390116	620030	350674	305845	115011	257413	125110	149587	416750	186406	265715	497114	129485	179379	168031	278597
195	1	sp|P00558|PGK1_HUMAN					40.8	417	44614	Phosphoglycerate kinase 1 OS=Homo sapiens (Human) OX=9606 GN=PGK1 PE=1 SV=3	23	23	1	23	23	23	23	290934	506603	226807	244362	342274	193368	147699	196453	165010	299961	200233	211287	275230	371074	391610	296164	272442
328	1	sp|P05060|SCG1_HUMAN					27.3	677	78275	Secretogranin-1 OS=Homo sapiens (Human) OX=9606 GN=CHGB PE=1 SV=2	18	18	1	18	18	18	18	416474	339112	161240	210595	210810	230522	235979	135605	197043	471097	294842	255104	410055	258454	339179	170091	271013
654	1	sp|P32119|PRDX2_HUMAN			sp|P32119|PRDX2_HUMAN, sp|Q06830|PRDX1_HUMAN		44.9	198	21892	Peroxiredoxin-2 OS=Homo sapiens (Human) OX=9606 GN=PRDX2 PE=1 SV=5	11	9	0.818	11	9	9.947	9	245772	657792	158823	172862	179854	170468	167677	762455	145271	415910	165246	141245	284700	183780	288605	190277	270671
186	1	sp|P00352|AL1A1_HUMAN					44.7	501	54861	Retinal dehydrogenase 1 OS=Homo sapiens (Human) OX=9606 GN=ALDH1A1 PE=1 SV=2	34	34	1	34	34	34	34	153935	1.02011e+06	207492	295661	239583	220127	115248	248446	132894	102303	250686	104750	283273	156801	524298	274575	270636
1093	1	sp|Q99435|NELL2_HUMAN					24.6	816	91346	Protein kinase C-binding protein NELL2 OS=Homo sapiens (Human) OX=9606 GN=NELL2 PE=1 SV=1	21	21	1	21	21	21	21	217120	235570	195654	197323	279188	226754	373867	130524	196055	622091	247115	250240	401603	316183	247172	148675	267821
215	1	sp|P01033|TIMP1_HUMAN					55.1	207	23171	Metalloproteinase inhibitor 1 OS=Homo sapiens (Human) OX=9606 GN=TIMP1 PE=1 SV=1	21	21	1	21	21	21	21	394310	264179	211240	211677	236289	222272	223005	155826	192757	411807	242271	263940	365936	286842	293119	242312	263611
1059	1	sp|Q92820|GGH_HUMAN					26.1	318	35964	Gamma-glutamyl hydrolase OS=Homo sapiens (Human) OX=9606 GN=GGH PE=1 SV=2	16	16	1	16	16	16	16	305009	254471	200905	215730	208391	217210	245855	248536	237615	468088	215186	235279	313470	296300	311639	237579	263204
840	1	sp|Q07954|LRP1_HUMAN					8.3	4544	504602	Prolow-density lipoprotein receptor-related protein 1 OS=Homo sapiens (Human) OX=9606 GN=LRP1 PE=1 SV=2	39	39	1	39	39	39	39	323312	263056	199254	219282	221709	220869	201452	176777	205001	446623	246327	280103	355154	244948	311914	257080	260804
786	1	sp|P68104|EF1A1_HUMAN (+1)	sp|P68104|EF1A1_HUMAN&sp|Q5VTE0|EF1A3_HUMAN		sp|P06276|CHLE_HUMAN, sp|P68104|EF1A1_HUMAN		30.3	462	50140	Elongation factor 1-alpha 1 OS=Homo sapiens (Human) OX=9606 GN=EEF1A1 PE=1 SV=1	15	13	0.867	15	13	14.238	13	149545	1.62119e+06	247771	220584	157734	130121	146712	90314.5	90866.8	211206	148944	99738.6	201999	136084	343131	173863	260613
1103	1	sp|Q99969|RARR2_HUMAN					63.2	163	18617	Retinoic acid receptor responder protein 2 OS=Homo sapiens (Human) OX=9606 GN=RARRES2 PE=1 SV=1	24	24	1	24	24	24	24	389916	281212	204871	168378	224926	205289	183743	154661	182580	484464	236635	268579	332110	320599	286339	220246	259034
1091	1	sp|Q96RW7|HMCN1_HUMAN					10.3	5635	613383	Hemicentin-1 OS=Homo sapiens (Human) OX=9606 GN=HMCN1 PE=1 SV=2	49	49	1	49	49	49	49	359756	248518	186909	217886	316238	207513	170535	174171	212255	527865	266922	165234	358131	236058	259187	162690	254367
202	1	sp|P00746|CFAD_HUMAN					51	253	27033	Complement factor D OS=Homo sapiens (Human) OX=9606 GN=CFD PE=1 SV=5	26	26	1	26	26	26	26	356178	251046	199021	211384	153712	235366	173247	207332	289966	393969	203832	229652	331757	241345	287038	293601	253653
729	1	sp|P50897|PPT1_HUMAN					25.8	306	34193	Palmitoyl-protein thioesterase 1 OS=Homo sapiens (Human) OX=9606 GN=PPT1 PE=1 SV=1	9	9	1	9	9	9	9	298665	414620	148236	246970	221372	226020	173432	130500	198107	321745	271864	208785	335226	266528	387430	192652	252634
404	1	sp|P08571|CD14_HUMAN					46.7	375	40076	Monocyte differentiation antigen CD14 OS=Homo sapiens (Human) OX=9606 GN=CD14 PE=1 SV=2	27	27	1	27	27	27	27	312075	277707	237024	191926	208519	201088	212108	203890	208056	391797	236833	268139	287469	260232	274613	269928	252588
1082	1	sp|Q96KN2|CNDP1_HUMAN					35.5	507	56705	Beta-Ala-His dipeptidase OS=Homo sapiens (Human) OX=9606 GN=CNDP1 PE=1 SV=4	27	27	1	27	27	27	27	302192	264486	150250	174416	195170	196060	188507	209803	185639	405846	216396	250940	432453	248817	334144	228156	248955
464	1	sp|P12111|CO6A3_HUMAN					15.8	3177	343665	Collagen alpha-3(VI) chain OS=Homo sapiens (Human) OX=9606 GN=COL6A3 PE=1 SV=5	47	47	1	47	47	47	47	292376	262707	194799	251896	188157	270208	174972	169640	202396	362236	340452	263451	307310	184339	299151	218995	248943
52	1	sp|A0A0B4J1V2|HV226_HUMAN					52.1	119	13182	Immunoglobulin heavy variable 2-26 OS=Homo sapiens (Human) OX=9606 GN=IGHV2-26 PE=3 SV=1	11	11	1	11	11	11	11	335390	209201	257780	187801	152227	157196	246282	176613	254259	465421	253475	275719	303312	176033	283156	229021	247680
463	1	sp|P12109|CO6A1_HUMAN					20.7	1028	108528	Collagen alpha-1(VI) chain OS=Homo sapiens (Human) OX=9606 GN=COL6A1 PE=1 SV=3	27	27	1	27	27	27	27	321967	277685	182493	190889	199923	219832	180940	143041	149376	436814	226417	257783	359160	214516	311561	267568	246248
1035	1	sp|Q8NHP8|PLBL2_HUMAN					25	589	65471	Putative phospholipase B-like 2 OS=Homo sapiens (Human) OX=9606 GN=PLBD2 PE=1 SV=2	20	20	1	20	20	20	20	358394	186191	171314	216059	213289	233589	180554	146073	228446	350305	216764	250604	269809	271776	310531	225374	239317
377	1	sp|P07360|CO8G_HUMAN					58.4	202	22277	Complement component C8 gamma chain OS=Homo sapiens (Human) OX=9606 GN=C8G PE=1 SV=3	20	20	1	20	20	20	20	329340	160052	236502	181191	223656	209915	226217	260739	230418	276371	268171	218665	305584	187060	231956	216393	235139
779	1	sp|P62328|TYB4_HUMAN					45.5	44	5053	Thymosin beta-4 OS=Homo sapiens (Human) OX=9606 GN=TMSB4X PE=1 SV=2	6	6	1	6	6	6	6	227779	345522	267690	187866	187130	191009	163401	174219	183859	360248	184514	125199	313778	189690	412240	177298	230715
954	1	sp|Q6EMK4|VASN_HUMAN					18.3	673	71712	Vasorin OS=Homo sapiens (Human) OX=9606 GN=VASN PE=1 SV=1	14	14	1	14	14	14	14	321789	239789	174247	179098	235083	183519	181654	132997	177625	406638	211520	261972	308033	247239	236255	193345	230675
386	1	sp|P07711|CATL1_HUMAN			sp|O60911|CATL2_HUMAN, sp|P07711|CATL1_HUMAN		40.8	333	37564	Cathepsin L1 OS=Homo sapiens (Human) OX=9606 GN=CTSL PE=1 SV=2	21	17	0.81	21	17	20.091	17	337508	247658	143723	200387	179848	184448	196427	131563	179612	403955	216260	237518	287529	259462	257244	225610	230547
1173	1	sp|Q9NS15|LTBP3_HUMAN			sp|Q14766|LTBP1_HUMAN, sp|Q9NS15|LTBP3_HUMAN		16.7	1303	139358	Latent-transforming growth factor beta-binding protein 3 OS=Homo sapiens (Human) OX=9606 GN=LTBP3 PE=1 SV=4	22	20	0.909	22	20	21	20	285083	348972	156547	160247	239490	172083	166406	152541	157728	384510	240807	229255	333531	216360	224025	174588	227636
1201	1	sp|Q9UBX1|CATF_HUMAN					34.1	484	53365	Cathepsin F OS=Homo sapiens (Human) OX=9606 GN=CTSF PE=1 SV=1	22	22	1	22	22	22	22	264650	271399	203104	196036	191299	202046	188540	143771	182544	324217	208260	231221	306482	252367	269249	173014	225512
515	1	sp|P15586|GNS_HUMAN					30.8	552	62081	N-acetylglucosamine-6-sulfatase OS=Homo sapiens (Human) OX=9606 GN=GNS PE=1 SV=3	20	20	1	20	20	20	20	308013	186255	147296	176234	189889	182059	213749	118818	176599	385266	199819	251970	356278	244245	270522	193091	225007
579	1	sp|P22528|SPR1B_HUMAN					37.1	89	9887	Cornifin-B OS=Homo sapiens (Human) OX=9606 GN=SPRR1B PE=1 SV=2	3	3	1	3	3	3	3	175701	370338	1.48538e+06	175652	355270	50809.1	122856	57530.8	71660.4	96534	77236.2	124721	181448	38831	114624	84071.3	223916
941	1	sp|Q53EL9|SEZ6_HUMAN					17.4	994	107424	Seizure protein 6 homolog OS=Homo sapiens (Human) OX=9606 GN=SEZ6 PE=1 SV=2	20	20	1	20	20	20	20	286889	171153	179566	208343	268843	223797	146597	133893	168531	294134	219372	243692	242411	202565	338006	234921	222669
41	1	sp|A0A075B6P5|KV228_HUMAN (+1)	sp|A0A075B6P5|KV228_HUMAN&sp|P01615|KVD28_HUMAN				54.2	120	12957	Immunoglobulin kappa variable 2-28 OS=Homo sapiens (Human) OX=9606 GN=IGKV2-28 PE=3 SV=1	37	37	1	37	37	37	37	152327	217065	209295	156233	189568	142400	135683	257491	276609	351169	268813	202106	412355	219199	173791	183065	221698
897	1	sp|Q14563|SEM3A_HUMAN					22.7	771	88888	Semaphorin-3A OS=Homo sapiens (Human) OX=9606 GN=SEMA3A PE=1 SV=1	21	21	1	21	21	21	21	296027	191702	148064	180022	198366	207549	204993	132379	160282	317220	230455	225632	301210	270561	266584	199437	220655
514	1	sp|P15559|NQO1_HUMAN					39.8	274	30867	NAD(P)H dehydrogenase [quinone] 1 OS=Homo sapiens (Human) OX=9606 GN=NQO1 PE=1 SV=1	15	15	1	15	15	15	15	84990	919310	172573	348275	259406	341252	91039.8	142657	135014	69976.2	214544	54670.8	321752	150638	35979.9	188210	220643
412	1	sp|P09211|GSTP1_HUMAN					55.7	210	23356	Glutathione S-transferase P OS=Homo sapiens (Human) OX=9606 GN=GSTP1 PE=1 SV=2	25	25	1	25	25	25	25	145503	720313	241443	214789	209924	146327	100169	145193	111792	172253	186861	84483.7	226258	206864	384074	170900	216697
678	1	sp|P36980|FHR2_HUMAN			sp|P08603|CFAH_HUMAN, sp|P36980|FHR2_HUMAN, sp|Q03591|FHR1_HUMAN, sp|Q9BXR6|FHR5_HUMAN		53	270	30650	Complement factor H-related protein 2 OS=Homo sapiens (Human) OX=9606 GN=CFHR2 PE=1 SV=1	36	17	0.472	36	17	27.302	17	207347	119933	165901	193515	194668	224653	153168	263938	176270	398264	288151	200905	280918	277821	49779.7	205902	212571
1090	1	sp|Q96QA5|GSDMA_HUMAN					19.3	445	49364	Gasdermin-A OS=Homo sapiens (Human) OX=9606 GN=GSDMA PE=1 SV=4	11	11	1	11	11	11	11	320982	501271	193238	197621	177678	118173	257056	96963.8	119112	367548	138497	210489	307817	77968.6	146559	139151	210633
964	1	sp|Q6UX71|PXDC2_HUMAN					13.6	529	59582	Plexin domain-containing protein 2 OS=Homo sapiens (Human) OX=9606 GN=PLXDC2 PE=1 SV=1	15	15	1	15	15	15	15	208208	228803	155239	156881	189960	162703	160481	131807	179356	309240	203948	221234	328769	248587	238003	228638	209491
863	1	sp|Q13214|SEM3B_HUMAN					33.5	749	83121	Semaphorin-3B OS=Homo sapiens (Human) OX=9606 GN=SEMA3B PE=1 SV=1	28	28	1	28	28	28	28	300869	176216	167343	151717	211636	150837	131609	109977	143930	461205	219613	220403	258756	212218	253232	174432	209000
120	1	sp|O43827|ANGL7_HUMAN					37	346	40018	Angiopoietin-related protein 7 OS=Homo sapiens (Human) OX=9606 GN=ANGPTL7 PE=1 SV=1	13	13	1	13	13	13	13	171712	260540	177532	216623	172843	231580	162118	110818	187514	299829	255854	256823	269453	134617	242718	183244	208364
861	1	sp|Q12907|LMAN2_HUMAN					27.2	356	40228	Vesicular integral-membrane protein VIP36 OS=Homo sapiens (Human) OX=9606 GN=LMAN2 PE=1 SV=1	17	17	1	17	17	17	17	297576	195603	164201	160095	199187	173138	189566	164336	159553	324528	196074	194097	271178	210723	226182	190875	207307
248	1	sp|P01860|IGHG3_HUMAN			sp|P01857|IGHG1_HUMAN, sp|P01859|IGHG2_HUMAN, sp|P01860|IGHG3_HUMAN, sp|P01861|IGHG4_HUMAN		63.9	377	41287	Immunoglobulin heavy constant gamma 3 OS=Homo sapiens (Human) OX=9606 GN=IGHG3 PE=1 SV=2	378	28	0.074	378	28	49.352	27	222647	101059	154197	127686	117716	139941	152954	210973	143558	259282	275397	417763	229309	123541	400608	238970	207225
958	1	sp|Q6MZW2|FSTL4_HUMAN			sp|Q6MZW2|FSTL4_HUMAN, sp|Q8N475|FSTL5_HUMAN		27.7	842	93095	Follistatin-related protein 4 OS=Homo sapiens (Human) OX=9606 GN=FSTL4 PE=2 SV=3	23	21	0.913	23	21	21.583	21	274901	262663	137130	143880	172097	172348	145638	113555	157013	340959	228855	245335	310128	202493	223305	181673	206998
172	1	sp|O95428|PPN_HUMAN					32.2	1278	137699	Papilin OS=Homo sapiens (Human) OX=9606 GN=PAPLN PE=2 SV=4	47	47	1	47	47	47	47	202375	336233	155097	142067	204981	158964	174918	132689	140012	374749	205725	214331	310431	171387	182494	190951	206088
133	1	sp|O60938|KERA_HUMAN					28.4	352	40508	Keratocan OS=Homo sapiens (Human) OX=9606 GN=KERA PE=1 SV=1	11	11	1	11	11	11	11	236584	311175	146245	185106	164750	200023	122647	108976	179818	236522	299669	164042	341472	132489	240472	186272	203516
882	1	sp|Q13867|BLMH_HUMAN					22.4	455	52562	Bleomycin hydrolase OS=Homo sapiens (Human) OX=9606 GN=BLMH PE=1 SV=1	12	12	1	12	12	12	12	284445	306673	182217	247727	180284	149235	213509	177394	141069	291873	209906	190500	205492	115678	194844	165238	203505
185	1	sp|P00338|LDHA_HUMAN			sp|P00338|LDHA_HUMAN, sp|P07195|LDHB_HUMAN		34.3	332	36688	L-lactate dehydrogenase A chain OS=Homo sapiens (Human) OX=9606 GN=LDHA PE=1 SV=2	15	13	0.867	15	13	14.182	13	176467	677953	138909	185246	151290	155339	93041.8	141675	124628	189145	171584	98191.6	250803	160964	303139	193587	200748
933	1	sp|Q16769|QPCT_HUMAN					44	361	40876	Glutaminyl-peptide cyclotransferase OS=Homo sapiens (Human) OX=9606 GN=QPCT PE=1 SV=1	21	21	1	21	21	21	21	309788	187241	146127	179176	136125	198183	166846	132008	159582	340988	226769	139928	331069	171100	183029	203507	200717
153	1	sp|O75787|RENR_HUMAN					39.1	350	39008	Renin receptor OS=Homo sapiens (Human) OX=9606 GN=ATP6AP2 PE=1 SV=2	20	20	1	20	20	20	20	290155	491219	148120	143021	169713	173421	118821	104037	147145	239564	219025	231033	158394	179297	238363	158868	200637
838	1	sp|Q06830|PRDX1_HUMAN			sp|P32119|PRDX2_HUMAN, sp|Q06830|PRDX1_HUMAN		41.7	199	22110	Peroxiredoxin-1 OS=Homo sapiens (Human) OX=9606 GN=PRDX1 PE=1 SV=1	12	10	0.833	12	10	11.053	10	143116	702396	223365	194540	156145	153756	87779.8	126969	99213.6	157438	153673	83524	205673	145850	399602	159876	199557
541	1	sp|P18065|IBP2_HUMAN					35.7	325	34814	Insulin-like growth factor-binding protein 2 OS=Homo sapiens (Human) OX=9606 GN=IGFBP2 PE=1 SV=2	15	15	1	15	15	15	15	224930	420058	184078	159953	165531	193745	116588	94832.4	128561	309404	206551	164651	243931	116801	248719	210944	199330
148	1	sp|O75503|CLN5_HUMAN					31.3	358	41496	Ceroid-lipofuscinosis neuronal protein 5 OS=Homo sapiens (Human) OX=9606 GN=CLN5 PE=1 SV=2	14	14	1	14	14	14	14	327244	178323	154883	142516	179343	160503	178321	108733	192964	316126	160267	174625	261739	244406	193914	190398	197769
639	1	sp|P30086|PEBP1_HUMAN					51.3	187	21057	Phosphatidylethanolamine-binding protein 1 OS=Homo sapiens (Human) OX=9606 GN=PEBP1 PE=1 SV=3	13	13	1	13	13	13	13	228400	364440	178990	163870	166224	144244	140392	125482	121411	244002	168330	142880	251999	233814	295588	160853	195682
401	1	sp|P08294|SODE_HUMAN					44.6	240	25851	Extracellular superoxide dismutase [Cu-Zn] OS=Homo sapiens (Human) OX=9606 GN=SOD3 PE=1 SV=2	14	14	1	14	14	14	14	267076	225172	201038	133142	176072	137256	138237	128005	139955	227751	186534	205123	305063	241915	194205	211222	194860
224	1	sp|P01602|KV105_HUMAN			sp|A0A087WSY6|KVD15_HUMAN, sp|A0A0B4J2D9|KVD13_HUMAN, sp|A0A0C4DH73|KV112_HUMAN, sp|P01599|KV117_HUMAN, sp|P01602|KV105_HUMAN, sp|P01624|KV315_HUMAN		53	117	12781	Immunoglobulin kappa variable 1-5 OS=Homo sapiens (Human) OX=9606 GN=IGKV1-5 PE=1 SV=2	37	31	0.838	37	31	34.327	31	220218	197279	167986	163207	164486	153908	147799	192585	185082	277139	205499	225973	247505	172684	207230	174113	193918
799	1	sp|P80188|NGAL_HUMAN					55.6	198	22588	Neutrophil gelatinase-associated lipocalin OS=Homo sapiens (Human) OX=9606 GN=LCN2 PE=1 SV=2	16	16	1	16	16	16	16	147354	200003	269525	220990	123613	215247	161852	152532	185702	450945	171078	131346	157986	117470	179439	177477	191410
227	1	sp|P01700|LV147_HUMAN			sp|P01700|LV147_HUMAN, sp|P01701|LV151_HUMAN		63.2	117	12283	Immunoglobulin lambda variable 1-47 OS=Homo sapiens (Human) OX=9606 GN=IGLV1-47 PE=1 SV=2	17	13	0.765	17	13	15.167	13	225215	182660	209815	131174	214339	125838	184762	194692	177786	236262	202283	199826	239232	192473	200028	135759	190759
564	1	sp|P20933|ASPG_HUMAN					36.7	346	37208	N(4)-(beta-N-acetylglucosaminyl)-L-asparaginase OS=Homo sapiens (Human) OX=9606 GN=AGA PE=1 SV=2	20	20	1	20	20	20	20	225317	192899	158502	146532	158534	137538	188047	111770	166444	355229	154116	208868	230320	176236	218334	204680	189585
306	1	sp|P04075|ALDOA_HUMAN			sp|P04075|ALDOA_HUMAN, sp|P05062|ALDOB_HUMAN, sp|P09972|ALDOC_HUMAN		52.7	364	39420	Fructose-bisphosphate aldolase A OS=Homo sapiens (Human) OX=9606 GN=ALDOA PE=1 SV=2	28	19	0.679	28	19	27.102	19	171257	457106	145975	157569	180021	129642	102139	131566	108722	315875	170938	94839.6	211057	195809	252206	175331	187503
267	1	sp|P02654|APOC1_HUMAN					47	83	9332	Apolipoprotein C-I OS=Homo sapiens (Human) OX=9606 GN=APOC1 PE=1 SV=1	12	12	1	12	12	12	12	238391	308046	210051	181687	141642	165427	106779	277895	111499	102542	244051	257139	93113.9	149020	173960	226004	186703
848	1	sp|Q08554|DSC1_HUMAN					21.8	894	99986	Desmocollin-1 OS=Homo sapiens (Human) OX=9606 GN=DSC1 PE=1 SV=2	18	18	1	18	18	18	18	260943	373220	125317	171375	148035	145443	162910	131381	119026	359958	166115	161444	225695	142097	152093	138749	186487
1113	1	sp|Q9BSG5|RTBDN_HUMAN					43.7	229	24615	Retbindin OS=Homo sapiens (Human) OX=9606 GN=RTBDN PE=1 SV=2	22	22	1	22	22	22	22	230748	304517	147524	132949	115861	152832	136173	140567	134346	231545	206895	221497	190068	151578	228164	195619	182555
443	1	sp|P10619|PPGB_HUMAN					25.8	480	54465	Lysosomal protective protein OS=Homo sapiens (Human) OX=9606 GN=CTSA PE=1 SV=2	12	12	1	12	12	12	12	253989	210658	109225	128081	153120	138653	158951	88240.9	131011	302864	159566	209342	242653	223206	242199	154513	181642
528	1	sp|P16519|NEC2_HUMAN					29.9	638	70564	Neuroendocrine convertase 2 OS=Homo sapiens (Human) OX=9606 GN=PCSK2 PE=1 SV=2	19	19	1	19	19	19	19	285860	180657	97795.4	115869	156132	151912	126407	89337.4	115982	329757	204070	157054	265585	235219	246701	130698	180565
269	1	sp|P02656|APOC3_HUMAN					75.8	99	10852	Apolipoprotein C-III OS=Homo sapiens (Human) OX=9606 GN=APOC3 PE=1 SV=1	11	11	1	11	11	11	11	234586	577624	154928	130293	92138	141095	54065.2	306154	74741	61767.5	211467	269337	81508.1	101443	136611	259987	180484
91	1	sp|O00533|NCHL1_HUMAN					20.9	1208	135070	Neural cell adhesion molecule L1-like protein OS=Homo sapiens (Human) OX=9606 GN=CHL1 PE=1 SV=4	31	31	1	31	31	31	31	258681	180861	142054	139047	148597	152350	184247	103258	122671	282300	184089	174395	242265	150954	231248	162332	178709
496	1	sp|P14151|LYAM1_HUMAN					21.5	372	42187	L-selectin OS=Homo sapiens (Human) OX=9606 GN=SELL PE=1 SV=2	9	9	1	9	9	9	9	162419	187566	144027	144991	210392	148743	164316	220097	128330	348851	165117	167571	183023	147189	197229	122236	177631
784	1	sp|P62937|PPIA_HUMAN					73.9	165	18012	Peptidyl-prolyl cis-trans isomerase A OS=Homo sapiens (Human) OX=9606 GN=PPIA PE=1 SV=2	17	17	1	17	17	17	17	153314	536231	135215	151858	152495	109735	107933	141511	99844.2	237591	134879	87032.9	202888	146910	290544	148432	177276
923	1	sp|Q15904|VAS1_HUMAN					23	470	52025	V-type proton ATPase subunit S1 OS=Homo sapiens (Human) OX=9606 GN=ATP6AP1 PE=1 SV=2	14	14	1	14	14	14	14	259281	232166	107079	129713	152108	158725	186018	108827	177540	355808	219542	148367	221975	89195.2	161024	126890	177141
1261	1	sp|A0A087WSY6|KVD15_HUMAN_family		sp|A0A087WSY6|KVD15_HUMAN&sp|P01624|KV315_HUMAN	sp|A0A075B6H7|KV37_HUMAN, sp|A0A087WSY6|KVD15_HUMAN&sp|P01624|KV315_HUMAN, sp|P01599|KV117_HUMAN, sp|P01602|KV105_HUMAN, sp|P01619|KV320_HUMAN, sp|P04433|KV311_HUMAN		54.8	115	12534	Immunoglobulin kappa variable 3D-15 OS=Homo sapiens (Human) OX=9606 GN=IGKV3D-15 PE=3 SV=6	46	35	0.761	46	35	42.098	35	162968	134349	184833	121573	130216	104744	103457	174039	217027	241066	149528	180627	408698	159342	216599	130707	176236
327	1	sp|P04792|HSPB1_HUMAN					73.2	205	22782	Heat shock protein beta-1 OS=Homo sapiens (Human) OX=9606 GN=HSPB1 PE=1 SV=2	20	20	1	20	20	20	20	103664	1.0214e+06	164884	129148	99624.9	67174.2	99195.5	76340.7	57086.9	150219	124700	55661	149343	91635.4	300620	84217.7	173432
1114	1	sp|Q9BTY2|FUCO2_HUMAN					19.7	467	54066	Plasma alpha-L-fucosidase OS=Homo sapiens (Human) OX=9606 GN=FUCA2 PE=1 SV=2	9	9	1	9	9	9	9	398488	210263	180794	91535	158093	81986.6	46666.4	68240.3	97372	78616.7	120499	278549	348073	267004	193661	127656	171719
853	1	sp|Q10471|GALT2_HUMAN			sp|Q10471|GALT2_HUMAN, sp|Q8N4A0|GALT4_HUMAN		36.6	571	64732	Polypeptide N-acetylgalactosaminyltransferase 2 OS=Homo sapiens (Human) OX=9606 GN=GALNT2 PE=1 SV=1	24	23	0.958	24	23	23.958	23	217704	186959	148181	152585	152746	169144	169378	93234.9	125168	265628	162538	172970	235173	168603	184479	142805	171706
355	1	sp|P06703|S10A6_HUMAN					24.4	90	10180	Protein S100-A6 OS=Homo sapiens (Human) OX=9606 GN=S100A6 PE=1 SV=1	3	3	1	3	3	3	3	104678	751579	272095	140512	176456	110944	73400.1	76982.6	69455.1	161447	132150	46679.8	144611	116201	263613	104906	171607
493	1	sp|P13987|CD59_HUMAN					44.5	128	14177	CD59 glycoprotein OS=Homo sapiens (Human) OX=9606 GN=CD59 PE=1 SV=1	10	10	1	10	10	10	10	248788	129312	133581	157560	176759	163920	127647	129365	145989	239671	161634	156762	186780	202788	192833	188431	171364
1000	1	sp|Q8IUX7|AEBP1_HUMAN			sp|Q8IUX7|AEBP1_HUMAN, sp|Q8N436|CPXM2_HUMAN		14.6	1158	130927	Adipocyte enhancer-binding protein 1 OS=Homo sapiens (Human) OX=9606 GN=AEBP1 PE=1 SV=1	16	15	0.938	16	15	15.577	15	273099	248559	128121	152928	137172	203363	102855	70640.8	120916	286427	211090	125237	233308	86830.4	144238	214197	171186
725	1	sp|P49908|SEPP1_HUMAN					13.6	381	43173	Selenoprotein P OS=Homo sapiens (Human) OX=9606 GN=SELENOP PE=1 SV=3	9	9	1	9	9	9	9	223138	227503	118787	143086	165200	159033	122640	131276	142765	227313	199677	148909	220612	162309	170243	158395	170056
200	1	sp|P00740|FA9_HUMAN					25.4	461	51778	Coagulation factor IX OS=Homo sapiens (Human) OX=9606 GN=F9 PE=1 SV=2	12	12	1	12	12	12	12	204030	203941	158774	147640	147619	154769	122637	207758	118850	208510	187950	190989	184307	170014	162993	137861	169290
715	1	sp|P48723|HSP13_HUMAN					26.8	471	51927	Heat shock 70 kDa protein 13 OS=Homo sapiens (Human) OX=9606 GN=HSPA13 PE=1 SV=1	15	15	1	15	15	15	15	190618	191743	107798	126987	178306	129381	141822	90357.7	137145	233175	159729	179908	258980	205995	204451	117138	165846
426	1	sp|P0CG47|UBB_HUMAN (+3)	sp|P0CG47|UBB_HUMAN&sp|P0CG48|UBC_HUMAN&sp|P62979|RS27A_HUMAN&sp|P62987|RL40_HUMAN				44.5	229	25761	Polyubiquitin-B OS=Homo sapiens (Human) OX=9606 GN=UBB PE=1 SV=1	13	13	1	13	13	13	13	225379	234289	93594.6	112357	136958	103502	173566	104510	111806	417474	137054	113698	318651	110610	137474	94797.5	164107
359	1	sp|P06744|G6PI_HUMAN					20.6	558	63146	Glucose-6-phosphate isomerase OS=Homo sapiens (Human) OX=9606 GN=GPI PE=1 SV=4	10	10	1	10	10	10	10	146625	459039	162272	139686	136919	91550.5	95220.4	91108.1	84867	249098	123346	87170.4	188398	164517	232286	149890	162624
232	1	sp|P01742|HV169_HUMAN			sp|A0A0B4J2H0|HV69D_HUMAN, sp|A0A0C4DH29|HV103_HUMAN, sp|A0A0C4DH31|HV118_HUMAN, sp|A0A0C4DH38|HV551_HUMAN, sp|A0A0G2JMI3|HV692_HUMAN, sp|A0A0J9YXX1|HV5X1_HUMAN, sp|P01742|HV169_HUMAN, sp|P01743|HV146_HUMAN, sp|P0DP01|HV108_HUMAN, sp|P23083|HV102_HUMAN, tr|A0A075B7D0|A0A075B7D0_HUMAN		45.3	117	12659	Immunoglobulin heavy variable 1-69 OS=Homo sapiens (Human) OX=9606 GN=IGHV1-69 PE=1 SV=2	18	5	0.278	18	5	6.411	4	24831.5	261962	115110	84417.1	208162	66887.3	182808	41961.1	304479	244451	269115	141663	203547	118705	108094	205023	161326
597	1	sp|P23528|COF1_HUMAN					51.8	166	18502	Cofilin-1 OS=Homo sapiens (Human) OX=9606 GN=CFL1 PE=1 SV=3	18	18	1	18	18	18	18	103241	464691	126219	127276	115153	100356	110910	100575	82776.4	384972	128906	83743.3	152484	142472	229960	124102	161115
1151	1	sp|Q9HAT2|SIAE_HUMAN					24.1	523	58314	Sialate O-acetylesterase OS=Homo sapiens (Human) OX=9606 GN=SIAE PE=1 SV=1	16	16	1	16	16	16	16	226362	172035	111933	99458.8	116800	121511	158213	89031.1	124636	291008	143846	172450	249354	157403	186494	148969	160594
387	1	sp|P07737|PROF1_HUMAN					42.9	140	15054	Profilin-1 OS=Homo sapiens (Human) OX=9606 GN=PFN1 PE=1 SV=2	6	6	1	6	6	6	6	112183	345192	134859	130996	115888	112182	77027.2	128793	100879	487222	119833	77210.7	140054	142771	206948	124837	159805
35	1	sp|A0A075B6I0|LV861_HUMAN					26.2	122	12814	Immunoglobulin lambda variable 8-61 OS=Homo sapiens (Human) OX=9606 GN=IGLV8-61 PE=3 SV=7	5	5	1	5	5	5	5	179033	103051	205519	120026	60848.1	114908	132723	347925	110293	122676	185131	137324	358920	124547	172417	58587.6	158371
74	1	sp|A0A0J9YXX1|HV5X1_HUMAN			sp|A0A0B4J2H0|HV69D_HUMAN, sp|A0A0C4DH29|HV103_HUMAN, sp|A0A0C4DH31|HV118_HUMAN, sp|A0A0C4DH38|HV551_HUMAN, sp|A0A0G2JMI3|HV692_HUMAN, sp|A0A0J9YXX1|HV5X1_HUMAN, sp|P01742|HV169_HUMAN, sp|P01743|HV146_HUMAN, sp|P0DP01|HV108_HUMAN, sp|P23083|HV102_HUMAN, tr|A0A075B7D0|A0A075B7D0_HUMAN		42.7	117	12772	Immunoglobulin heavy variable 5-10-1 OS=Homo sapiens (Human) OX=9606 GN=IGHV5-10-1 PE=3 SV=1	16	2	0.125	16	2	2.888	2	241686	176724	149526	48796.1	248102	35869.5	250459	54935.8	339231	67427.1	39865.8	368440	94680.5	238529	124105	38918.9	157331
331	1	sp|P05089|ARGI1_HUMAN					32.3	322	34735	Arginase-1 OS=Homo sapiens (Human) OX=9606 GN=ARG1 PE=1 SV=2	14	14	1	14	14	14	14	213816	363553	118283	138711	126627	85290.2	152508	101096	102410	308704	146257	121149	182709	95035.2	123301	132329	156986
559	1	sp|P20774|MIME_HUMAN					15.1	298	33922	Mimecan OS=Homo sapiens (Human) OX=9606 GN=OGN PE=1 SV=1	4	4	1	4	4	4	4	183312	243639	124456	121442	80241	168641	109004	83819.2	168494	226299	215775	146481	248237	123363	132510	135344	156941
374	1	sp|P07355|ANXA2_HUMAN					45.1	339	38604	Annexin A2 OS=Homo sapiens (Human) OX=9606 GN=ANXA2 PE=1 SV=2	20	20	1	20	20	20	20	157431	365834	257195	122707	116536	115979	173103	96481.8	81584.8	237267	114673	108385	157841	98061.6	185512	114494	156443
873	1	sp|Q13421|MSLN_HUMAN					10	630	68985	Mesothelin OS=Homo sapiens (Human) OX=9606 GN=MSLN PE=1 SV=2	7	7	1	7	7	7	7	163523	156774	138940	116216	93673.6	156706	157331	81504.7	136455	240540	138530	201214	271316	136181	171723	134222	155928
967	1	sp|Q6UXB8|PI16_HUMAN					13.2	463	49471	Peptidase inhibitor 16 OS=Homo sapiens (Human) OX=9606 GN=PI16 PE=1 SV=1	7	7	1	7	7	7	7	135765	70399.3	321312	153162	120175	173685	91733.2	286313	124884	129642	319108	82469.4	82776.9	199715	100697	101087	155808
1200	1	sp|Q9UBR2|CATZ_HUMAN					28.1	303	33868	Cathepsin Z OS=Homo sapiens (Human) OX=9606 GN=CTSZ PE=1 SV=1	11	11	1	11	11	11	11	154649	142652	134684	131388	143697	141453	137794	117238	144318	210434	149362	176788	177618	185846	178506	155740	155135
1023	1	sp|Q8NBJ4|GOLM1_HUMAN					22.7	401	45333	Golgi membrane protein 1 OS=Homo sapiens (Human) OX=9606 GN=GOLM1 PE=1 SV=1	14	14	1	14	14	14	14	232955	151165	123281	124761	128898	137109	112548	106713	117785	292228	130530	138484	226152	176720	162314	117220	154929
319	1	sp|P04278|SHBG_HUMAN					32.3	402	43779	Sex hormone-binding globulin OS=Homo sapiens (Human) OX=9606 GN=SHBG PE=1 SV=2	16	16	1	16	16	16	16	101020	118388	279868	129763	145092	141767	142228	141188	66750.1	105504	202240	428204	97158.6	102413	112046	161256	154680
531	1	sp|P17050|NAGAB_HUMAN					32.8	411	46564	Alpha-N-acetylgalactosaminidase OS=Homo sapiens (Human) OX=9606 GN=NAGA PE=1 SV=2	20	20	1	20	20	20	20	237649	159462	104529	118566	116221	130314	139052	101957	134904	266174	140410	157798	194064	173346	159428	123094	153561
565	1	sp|P21246|PTN_HUMAN					50	168	18942	Pleiotrophin OS=Homo sapiens (Human) OX=9606 GN=PTN PE=1 SV=1	16	16	1	16	16	16	16	303488	146392	98974.1	120740	115843	119874	140172	82950.3	105455	240710	134461	142481	203796	167481	175153	140896	152429
450	1	sp|P11021|BIP_HUMAN			sp|P0DMV8|HS71A_HUMAN, sp|P11021|BIP_HUMAN, sp|P11142|HSP7C_HUMAN, sp|P34931|HS71L_HUMAN, sp|P54652|HSP72_HUMAN		28	654	72332	Endoplasmic reticulum chaperone BiP OS=Homo sapiens (Human) OX=9606 GN=HSPA5 PE=1 SV=2	26	23	0.885	26	23	24.278	23	187535	220890	109582	116907	153963	109824	137171	91833.5	93721.1	261195	137741	135565	202565	176384	168365	118515	151360
511	1	sp|P15291|B4GT1_HUMAN			sp|O43286|B4GT5_HUMAN, sp|P15291|B4GT1_HUMAN		44.5	398	43920	Beta-1,4-galactosyltransferase 1 OS=Homo sapiens (Human) OX=9606 GN=B4GALT1 PE=1 SV=5	25	24	0.96	25	24	24.923	24	179031	252893	111927	91189	121816	130690	118323	77659.7	94593.3	188969	141428	175958	196626	144782	205863	151561	148957
1229	1	sp|Q9Y4L1|HYOU1_HUMAN					10.4	999	111334	Hypoxia up-regulated protein 1 OS=Homo sapiens (Human) OX=9606 GN=HYOU1 PE=1 SV=1	12	12	1	12	12	12	12	196006	205770	116007	117433	119692	132441	112834	100731	97434.9	209287	136610	160820	201997	138434	193051	140270	148676
42	1	sp|A0A075B6R2|HV404_HUMAN (+1)	sp|A0A075B6R2|HV404_HUMAN&tr|A0A087WW49|A0A087WW49_HUMAN		sp|A0A075B6R2|HV404_HUMAN, sp|A0A087WSY4|HV432_HUMAN, sp|P01824|HV439_HUMAN, tr|A0A075B7B6|A0A075B7B6_HUMAN, tr|A0A0J9YWU9|A0A0J9YWU9_HUMAN		29.1	117	12848	Immunoglobulin heavy variable 4-4 OS=Homo sapiens (Human) OX=9606 GN=IGHV4-4 PE=3 SV=2	35	5	0.143	35	5	17.436	5	148779	121429	126929	56211.3	84741.9	54226.4	56507.3	143278	146402	163042	82602.8	188418	158457	128163	224184	492773	148509
477	1	sp|P13521|SCG2_HUMAN					33.1	617	70940	Secretogranin-2 OS=Homo sapiens (Human) OX=9606 GN=SCG2 PE=1 SV=2	23	23	1	23	23	23	23	208451	244216	109624	125214	105701	116621	138664	85845.2	111319	275679	162490	116095	172977	157679	140294	95518.2	147899
1225	1	sp|Q9Y287|ITM2B_HUMAN					38.3	266	30338	Integral membrane protein 2B OS=Homo sapiens (Human) OX=9606 GN=ITM2B PE=1 SV=1	7	7	1	7	7	7	7	195354	254479	100448	98274.9	126021	117316	120795	80596.3	110894	212483	153851	149708	200422	129179	162687	143326	147240
687	1	sp|P40189|IL6RB_HUMAN					15	918	103535	Interleukin-6 receptor subunit beta OS=Homo sapiens (Human) OX=9606 GN=IL6ST PE=1 SV=2	15	15	1	15	15	15	15	173360	140841	123126	112297	121259	120256	119159	89573.9	95549.5	257547	138937	199208	199708	137245	178828	141290	146762
1271	1	sp|P60709|ACTB_HUMAN_family		sp|P60709|ACTB_HUMAN&sp|Q562R1|ACTBL_HUMAN	sp|P60709|ACTB_HUMAN&sp|Q562R1|ACTBL_HUMAN, sp|P62736|ACTA_HUMAN		54.4	375	41736	Actin, cytoplasmic 1 OS=Homo sapiens (Human) OX=9606 GN=ACTB PE=1 SV=1	60	29	0.483	60	29	52.658	29	88395.2	357845	154925	106934	98399.4	92926.6	76891.4	83197.2	64519.2	429633	113982	71652.4	122787	85877.8	255534	105099	144287
649	1	sp|P31944|CASPE_HUMAN					40.5	242	27679	Caspase-14 OS=Homo sapiens (Human) OX=9606 GN=CASP14 PE=1 SV=2	15	15	1	15	15	15	15	201117	300531	105461	119620	128536	80602.8	153594	87893.3	80120.3	258889	121047	132074	218220	84099.8	122927	102382	143570
498	1	sp|P14314|GLU2B_HUMAN					16.5	528	59425	Glucosidase 2 subunit beta OS=Homo sapiens (Human) OX=9606 GN=PRKCSH PE=1 SV=2	8	8	1	8	8	8	8	192789	171871	102018	106457	120739	118617	94907.1	78090.9	92588.7	242969	130761	170115	193063	147674	189647	138325	143164
1018	1	sp|Q8N474|SFRP1_HUMAN					25.5	314	35385	Secreted frizzled-related protein 1 OS=Homo sapiens (Human) OX=9606 GN=SFRP1 PE=1 SV=1	11	11	1	11	11	11	11	171140	150969	132961	98391.1	174199	113405	87721	99301.9	80918.3	318212	116266	161358	174513	114654	172280	96334.1	141414
1269	1	sp|P0DMV8|HS71A_HUMAN_family		sp|P0DMV8|HS71A_HUMAN&sp|P34931|HS71L_HUMAN	sp|P0DMV8|HS71A_HUMAN&sp|P34931|HS71L_HUMAN, sp|P11021|BIP_HUMAN, sp|P11142|HSP7C_HUMAN&sp|P54652|HSP72_HUMAN, sp|P17066|HSP76_HUMAN		34.2	641	70051	Heat shock 70 kDa protein 1A OS=Homo sapiens (Human) OX=9606 GN=HSPA1A PE=1 SV=1	26	17	0.654	26	17	22.138	17	95047.6	629478	114115	142361	107058	92320.1	68174.1	106740	62348.3	169394	106525	55458.6	109487	100518	194268	105432	141170
83	1	sp|O00292|LFTY2_HUMAN					29.8	366	40920	Left-right determination factor 2 OS=Homo sapiens (Human) OX=9606 GN=LEFTY2 PE=1 SV=2	11	11	1	11	11	11	11	46761.2	818018	196312	155793	420811	144776	43352.5	34574.6	31225.6	84675.4	35585.3	66329.9	53155.9	27347.1	50211.4	49694.5	141164
1143	1	sp|Q9H3G5|CPVL_HUMAN					27.3	476	54163	Probable serine carboxypeptidase CPVL OS=Homo sapiens (Human) OX=9606 GN=CPVL PE=1 SV=2	14	14	1	14	14	14	14	337078	109667	129834	88010.5	100753	91299.3	130063	62810.9	89932.4	272830	96801.1	100840	216062	146885	155252	96694	139051
653	1	sp|P32004|L1CAM_HUMAN					7.9	1257	140001	Neural cell adhesion molecule L1 OS=Homo sapiens (Human) OX=9606 GN=L1CAM PE=1 SV=2	9	9	1	9	9	9	9	181437	103127	130458	114883	117570	141467	115245	156935	111565	161040	165190	148658	152292	127141	149282	141795	138630
362	1	sp|P07093|GDN_HUMAN			sp|P07093|GDN_HUMAN, sp|Q96P63|SPB12_HUMAN		39.9	398	44002	Glia-derived nexin OS=Homo sapiens (Human) OX=9606 GN=SERPINE2 PE=1 SV=1	18	17	0.944	18	17	17.68	16	219910	218066	113837	123282	96223.7	157074	90216.5	59771.1	127499	176277	157643	108827	189785	96954.7	107040	174651	138566
538	1	sp|P17931|LEG3_HUMAN					22.8	250	26152	Galectin-3 OS=Homo sapiens (Human) OX=9606 GN=LGALS3 PE=1 SV=5	7	7	1	7	7	7	7	123422	384890	192112	84649.3	95858.3	74065.7	163830	63602.7	61143.3	166890	113970	83731.2	145679	109021	263582	86017.7	138279
1056	1	sp|Q92743|HTRA1_HUMAN					36.5	480	51286	Serine protease HTRA1 OS=Homo sapiens (Human) OX=9606 GN=HTRA1 PE=1 SV=1	24	24	1	24	24	24	24	198537	181378	93604	82569.9	118865	99519.7	95372.7	82698.2	100649	222549	124085	136819	209129	162263	183221	105474	137296
411	1	sp|P09104|ENOG_HUMAN			sp|P06733|ENOA_HUMAN, sp|P09104|ENOG_HUMAN, sp|P13929|ENOB_HUMAN		51.2	434	47268	Gamma-enolase OS=Homo sapiens (Human) OX=9606 GN=ENO2 PE=1 SV=3	31	15	0.484	31	15	17.526	15	137549	131839	72912.5	102470	118997	90539.9	117660	110217	99353.9	255411	151946	109153	213967	220590	158727	102533	137117
816	1	sp|Q01459|DIAC_HUMAN					29.4	385	43759	Di-N-acetylchitobiase OS=Homo sapiens (Human) OX=9606 GN=CTBS PE=1 SV=1	12	12	1	12	12	12	12	199376	108497	108459	120203	94188.9	121744	82916.4	89103	124439	153232	95251.2	162716	254640	137055	204991	114121	135683
467	1	sp|P12273|PIP_HUMAN					54.8	146	16572	Prolactin-inducible protein OS=Homo sapiens (Human) OX=9606 GN=PIP PE=1 SV=1	10	10	1	10	10	10	10	143730	181309	134932	83858.5	136339	58492	124511	88514.3	98399.9	260500	123137	112225	207272	108327	215594	93145.4	135643
996	1	sp|Q86Y38|XYLT1_HUMAN					15.5	959	107568	Xylosyltransferase 1 OS=Homo sapiens (Human) OX=9606 GN=XYLT1 PE=1 SV=1	14	14	1	14	14	14	14	191585	150487	134666	112250	114837	126576	101902	78529.6	95783.4	210458	136759	135850	172957	121265	160358	119159	135214
1094	1	sp|Q99497|PARK7_HUMAN					46.6	189	19891	Parkinson disease protein 7 OS=Homo sapiens (Human) OX=9606 GN=PARK7 PE=1 SV=2	12	12	1	12	12	12	12	217718	201933	116104	103317	98155.7	96972.9	113847	84723.5	85559.7	169598	103290	139970	153882	125729	178652	162693	134509
888	1	sp|Q14118|DAG1_HUMAN					12.8	895	97440	Dystroglycan OS=Homo sapiens (Human) OX=9606 GN=DAG1 PE=1 SV=2	13	13	1	13	13	13	13	162539	200293	96645	100759	104466	117576	108025	76947.3	100569	209607	125096	146535	199382	123634	154460	124580	134445
802	1	sp|P80748|LV321_HUMAN			sp|A0A075B6K5|LV39_HUMAN, sp|P80748|LV321_HUMAN		65	117	12446	Immunoglobulin lambda variable 3-21 OS=Homo sapiens (Human) OX=9606 GN=IGLV3-21 PE=1 SV=2	34	13	0.382	34	13	29.059	13	193880	118764	183789	72713.2	100353	62718.7	60384.1	155328	137290	197908	170291	113593	187315	113988	105471	152030	132863
658	1	sp|P34096|RNAS4_HUMAN					44.9	147	16840	Ribonuclease 4 OS=Homo sapiens (Human) OX=9606 GN=RNASE4 PE=1 SV=3	14	14	1	14	14	14	14	172103	147235	101968	101241	118567	117613	99794.8	93498.7	122550	236384	116216	121917	164583	130133	120213	148796	132051
644	1	sp|P31025|LCN1_HUMAN					67	176	19250	Lipocalin-1 OS=Homo sapiens (Human) OX=9606 GN=LCN1 PE=1 SV=1	19	19	1	19	19	19	19	112156	79622.6	295626	240526	107022	152341	51143.8	112384	85278.7	169611	92731.4	64937.2	152227	82365.4	226658	69806.7	130902
692	1	sp|P41271|NBL1_HUMAN					18.8	181	19408	Neuroblastoma suppressor of tumorigenicity 1 OS=Homo sapiens (Human) OX=9606 GN=NBL1 PE=1 SV=2	11	11	1	11	11	11	11	188632	148926	104440	106249	120287	120359	99122.7	87540.4	106778	239007	106003	122515	181674	103258	134272	114687	130234
51	1	sp|A0A0B4J1V0|HV315_HUMAN			sp|A0A0B4J1V0|HV315_HUMAN, sp|A0A0B4J1V6|HV373_HUMAN, sp|A0A0B4J1X5|HV374_HUMAN, sp|A0A0B4J1X8|HV343_HUMAN, sp|A0A0B4J1Y9|HV372_HUMAN, sp|A0A0C4DH32|HV320_HUMAN, sp|A0A0C4DH35|HV335_HUMAN, sp|P01762|HV311_HUMAN, sp|P01764|HV323_HUMAN, sp|P01766|HV313_HUMAN, sp|P01767|HV353_HUMAN, sp|P01768|HV330_HUMAN, sp|P01780|HV307_HUMAN, sp|P01782|HV309_HUMAN, sp|P0DP02|HVC33_HUMAN, tr|A0A075B7B8|A0A075B7B8_H…		59.7	119	12926	Immunoglobulin heavy variable 3-15 OS=Homo sapiens (Human) OX=9606 GN=IGHV3-15 PE=3 SV=1	40	21	0.525	40	21	29.825	21	119266	146143	141551	102552	97096.7	83380.1	80674.7	144676	130541	173797	148157	133734	211350	130974	124551	105777	129639
1155	1	sp|Q9HC57|WFDC1_HUMAN					15	220	23976	WAP four-disulfide core domain protein 1 OS=Homo sapiens (Human) OX=9606 GN=WFDC1 PE=2 SV=2	7	7	1	7	7	7	7	155545	197833	72671.5	60100.4	117736	90225.6	85566.3	42525.3	50564.6	259463	100121	161453	203009	173962	163222	130753	129047
593	1	sp|P23471|PTPRZ_HUMAN					4.5	2315	254584	Receptor-type tyrosine-protein phosphatase zeta OS=Homo sapiens (Human) OX=9606 GN=PTPRZ1 PE=1 SV=4	15	15	1	15	15	15	15	161710	152840	96540.2	95762.2	100046	107203	112562	97436	97116.1	189754	134543	131307	205233	113623	129163	137909	128922
921	1	sp|Q15846|CLUL1_HUMAN					16.3	466	54214	Clusterin-like protein 1 OS=Homo sapiens (Human) OX=9606 GN=CLUL1 PE=2 SV=1	7	7	1	7	7	7	7	97160.8	126378	140664	91777.7	141558	113538	60673.7	100202	134038	143861	95155.4	160173	199710	91956.7	253702	109784	128771
128	1	sp|O60575|ISK4_HUMAN					54.7	86	9454	Serine protease inhibitor Kazal-type 4 OS=Homo sapiens (Human) OX=9606 GN=SPINK4 PE=1 SV=1	10	10	1	10	10	10	10	168400	126043	60714.2	87968.8	109391	135078	101595	47336.4	75271.5	280469	111353	119819	323341	71006.8	141449	80903.2	127509
1005	1	sp|Q8IWY4|SCUB1_HUMAN			sp|Q8IWY4|SCUB1_HUMAN, sp|Q9NQ36|SCUB2_HUMAN		23.6	988	107909	Signal peptide, CUB and EGF-like domain-containing protein 1 OS=Homo sapiens (Human) OX=9606 GN=SCUBE1 PE=1 SV=3	25	23	0.92	25	23	24.704	23	212992	138034	91602.9	95119.9	158170	104092	86594.9	61598.7	90158.7	198516	120076	96698.9	189794	163482	139654	90883.1	127342
665	1	sp|P35542|SAA4_HUMAN					15.4	130	14746	Serum amyloid A-4 protein OS=Homo sapiens (Human) OX=9606 GN=SAA4 PE=1 SV=2	2	2	1	2	2	2	2	117140	64185.2	140104	122678	98497.5	113668	72035.7	302657	88732.5	96310.8	213375	145110	130166	87497.6	119921	119864	126996
201	1	sp|P00742|FA10_HUMAN					21.3	488	54731	Coagulation factor X OS=Homo sapiens (Human) OX=9606 GN=F10 PE=1 SV=2	15	15	1	15	15	15	15	156236	142698	115556	137920	107320	123308	90106.3	132009	100239	167244	120699	126744	122641	111224	129333	143791	126692
364	1	sp|P07195|LDHB_HUMAN			sp|P00338|LDHA_HUMAN, sp|P07195|LDHB_HUMAN		26.9	334	36638	L-lactate dehydrogenase B chain OS=Homo sapiens (Human) OX=9606 GN=LDHB PE=1 SV=2	11	9	0.818	11	9	9.818	9	130021	231741	81042.4	102791	120045	90125.1	85835.8	110777	114821	154298	137685	87926.7	160253	142385	165840	108118	126482
825	1	sp|Q02487|DSC2_HUMAN					14.8	901	99961	Desmocollin-2 OS=Homo sapiens (Human) OX=9606 GN=DSC2 PE=1 SV=1	13	13	1	13	13	13	13	177348	160275	121771	123489	99399.1	113072	100397	69102.5	95066.8	189467	136082	121695	188844	77137.4	133508	112181	126177
89	1	sp|O00462|MANBA_HUMAN					19	879	100894	Beta-mannosidase OS=Homo sapiens (Human) OX=9606 GN=MANBA PE=1 SV=3	18	18	1	18	18	18	18	157273	111915	82692.1	91434.2	86043.2	109415	108890	73096.4	100120	242781	117979	131180	170942	138415	163297	128905	125898
131	1	sp|O60888|CUTA_HUMAN					23.5	179	19116	Protein CutA OS=Homo sapiens (Human) OX=9606 GN=CUTA PE=1 SV=2	10	10	1	10	10	10	10	238996	90064.4	64154.3	75967.9	104617	96549.5	123142	55387.9	106340	345635	112316	102222	270679	69495.9	84029.9	73219.5	125801
775	1	sp|P61812|TGFB2_HUMAN					25.6	414	47747	Transforming growth factor beta-2 proprotein OS=Homo sapiens (Human) OX=9606 GN=TGFB2 PE=1 SV=1	12	12	1	12	12	12	12	188381	131232	72681.6	69402.5	108632	82048.4	92930.5	75066.8	77615.9	228701	139378	109245	251871	134953	122250	104776	124323
798	1	sp|P80108|PHLD_HUMAN					18.9	840	92335	Phosphatidylinositol-glycan-specific phospholipase D OS=Homo sapiens (Human) OX=9606 GN=GPLD1 PE=1 SV=3	22	22	1	22	22	22	22	146547	129797	121864	122145	115340	111399	85836.3	185359	90477.9	148512	166306	85668.4	103839	111025	147559	116194	124242
293	1	sp|P02792|FRIL_HUMAN					36	175	20019	Ferritin light chain OS=Homo sapiens (Human) OX=9606 GN=FTL PE=1 SV=2	6	6	1	6	6	6	6	109867	296650	74463.5	80213.4	146468	81771	83330.3	97057.6	80348.8	171277	124258	96308.1	141683	141008	151041	112108	124241
1080	1	sp|Q96JP9|CDHR1_HUMAN					13.6	859	93594	Cadherin-related family member 1 OS=Homo sapiens (Human) OX=9606 GN=CDHR1 PE=1 SV=2	11	11	1	11	11	11	11	182613	121407	163329	108992	134780	118545	72889	77768.3	87151.5	105708	89721.6	181990	97579.4	131639	190959	122592	124229
901	1	sp|Q14766|LTBP1_HUMAN			sp|Q14766|LTBP1_HUMAN, sp|Q14767|LTBP2_HUMAN, sp|Q9NS15|LTBP3_HUMAN		11.8	1721	186795	Latent-transforming growth factor beta-binding protein 1 OS=Homo sapiens (Human) OX=9606 GN=LTBP1 PE=1 SV=4	23	20	0.87	23	20	21.174	20	107653	179187	76181.6	102243	137146	108980	65675.6	65661	86531.6	190750	87615.5	133225	172608	117144	95271.8	261782	124228
681	1	sp|P37837|TALDO_HUMAN					20.2	337	37540	Transaldolase OS=Homo sapiens (Human) OX=9606 GN=TALDO1 PE=1 SV=2	6	6	1	6	6	6	6	84309.7	260781	138910	88027.6	86280.2	72753.1	65969.7	108814	68661.6	332227	97852.4	76157.1	112842	76890.6	241381	72290.3	124009
698	1	sp|P43320|CRBB2_HUMAN					46.3	205	23380	Beta-crystallin B2 OS=Homo sapiens (Human) OX=9606 GN=CRYBB2 PE=1 SV=2	14	14	1	14	14	14	14	345517	79171.5	84889.6	58760.6	55357.8	62888.8	144678	61889.6	64814.6	175521	139276	263700	184022	84987.3	46603	123279	123460
1062	1	sp|Q92859|NEO1_HUMAN					16.5	1461	160015	Neogenin OS=Homo sapiens (Human) OX=9606 GN=NEO1 PE=1 SV=2	19	19	1	19	19	19	19	178890	105163	106357	113164	99080.9	106007	90963.2	101739	102183	152547	118331	142756	130191	129633	143636	151378	123251
273	1	sp|P02741|CRP_HUMAN					24.1	224	25038	C-reactive protein OS=Homo sapiens (Human) OX=9606 GN=CRP PE=1 SV=1	8	8	1	8	8	8	8	63313.2	53015	96220.8	59552.1	43994.8	69855.3	76132	724973	81393.9	109744	83673.5	81578.9	262129	45153.8	60105.5	48963.4	122487
1188	1	sp|Q9NZP8|C1RL_HUMAN			sp|P00736|C1R_HUMAN, sp|Q9NZP8|C1RL_HUMAN		30	487	53498	Complement C1r subcomponent-like protein OS=Homo sapiens (Human) OX=9606 GN=C1RL PE=1 SV=2	15	13	0.867	15	13	13.342	13	142001	118865	125585	114119	120316	112616	105843	154519	111863	141805	130855	120823	112451	114588	105837	109216	121331
275	1	sp|P02746|C1QB_HUMAN					23.3	253	26721	Complement C1q subcomponent subunit B OS=Homo sapiens (Human) OX=9606 GN=C1QB PE=1 SV=3	9	9	1	9	9	9	9	147129	139187	103248	78446.7	105552	84592.2	127249	89085	88948.5	233019	87926.5	164793	154804	95079.8	116076	114027	120573
393	1	sp|P08123|CO1A2_HUMAN					14	1366	129312	Collagen alpha-2(I) chain OS=Homo sapiens (Human) OX=9606 GN=COL1A2 PE=1 SV=7	24	24	1	24	24	24	24	174243	110645	71657.6	65396.3	64434.6	87073.7	168188	65257.7	72988.1	241881	117332	102479	196937	206611	101139	73630.4	119993
1164	1	sp|Q9NPR2|SEM4B_HUMAN					26	837	92765	Semaphorin-4B OS=Homo sapiens (Human) OX=9606 GN=SEMA4B PE=1 SV=4	26	26	1	26	26	26	26	177546	152637	95275.8	101641	111279	88294.8	103858	61427.1	93525.8	188265	116373	104732	194797	117197	110521	97174.2	119659
1262	1	sp|P01824|HV439_HUMAN_family		sp|P01824|HV439_HUMAN&sp|A0A087WSY4|HV432_HUMAN&tr|A0A0J9YWU9|A0A0J9YWU9_HUMAN	sp|A0A075B6R2|HV404_HUMAN, sp|A0A0C4DH34|HV428_HUMAN, sp|P01824|HV439_HUMAN&sp|A0A087WSY4|HV432_HUMAN&tr|A0A0J9YWU9|A0A0J9YWU9_HUMAN		36.8	125	13917	Immunoglobulin heavy variable 4-39 OS=Homo sapiens (Human) OX=9606 GN=IGHV4-39 PE=1 SV=2	42	8	0.19	42	8	27.757	8	125887	129029	135661	80384.1	109916	72653.6	75190.6	87572.2	132134	128766	123111	156827	188729	97429.1	142077	117337	118919
441	1	sp|P10599|THIO_HUMAN					77.1	105	11737	Thioredoxin OS=Homo sapiens (Human) OX=9606 GN=TXN PE=1 SV=3	9	9	1	9	9	9	9	128734	343760	142163	109727	90398.6	81203.1	103662	83070.7	61186.6	151537	109538	71083.5	135896	68857.5	135833	82845.5	118718
875	1	sp|Q13449|LSAMP_HUMAN					34	338	37393	Limbic system-associated membrane protein OS=Homo sapiens (Human) OX=9606 GN=LSAMP PE=1 SV=2	18	18	1	18	18	18	18	151100	122406	81026	93223.1	100578	95519	115131	69846.9	81422.6	217195	123245	140910	163223	109000	114043	117037	118432
78	1	sp|A8MV23|SERP3_HUMAN					14.9	424	46962	Serpin E3 OS=Homo sapiens (Human) OX=9606 GN=SERPINE3 PE=2 SV=2	8	8	1	8	8	8	8	76442.9	68574	111899	152587	101635	145558	88802	54633	142147	284841	164855	81004.5	110157	115562	96977.5	91425.9	117944
371	1	sp|P07320|CRGD_HUMAN					50.6	174	20738	Gamma-crystallin D OS=Homo sapiens (Human) OX=9606 GN=CRYGD PE=1 SV=3	13	13	1	13	13	13	13	245180	95394.8	102485	96134.3	93749.8	110825	152037	44632.1	75604.2	141271	88334.3	236662	111126	82437.1	89806.6	98258.6	116496
539	1	sp|P17936|IBP3_HUMAN					31.6	291	31674	Insulin-like growth factor-binding protein 3 OS=Homo sapiens (Human) OX=9606 GN=IGFBP3 PE=1 SV=2	9	9	1	9	9	9	9	98661.5	222790	73129.5	90172.4	112068	84312	88020.6	83545.9	80889.6	214782	118553	81552.4	164045	102384	105323	127737	115498
932	1	sp|Q16706|MA2A1_HUMAN			sp|P49641|MA2A2_HUMAN, sp|Q16706|MA2A1_HUMAN		16.4	1144	131139	Alpha-mannosidase 2 OS=Homo sapiens (Human) OX=9606 GN=MAN2A1 PE=1 SV=2	17	16	0.941	17	16	16.5	16	164402	156379	109143	76678.8	83732.1	87723.3	94035	73372.6	94427.9	136965	114456	146891	141721	108999	157544	101454	115495
856	1	sp|Q12797|ASPH_HUMAN					19.7	758	85862	Aspartyl/asparaginyl beta-hydroxylase OS=Homo sapiens (Human) OX=9606 GN=ASPH PE=1 SV=3	14	14	1	14	14	14	14	173356	117467	84459.4	89773.8	96719	97982.6	78511.3	79718.2	85129	172153	116912	120418	130607	137470	147172	109651	114844
920	1	sp|Q15828|CYTM_HUMAN					62.4	149	16511	Cystatin-M OS=Homo sapiens (Human) OX=9606 GN=CST6 PE=1 SV=1	11	11	1	11	11	11	11	139949	118721	91339.7	104998	118357	122902	188615	97652.5	85876.7	138325	72821.8	69657.1	116224	94780.7	130125	132965	113957
163	1	sp|O94856|NFASC_HUMAN					12	1347	150025	Neurofascin OS=Homo sapiens (Human) OX=9606 GN=NFASC PE=1 SV=4	14	14	1	14	14	14	14	157266	128150	89008.2	82664.4	90779.5	96814.3	109638	65355.7	84503.8	192347	100938	118702	170229	110946	120671	102417	113777
220	1	sp|P01344|IGF2_HUMAN					31.7	180	20140	Insulin-like growth factor II OS=Homo sapiens (Human) OX=9606 GN=IGF2 PE=1 SV=1	7	7	1	7	7	7	7	170613	118022	105185	96347	93121.2	99067.9	64590.7	87591.7	87570.9	167459	113626	127045	157931	52738.3	116295	132998	111888
885	1	sp|Q14055|CO9A2_HUMAN					5.1	689	65130	Collagen alpha-2(IX) chain OS=Homo sapiens (Human) OX=9606 GN=COL9A2 PE=1 SV=2	5	5	1	5	5	5	5	224003	135570	78519.9	78342.2	106659	80066.6	74064.4	56693	62725.4	206475	90890.3	105895	223596	110114	96118.8	57023.6	111672
1203	1	sp|Q9UBX7|KLK11_HUMAN					31.9	282	31059	Kallikrein-11 OS=Homo sapiens (Human) OX=9606 GN=KLK11 PE=1 SV=2	8	8	1	8	8	8	8	295883	114404	78260.5	87514.2	74910.1	106874	83039.4	60848.9	86077.4	187120	119435	78627.1	155717	72535.1	91810.1	93161	111639
550	1	sp|P19320|VCAM1_HUMAN					25.8	739	81275	Vascular cell adhesion protein 1 OS=Homo sapiens (Human) OX=9606 GN=VCAM1 PE=1 SV=1	19	19	1	19	19	19	19	161389	116628	94502.3	122419	107736	130004	79497.6	65284.7	85716.2	147692	94430.2	105424	140311	80508.3	119170	133604	111520
1025	1	sp|Q8NCC3|PAG15_HUMAN					26.7	412	46657	Phospholipase A2 group XV OS=Homo sapiens (Human) OX=9606 GN=PLA2G15 PE=1 SV=2	13	13	1	13	13	13	13	145978	104409	76642.9	86851.6	89508.7	97296.4	103263	61135.3	94035.8	191639	103369	106028	172089	104230	145439	101879	111487
380	1	sp|P07451|CAH3_HUMAN			sp|P00918|CAH2_HUMAN, sp|P07451|CAH3_HUMAN		45	260	29557	Carbonic anhydrase 3 OS=Homo sapiens (Human) OX=9606 GN=CA3 PE=1 SV=3	14	13	0.929	14	13	13.765	13	131909	293745	79569.3	67479.2	80965.3	62742	49623.6	81637.7	76267.8	73011.7	54655.3	61702.6	139621	117831	180142	224150	110941
103	1	sp|O15031|PLXB2_HUMAN					12.2	1838	205125	Plexin-B2 OS=Homo sapiens (Human) OX=9606 GN=PLXNB2 PE=1 SV=3	26	26	1	26	26	26	26	132449	119015	74536.7	71662.9	101146	85707.6	81382	56367.1	70373.6	272341	91609.5	134236	138947	98914.6	127941	110337	110435
299	1	sp|P03973|SLPI_HUMAN					44.7	132	14326	Antileukoproteinase OS=Homo sapiens (Human) OX=9606 GN=SLPI PE=1 SV=2	10	10	1	10	10	10	10	119327	106446	125010	85314	95907.5	99236.1	102408	68098.6	86178.6	171469	113819	102971	152725	99476.6	130641	99573.3	109913
1048	1	sp|Q8WY21|SORC1_HUMAN			sp|Q8WY21|SORC1_HUMAN, sp|Q9UPU3|SORC3_HUMAN		17.2	1168	129633	VPS10 domain-containing receptor SorCS1 OS=Homo sapiens (Human) OX=9606 GN=SORCS1 PE=1 SV=3	19	18	0.947	19	18	18.947	18	165294	124337	97903.1	78168.5	69310.5	77818.7	90169.2	135443	91557.6	149343	111729	111121	154321	95236.5	119120	81191.4	109504
694	1	sp|P42785|PCP_HUMAN					12.9	496	55799	Lysosomal Pro-X carboxypeptidase OS=Homo sapiens (Human) OX=9606 GN=PRCP PE=1 SV=1	9	9	1	9	9	9	9	146685	116434	83173.6	75019.1	82674.6	87453.5	96442	76376.3	92274.7	195126	105632	112209	128718	114094	122223	111900	109152
1218	1	sp|Q9UM22|EPDR1_HUMAN					24.1	224	25437	Mammalian ependymin-related protein 1 OS=Homo sapiens (Human) OX=9606 GN=EPDR1 PE=1 SV=2	8	8	1	8	8	8	8	158808	81476.8	61742	70444.9	74523.6	68971.3	99999.3	73195.8	100490	192789	120695	108457	183786	127554	135746	86351.4	109064
546	1	sp|P18669|PGAM1_HUMAN					33.1	254	28804	Phosphoglycerate mutase 1 OS=Homo sapiens (Human) OX=9606 GN=PGAM1 PE=1 SV=2	12	12	1	12	12	12	12	106079	251596	89165.7	90857.6	88952	68544.7	60914.1	59487.7	62559.2	127775	91243	66903	136037	145712	194422	100479	108795
516	1	sp|P15814|IGLL1_HUMAN			sp|A0M8Q6|IGLC7_HUMAN, sp|B9A064|IGLL5_HUMAN, sp|P0DOY2|IGLC2_HUMAN, sp|P15814|IGLL1_HUMAN		19.7	213	22963	Immunoglobulin lambda-like polypeptide 1 OS=Homo sapiens (Human) OX=9606 GN=IGLL1 PE=1 SV=1	10	9	0.9	10	9	9.111	9	115230	77241.2	140472	84010.6	67750.6	78709.8	79637.3	103999	134161	138951	117194	145353	156858	81323.4	115069	91495.2	107966
834	1	sp|Q06033|ITIH3_HUMAN					13.7	890	99848	Inter-alpha-trypsin inhibitor heavy chain H3 OS=Homo sapiens (Human) OX=9606 GN=ITIH3 PE=1 SV=2	15	15	1	15	15	15	15	83142.5	73882.2	187296	107827	107660	108263	58711.5	208928	78710.7	94613.6	95013.1	116539	72523.9	77774.4	110337	128842	106879
489	1	sp|P13796|PLSL_HUMAN			sp|P13796|PLSL_HUMAN, sp|P13797|PLST_HUMAN		25.4	627	70288	Plastin-2 OS=Homo sapiens (Human) OX=9606 GN=LCP1 PE=1 SV=6	15	12	0.8	15	12	14.25	12	110287	109624	111423	109281	87751.3	93951.7	68494.6	90831.3	80737.3	258395	104028	104062	97550.1	86910.3	105054	88986.6	106710
1131	1	sp|Q9GZX9|TWSG1_HUMAN					24.2	223	25017	Twisted gastrulation protein homolog 1 OS=Homo sapiens (Human) OX=9606 GN=TWSG1 PE=1 SV=1	11	11	1	11	11	11	11	158980	91638.9	81883.2	79086	109055	92586.4	77880.5	59784	84310.2	187286	85914.5	115854	165241	91274.9	121267	99888.3	106371
1249	1	sp|P07477|TRY1_HUMAN_family		sp|P07477|TRY1_HUMAN&sp|P07478|TRY2_HUMAN	CONT_010|gi|136429|sp|P00761|TRYP_PIG, sp|P07477|TRY1_HUMAN&sp|P07478|TRY2_HUMAN, sp|P35030|TRY3_HUMAN		11.7	247	26558	Trypsin-1 OS=Homo sapiens (Human) OX=9606 GN=PRSS1 PE=1 SV=1	37	29	0.784	37	29	30.215	29	141185	226417	58999.5	91218.4	59395.1	55342.3	72260.9	61682.1	83990.4	250503	101284	65808.2	153376	106095	71099.4	73622	104517
206	1	sp|P00915|CAH1_HUMAN					32.6	261	28870	Carbonic anhydrase 1 OS=Homo sapiens (Human) OX=9606 GN=CA1 PE=1 SV=2	6	6	1	6	6	6	6	13565.5	49313.8	15914.3	20832.4	29435.2	49809.5	24455	1.17659e+06	85853.2	108751	22726.6	11111.6	13998.8	11472.1	17245.9	11310.4	103899
88	1	sp|O00461|GOLI4_HUMAN					21.7	696	81879	Golgi integral membrane protein 4 OS=Homo sapiens (Human) OX=9606 GN=GOLIM4 PE=1 SV=1	10	10	1	10	10	10	10	134516	107631	53736.2	76951.4	89988.4	84795.5	90476.4	60609.9	60791	183659	104982	112466	155079	119285	146381	80212.3	103848
258	1	sp|P02458|CO2A1_HUMAN					10.8	1487	141784	Collagen alpha-1(II) chain OS=Homo sapiens (Human) OX=9606 GN=COL2A1 PE=1 SV=3	28	28	1	28	28	28	28	140552	99865.2	100883	81003.6	71647.8	71159.1	139862	55942	63234.9	185698	83858.1	79267.4	158764	124441	118884	71707.9	102923
1193	1	sp|Q9P2S2|NRX2A_HUMAN			sp|Q9P2S2|NRX2A_HUMAN, sp|Q9ULB1|NRX1A_HUMAN, sp|Q9Y4C0|NRX3A_HUMAN		16.3	1712	184980	Neurexin-2 OS=Homo sapiens (Human) OX=9606 GN=NRXN2 PE=2 SV=1	28	26	0.929	28	26	26.701	26	127904	115810	85415.6	88977.7	81837.8	100988	81222.7	73472.7	69274.7	155294	111742	102544	138094	90108.3	116362	97470.9	102282
850	1	sp|Q09328|MGT5A_HUMAN					14	741	84542	Alpha-1,6-mannosylglycoprotein 6-beta-N-acetylglucosaminyltransferase A OS=Homo sapiens (Human) OX=9606 GN=MGAT5 PE=1 SV=1	10	10	1	10	10	10	10	137424	142528	68389.5	62716	84804.9	87943.4	73722.6	52689.4	67755.4	133041	101282	103882	167654	104939	143458	96547.2	101798
707	1	sp|P48058|GRIA4_HUMAN					11	902	100870	Glutamate receptor 4 OS=Homo sapiens (Human) OX=9606 GN=GRIA4 PE=1 SV=2	12	12	1	12	12	12	12	119093	116410	74984	83291.8	86438	94585.7	74467.6	63543.2	78757.1	156703	121827	96990.7	136755	103841	116172	91550.7	100963
64	1	sp|A0A0C4DH34|HV428_HUMAN			sp|A0A087WSY4|HV432_HUMAN, sp|A0A0C4DH34|HV428_HUMAN, sp|P01824|HV439_HUMAN, tr|A0A0J9YWU9|A0A0J9YWU9_HUMAN		33.3	117	13124	Immunoglobulin heavy variable 4-28 OS=Homo sapiens (Human) OX=9606 GN=IGHV4-28 PE=3 SV=1	17	11	0.647	17	11	14.474	11	173885	66286	109856	65150.4	104427	70937.5	71472.8	106865	100719	146311	125890	114350	110853	87786.4	103686	56351	100927
869	1	sp|Q13275|SEM3F_HUMAN					29.2	785	88380	Semaphorin-3F OS=Homo sapiens (Human) OX=9606 GN=SEMA3F PE=2 SV=2	21	21	1	21	21	21	21	136417	110498	75931	75881.9	77587.8	87746.8	95648.6	58387.1	74738.6	149871	102619	95141.2	158148	115375	108537	77518.1	100003
1015	1	sp|Q8N3J6|CADM2_HUMAN					23.2	435	47553	Cell adhesion molecule 2 OS=Homo sapiens (Human) OX=9606 GN=CADM2 PE=2 SV=1	13	13	1	13	13	13	13	138923	86960.1	63155.3	78585.2	81680.4	90220.7	90878.9	56886.1	79986	157864	92726.1	97547.5	158687	99141.6	119601	97184	99376.7
612	1	sp|P26572|MGAT1_HUMAN					23.6	445	50878	Alpha-1,3-mannosyl-glycoprotein 2-beta-N-acetylglucosaminyltransferase OS=Homo sapiens (Human) OX=9606 GN=MGAT1 PE=1 SV=2	11	11	1	11	11	11	11	120229	189020	82803	62822.1	87691	69578.8	68656.6	67506.5	72536.5	147649	85487.9	105933	116982	98182.2	119845	87210.7	98883.4
864	1	sp|Q13217|DNJC3_HUMAN					21.2	504	57579	DnaJ homolog subfamily C member 3 OS=Homo sapiens (Human) OX=9606 GN=DNAJC3 PE=1 SV=1	11	11	1	11	11	11	11	122632	190048	78384.6	69314.1	103193	69529	65382.1	56379.1	61178.9	110711	94137.9	95511.3	129502	105423	129925	93054.4	98394.1
939	1	sp|Q4KMG0|CDON_HUMAN					8.4	1287	139145	Cell adhesion molecule-related/down-regulated by oncogenes OS=Homo sapiens (Human) OX=9606 GN=CDON PE=1 SV=2	10	10	1	10	10	10	10	117815	136052	60800.5	84815.9	86487.8	90469	80546.1	52678.5	66785.4	160086	106235	89300.6	143577	103158	110861	76832.9	97906.3
852	1	sp|Q0P6D2|DIK1C_HUMAN					12.2	419	46420	Divergent protein kinase domain 1C OS=Homo sapiens (Human) OX=9606 GN=DIPK1C PE=2 SV=3	8	8	1	8	8	8	8	144409	102711	66185.4	66691.1	67772.9	90052.5	67710.8	59151.3	72878.6	138699	103418	119801	106625	123477	139332	95066.9	97748.9
817	1	sp|Q01469|FABP5_HUMAN					62.2	135	15164	Fatty acid-binding protein 5 OS=Homo sapiens (Human) OX=9606 GN=FABP5 PE=1 SV=3	12	12	1	12	12	12	12	129820	293346	70453.4	95057.8	54751.4	62398.8	63118	83003.9	62796.2	92489.1	88243.6	83736	127689	69012	98834.8	87208	97622.4
1108	1	sp|Q9BQT9|CSTN3_HUMAN					15.4	956	106096	Calsyntenin-3 OS=Homo sapiens (Human) OX=9606 GN=CLSTN3 PE=1 SV=1	16	16	1	16	16	16	16	125475	92258.6	61711.5	75476.7	84758.2	77067.1	99455.9	60116.9	78797.3	172081	98681.5	86052.2	137937	144061	97146	70584.4	97603.8
706	1	sp|P47972|NPTX2_HUMAN					20	431	47041	Neuronal pentraxin-2 OS=Homo sapiens (Human) OX=9606 GN=NPTX2 PE=1 SV=2	8	8	1	8	8	8	8	131832	112217	64850.3	64661.1	80223.1	76610.7	73987.5	49744.8	66971.8	165292	109905	85030	141043	111115	114459	82995.1	95683.6
305	1	sp|P04070|PROC_HUMAN					15.6	461	52071	Vitamin K-dependent protein C OS=Homo sapiens (Human) OX=9606 GN=PROC PE=1 SV=1	5	5	1	5	5	5	5	133459	132116	88011.9	111277	76023.5	92432.8	60914	113515	70388.2	103836	93002	93086.3	85372.4	84663.2	87391.7	93630.8	94945
614	1	sp|P26927|HGFL_HUMAN					19.7	711	80319	Hepatocyte growth factor-like protein OS=Homo sapiens (Human) OX=9606 GN=MST1 PE=1 SV=2	15	15	1	15	15	15	15	94342.1	84440.4	83109.9	100281	96702.3	103127	73632.4	100397	57634.1	105130	97910.3	98886.1	105489	105159	104386	106830	94841.1
1125	1	sp|Q9BYJ0|FGFP2_HUMAN					42.6	223	24581	Fibroblast growth factor-binding protein 2 OS=Homo sapiens (Human) OX=9606 GN=FGFBP2 PE=1 SV=1	12	12	1	12	12	12	12	108117	101561	73787.1	74742.2	115479	57192.4	58442.1	64327.3	58990.5	128702	69796.8	69051.5	188255	73197.1	216714	54543.8	94556.2
1170	1	sp|Q9NR99|MXRA5_HUMAN					5.7	2828	312147	Matrix-remodeling-associated protein 5 OS=Homo sapiens (Human) OX=9606 GN=MXRA5 PE=1 SV=3	17	17	1	17	17	17	17	123646	130406	102006	82126.5	115959	78350.8	66482.4	67891.9	71792.1	87456.5	91518.3	93307.7	111050	99815.7	95881.7	92859.1	94409.3
1191	1	sp|Q9P121|NTRI_HUMAN			sp|Q14982|OPCM_HUMAN, sp|Q9P121|NTRI_HUMAN		32	344	37971	Neurotrimin OS=Homo sapiens (Human) OX=9606 GN=NTM PE=1 SV=1	12	10	0.833	12	10	11.538	10	133064	64263.8	77508.6	81317.4	83911.7	82563.3	77578.1	70060.6	91842	126211	93748.3	86845.4	134503	114210	84222.3	101437	93955.4
435	1	sp|P10253|LYAG_HUMAN					21.1	952	105323	Lysosomal alpha-glucosidase OS=Homo sapiens (Human) OX=9606 GN=GAA PE=1 SV=4	16	16	1	16	16	16	16	118829	103953	80943.2	77465.8	86386.3	78455	76769.8	64688.9	74620.2	151474	88222.7	90781.6	86137.7	87191.1	134213	89111.2	93077.7
407	1	sp|P08670|VIME_HUMAN			CONT_071|gi|181400, CONT_073|gi|87303|pir||JS0487, CONT_089|gi|71536|pir||KRHU2, CONT_129|gi|1346344|sp|P02538|K2CA_HUMAN, CONT_130|gi|1346345|sp|P04259|K2CB_HUMAN, CONT_131|gi|1346346|sp|P48666|K2CC_HUMAN, CONT_132|gi|1346348|sp|P48668|K2CE_HUMAN, CONT_133|gi|1346349|sp|P48669|K2CF_HUMAN, CONT_140|gi|88045|pir||S05602, CONT_143|gi|88054|pir||A22940, CONT_154|gi|1181996, CONT_173|gi|1903218|gnl|P…		30.9	466	53651	Vimentin OS=Homo sapiens (Human) OX=9606 GN=VIM PE=1 SV=4	20	13	0.65	20	13	14.283	13	59883.3	402578	50894.1	69576.4	103756	47471.8	58385.3	38245.2	43293.5	179676	74065.7	67096.2	78496.7	79882.8	62411.2	68135.3	92740.5
207	1	sp|P00918|CAH2_HUMAN			sp|P00918|CAH2_HUMAN, sp|P07451|CAH3_HUMAN		23.1	260	29246	Carbonic anhydrase 2 OS=Homo sapiens (Human) OX=9606 GN=CA2 PE=1 SV=2	5	4	0.8	5	4	4.235	4	100648	250807	46371.7	58215.9	55927.3	56354.2	43049.3	159492	52970.5	97805.8	41737	45708.9	108164	74343	167964	119257	92426
1172	1	sp|Q9NRR1|CYTL1_HUMAN					36	136	15577	Cytokine-like protein 1 OS=Homo sapiens (Human) OX=9606 GN=CYTL1 PE=1 SV=1	6	6	1	6	6	6	6	86709.3	120011	99033.9	89421.5	61237.2	131870	50917.6	34891.8	63759.6	156098	122196	87287.9	123360	45697.6	85911.4	119168	92348.1
452	1	sp|P11117|PPAL_HUMAN					14.2	423	48344	Lysosomal acid phosphatase OS=Homo sapiens (Human) OX=9606 GN=ACP2 PE=1 SV=3	6	6	1	6	6	6	6	106919	114142	70693.5	74088.7	79874.9	78783.4	82130.4	64397.1	60431.1	138872	89948.1	91701.8	112723	98416.1	120683	79872.3	91479.8
611	1	sp|P26447|S10A4_HUMAN					49.5	101	11728	Protein S100-A4 OS=Homo sapiens (Human) OX=9606 GN=S100A4 PE=1 SV=1	6	6	1	6	6	6	6	52940.6	390609	126954	76379.8	67683.6	59426.8	37522.1	40440.3	34773.3	50867.4	66782.9	26761.1	89543.8	50756.3	195694	63011.7	89384.1
308	1	sp|P04083|ANXA1_HUMAN					32.4	346	38714	Annexin A1 OS=Homo sapiens (Human) OX=9606 GN=ANXA1 PE=1 SV=2	9	9	1	9	9	9	9	62062.5	214941	126856	79708.2	61109.3	65331.7	83357.6	56511.2	58365.6	151961	78380	60968.5	79652.5	58996.7	120864	70311.8	89336.1
1076	1	sp|Q96GW7|PGCB_HUMAN					12.2	911	99117	Brevican core protein OS=Homo sapiens (Human) OX=9606 GN=BCAN PE=1 SV=2	12	12	1	12	12	12	12	125203	124613	70961.4	76379.6	59795.5	74613.5	70184.5	44959.9	67717.4	166869	108517	61123.2	142747	73503.3	74085.5	84069.2	89083.9
700	1	sp|P45877|PPIC_HUMAN					27.8	212	22763	Peptidyl-prolyl cis-trans isomerase C OS=Homo sapiens (Human) OX=9606 GN=PPIC PE=1 SV=1	5	5	1	5	5	5	5	102345	86045.2	76201.6	101435	66559.2	77354.6	65616.7	70170.2	69896.6	166444	93189.3	69542.3	141510	73196.9	90123.3	74700.4	89020.6
986	1	sp|Q7Z7M0|MEGF8_HUMAN					11.5	2845	303098	Multiple epidermal growth factor-like domains protein 8 OS=Homo sapiens (Human) OX=9606 GN=MEGF8 PE=1 SV=2	33	33	1	33	33	33	33	129338	85021.4	63290.3	64683.6	65580.4	65898.6	69249.8	58327.5	62786	145271	81819.9	96927	109346	128942	100487	90322.3	88580.7
831	1	sp|Q03591|FHR1_HUMAN			sp|P08603|CFAH_HUMAN, sp|P36980|FHR2_HUMAN, sp|Q03591|FHR1_HUMAN, sp|Q9BXR6|FHR5_HUMAN		51.2	330	37650	Complement factor H-related protein 1 OS=Homo sapiens (Human) OX=9606 GN=CFHR1 PE=1 SV=2	50	10	0.2	50	10	20.196	10	128809	118273	72733.8	56938.7	66721.9	62389.1	86562.5	71975.8	48637.1	193117	82766.5	59641.7	96989.1	77767.1	66576.2	112738	87664.7
244	1	sp|P01833|PIGR_HUMAN					17.4	764	83283	Polymeric immunoglobulin receptor OS=Homo sapiens (Human) OX=9606 GN=PIGR PE=1 SV=4	14	14	1	14	14	14	14	74462.9	95187.4	153284	42520.4	47457.9	44073.1	100804	72577.1	28554	246785	57799.5	77781.6	81274	53546.8	128148	97981.5	87639.8
557	1	sp|P20472|PRVA_HUMAN					40	110	12059	Parvalbumin alpha OS=Homo sapiens (Human) OX=9606 GN=PVALB PE=1 SV=2	6	6	1	6	6	6	6	145925	45258.1	54911.6	69430.4	90798.2	93594.8	50039.5	67581.6	87817.9	92473.7	96469.1	81166.4	104608	108693	101101	101312	86948.7
221	1	sp|P01593|KVD33_HUMAN (+1)	sp|P01593|KVD33_HUMAN&sp|P01594|KV133_HUMAN		sp|A0A075B6S5|KV127_HUMAN, sp|A0A0B4J2D9|KVD13_HUMAN, sp|A0A0C4DH72|KV106_HUMAN, sp|P01593|KVD33_HUMAN, sp|P01597|KV139_HUMAN, sp|P01599|KV117_HUMAN, sp|P04430|KV116_HUMAN, tr|A0A0G2JRQ6|A0A0G2JRQ6_HUMAN		62.4	117	12848	Immunoglobulin kappa variable 1D-33 OS=Homo sapiens (Human) OX=9606 GN=IGKV1D-33 PE=1 SV=2	39	14	0.359	39	14	21.719	14	74221.4	87757.4	91296.9	52416.6	92946.5	46605	81757.2	84100.3	103355	118892	80588.5	65011.3	114306	68111.9	135170	91686.9	86763.9
1236	1	sp|Q9Y646|CBPQ_HUMAN					19.9	472	51887	Carboxypeptidase Q OS=Homo sapiens (Human) OX=9606 GN=CPQ PE=1 SV=1	11	11	1	11	11	11	11	118037	79489.2	65425.4	70171.5	67901.8	69207.9	61592.4	59467.3	55566.8	152289	80000.3	84965.9	145055	82528.5	112982	79508	86511.8
950	1	sp|Q5VU97|CAHD1_HUMAN					10.7	1274	142288	VWFA and cache domain-containing protein 1 OS=Homo sapiens (Human) OX=9606 GN=CACHD1 PE=2 SV=2	16	16	1	16	16	16	16	104052	95266.4	61301.1	74338.5	74858.4	81845.5	71472.1	50506.6	58822.3	144402	89541.9	83613.9	109184	86378.2	112616	76040.2	85890
1105	1	sp|Q99983|OMD_HUMAN					11.9	421	49492	Osteomodulin OS=Homo sapiens (Human) OX=9606 GN=OMD PE=1 SV=1	7	7	1	7	7	7	7	129586	125333	75848	91424	92982	89040	60998.4	59467.4	78051.1	122792	88296.6	57641.1	77317.8	96435.7	73539.7	52761.6	85719.6
480	1	sp|P13611|CSPG2_HUMAN					2.8	3396	372816	Versican core protein OS=Homo sapiens (Human) OX=9606 GN=VCAN PE=1 SV=3	10	10	1	10	10	10	10	129598	75866.5	41322.7	78083.8	48011.5	96957.6	49945.7	54606.5	55440.1	194200	88271.4	64915.4	140234	47709	97057.8	102781	85312.5
1049	1	sp|Q8WZA1|PMGT1_HUMAN					16.2	660	75251	Protein O-linked-mannose beta-1,2-N-acetylglucosaminyltransferase 1 OS=Homo sapiens (Human) OX=9606 GN=POMGNT1 PE=1 SV=2	11	11	1	11	11	11	11	111167	92083.5	60814.3	62898.5	74669.5	74801	81505.8	54992.7	65218.2	142795	82849.3	71616.8	117456	94405.5	101126	75447.6	85240.4
181	1	sp|O95965|ITGBL_HUMAN					17.2	494	53921	Integrin beta-like protein 1 OS=Homo sapiens (Human) OX=9606 GN=ITGBL1 PE=2 SV=1	12	12	1	12	12	12	12	71587	149309	70162	65241.7	67620.6	74995.8	135041	56470.1	64432.5	141278	84810.7	80803.7	83247.5	76180.9	49646	92387.7	85200.9
160	1	sp|O76061|STC2_HUMAN					22.2	302	33248	Stanniocalcin-2 OS=Homo sapiens (Human) OX=9606 GN=STC2 PE=1 SV=1	5	5	1	5	5	5	5	114582	78446.6	66027	63938.7	60711.9	77472.3	58759.2	59265.2	57858.8	135685	88213.5	85651	120860	90038.7	104937	97334	84986.2
735	1	sp|P52209|6PGD_HUMAN					16.6	483	53139	6-phosphogluconate dehydrogenase, decarboxylating OS=Homo sapiens (Human) OX=9606 GN=PGD PE=1 SV=3	6	6	1	6	6	6	6	60779	289450	64720.7	76429	59613.2	50834.3	40305.4	61228.8	38831.3	178194	65982	37531.5	76105.7	49295.2	143344	65797.4	84902.6
503	1	sp|P14625|ENPL_HUMAN			sp|P08238|HS90B_HUMAN, sp|P14625|ENPL_HUMAN		17.7	803	92468	Endoplasmin OS=Homo sapiens (Human) OX=9606 GN=HSP90B1 PE=1 SV=1	13	12	0.923	13	12	12.8	12	102224	134601	65171.2	66927.2	77346.5	61848.1	61515.6	60475.9	54623.7	152985	89302.5	75134.3	110321	70515.1	105278	69050.4	84832.5
322	1	sp|P04430|KV116_HUMAN			sp|A0A075B6H7|KV37_HUMAN, sp|A0A075B6S5|KV127_HUMAN, sp|A0A087WSZ0|KVD08_HUMAN, sp|A0A0B4J2D9|KVD13_HUMAN, sp|A0A0C4DH25|KVD20_HUMAN, sp|A0A0C4DH67|KV108_HUMAN, sp|A0A0C4DH72|KV106_HUMAN, sp|A0A0C4DH73|KV112_HUMAN, sp|P01593|KVD33_HUMAN, sp|P01597|KV139_HUMAN, sp|P01599|KV117_HUMAN, sp|P01619|KV320_HUMAN, sp|P04430|KV116_HUMAN, sp|P04433|KV311_HUMAN, sp|P06312|KV401_HUMAN, tr|A0A0G2JRQ6|A0A0G2JRQ…		70.1	117	12618	Immunoglobulin kappa variable 1-16 OS=Homo sapiens (Human) OX=9606 GN=IGKV1-16 PE=1 SV=2	34	8	0.235	34	8	11.578	8	64786.6	97151.9	86993.8	81186.9	67949.9	70729.5	75862.3	57415.3	94364.6	94153.6	132119	55525.9	166855	61261.1	67823.7	77537.6	84482.3
218	1	sp|P01040|CYTA_HUMAN					76.5	98	11006	Cystatin-A OS=Homo sapiens (Human) OX=9606 GN=CSTA PE=1 SV=1	9	9	1	9	9	9	9	103731	197094	59731.3	74080.7	77888.2	44385.5	84907.7	49874.4	46876.6	195239	67753	71754.2	115192	49481.9	64232.9	49062.5	84455.2
302	1	sp|P04040|CATA_HUMAN					15.4	527	59755	Catalase OS=Homo sapiens (Human) OX=9606 GN=CAT PE=1 SV=3	13	13	1	13	13	13	13	117540	163444	43709	56564.9	60332.7	47092.6	76297.9	173390	47763.1	205924	67188	61993.7	83286.6	44856.6	52757.5	47924.8	84379.1
54	1	sp|A0A0B4J1X5|HV374_HUMAN			sp|A0A0B4J1V0|HV315_HUMAN, sp|A0A0B4J1V6|HV373_HUMAN, sp|A0A0B4J1X5|HV374_HUMAN, sp|A0A0B4J1X8|HV343_HUMAN, sp|A0A0B4J1Y9|HV372_HUMAN, sp|A0A0C4DH32|HV320_HUMAN, sp|A0A0C4DH35|HV335_HUMAN, sp|A0A0J9YVY3|HV741_HUMAN, sp|P01762|HV311_HUMAN, sp|P01764|HV323_HUMAN, sp|P01766|HV313_HUMAN, sp|P01767|HV353_HUMAN, sp|P01768|HV330_HUMAN, sp|P01780|HV307_HUMAN, sp|P01782|HV309_HUMAN, sp|P0DP02|HVC33_HUMAN,…		59	117	12839	Immunoglobulin heavy variable 3-74 OS=Homo sapiens (Human) OX=9606 GN=IGHV3-74 PE=3 SV=1	61	4	0.066	61	4	12.212	4	89757.6	60420.9	85791.4	61354.5	56660.1	53993.8	73208.5	127236	97058	101198	85208	90417.5	149578	79442.2	92529.6	42285.5	84133.7
561	1	sp|P20849|CO9A1_HUMAN					5.2	921	91868	Collagen alpha-1(IX) chain OS=Homo sapiens (Human) OX=9606 GN=COL9A1 PE=1 SV=3	6	6	1	6	6	6	6	152879	105318	61616.2	68017.3	74666.7	66704.5	67459.2	45994.2	49839	148689	75323.3	75714.7	158967	74559.1	71837.7	48056.4	84102.5
405	1	sp|P08581|MET_HUMAN					11.9	1390	155540	Hepatocyte growth factor receptor OS=Homo sapiens (Human) OX=9606 GN=MET PE=1 SV=4	15	15	1	15	15	15	15	93873.5	94012.1	74493.1	76668	70543.5	80861.4	50004.8	58460.7	65480.9	128029	116859	87129.5	98788.5	74714.6	96762.6	72324.3	83687.9
640	1	sp|P30101|PDIA3_HUMAN					24.4	505	56782	Protein disulfide-isomerase A3 OS=Homo sapiens (Human) OX=9606 GN=PDIA3 PE=1 SV=4	12	12	1	12	12	12	12	102430	121159	65689.8	63496.1	84763.6	63133.5	70081.8	46343.6	55511.4	144524	74221.6	82800.1	108313	88119.1	93938.4	70809.8	83458.4
900	1	sp|Q14697|GANAB_HUMAN					14.8	944	106873	Neutral alpha-glucosidase AB OS=Homo sapiens (Human) OX=9606 GN=GANAB PE=1 SV=3	12	12	1	12	12	12	12	108894	114206	62862.4	64876.1	66481.3	71631.6	51712.2	49198.6	59993.9	130789	69830.8	96116.3	123929	93247	94381.7	76337.8	83405.5
705	1	sp|P47929|LEG7_HUMAN					39	136	15075	Galectin-7 OS=Homo sapiens (Human) OX=9606 GN=LGALS7B PE=1 SV=2	8	8	1	8	8	8	8	103314	131211	104961	91703.5	76579	46305.6	120904	41861.7	45127	168128	65085.8	48331.8	124941	53442.1	62590.9	48173.4	83291.2
418	1	sp|P09668|CATH_HUMAN					18.5	335	37393	Pro-cathepsin H OS=Homo sapiens (Human) OX=9606 GN=CTSH PE=1 SV=4	8	8	1	8	8	8	8	87589.5	69089	66854	87956.4	99470.1	88714.4	53916.5	72972.4	49395.1	86592.6	87619.4	105526	80446.4	110601	119309	66034.9	83255.5
1118	1	sp|Q9BWS9|CHID1_HUMAN					18.6	393	44940	Chitinase domain-containing protein 1 OS=Homo sapiens (Human) OX=9606 GN=CHID1 PE=1 SV=1	8	8	1	8	8	8	8	127471	77378.4	64730.1	63623.7	57232.8	66476.5	69050.2	60004.6	46139.8	177173	68967	82482	102007	108189	79068.1	74017.8	82750.6
642	1	sp|P30740|ILEU_HUMAN			sp|P29508|SPB3_HUMAN, sp|P30740|ILEU_HUMAN, sp|P48594|SPB4_HUMAN, sp|P50452|SPB8_HUMAN		24.8	379	42741	Leukocyte elastase inhibitor OS=Homo sapiens (Human) OX=9606 GN=SERPINB1 PE=1 SV=1	10	9	0.9	10	9	9.321	9	71392.6	160056	180145	88123.5	60935.3	50614.6	66845.6	62182.7	41168.5	101378	56770.9	47419.6	72170.8	61834.4	139766	58046.8	82428.1
99	1	sp|O14791|APOL1_HUMAN					15.6	398	43974	Apolipoprotein L1 OS=Homo sapiens (Human) OX=9606 GN=APOL1 PE=1 SV=5	7	7	1	7	7	7	7	119199	62202.1	93419.6	83312.8	71187.7	82182.6	47743.9	174552	69569.9	73763.7	97462.7	57217.5	57850.1	52112.9	97643.9	71189.3	81913.1
242	1	sp|P01817|HV205_HUMAN			sp|A0A0C4DH43|HV70D_HUMAN, sp|P01814|HV270_HUMAN, sp|P01817|HV205_HUMAN		61.3	119	13231	Immunoglobulin heavy variable 2-5 OS=Homo sapiens (Human) OX=9606 GN=IGHV2-5 PE=1 SV=2	17	14	0.824	17	14	15.68	14	78584.5	102570	67104.3	68029	40497.3	61344.3	68648.8	87123.7	86632.7	145342	60720.5	103106	114792	95073.4	65482.5	58954.1	81500.2
886	1	sp|Q14112|NID2_HUMAN					13.7	1375	151252	Nidogen-2 OS=Homo sapiens (Human) OX=9606 GN=NID2 PE=1 SV=3	15	15	1	15	15	15	15	116589	81389.5	60785.1	56702.4	87334.9	57308	69394.4	61759.6	58745.4	145866	80923.9	66106.5	124186	81743.3	75630.2	71362.6	80989.1
1095	1	sp|Q99519|NEUR1_HUMAN					35.2	415	45467	Sialidase-1 OS=Homo sapiens (Human) OX=9606 GN=NEU1 PE=1 SV=1	16	16	1	16	16	16	16	105979	95414	47889.6	59818.8	59395.4	73141	82596.3	41209.1	68012.7	144312	81305.2	77549.6	122922	74928.8	85617.4	74716.4	80925.4
989	1	sp|Q86SR1|GLT10_HUMAN					18.9	603	68991	Polypeptide N-acetylgalactosaminyltransferase 10 OS=Homo sapiens (Human) OX=9606 GN=GALNT10 PE=1 SV=2	11	11	1	11	11	11	11	112215	97564.2	68419.2	62766.5	71181.3	55345	82104.1	50811.3	59129.2	137386	82735.6	75959.9	107276	91146.4	78858.6	57455.3	80647.1
256	1	sp|P02042|HBD_HUMAN			sp|P02042|HBD_HUMAN, sp|P68871|HBB_HUMAN		61.2	147	16055	Hemoglobin subunit delta OS=Homo sapiens (Human) OX=9606 GN=HBD PE=1 SV=2	25	4	0.16	25	4	6.4	4	11940.8	50463.2	12471.8	17227.1	47890.4	35437.8	16334	787825	71307.3	141209	12605.9	29655.3	13824.5	21128.9	9341.78	11113.8	80611
748	1	sp|P54803|GALC_HUMAN					11.5	685	77063	Galactocerebrosidase OS=Homo sapiens (Human) OX=9606 GN=GALC PE=1 SV=3	8	8	1	8	8	8	8	119273	85413.5	68665.7	56252.9	74995.3	58350.4	68421.5	47391.7	67392.7	118731	69085.1	75868.2	118794	110346	60512.6	73570.1	79566.5
847	1	sp|Q08431|MFGM_HUMAN					17.1	387	43104	Lactadherin OS=Homo sapiens (Human) OX=9606 GN=MFGE8 PE=1 SV=3	6	6	1	6	6	6	6	104639	128327	38641.5	72347.4	61036	69272.3	62862.2	40400	48070.2	134233	77613	61917.9	107063	111190	82633.8	69560.5	79363
832	1	sp|Q04756|HGFA_HUMAN					12.7	655	70681	Hepatocyte growth factor activator OS=Homo sapiens (Human) OX=9606 GN=HGFAC PE=1 SV=1	6	6	1	6	6	6	6	80476.7	58380.1	85062.5	87549.2	64824.1	88131.9	70477.5	116698	61930.6	84973.9	103032	115428	46990.5	61746.7	71251.9	66249	78950.1
303	1	sp|P04062|GLCM_HUMAN					18.3	536	59716	Lysosomal acid glucosylceramidase OS=Homo sapiens (Human) OX=9606 GN=GBA PE=1 SV=3	12	12	1	12	12	12	12	89094.2	113603	50284.4	62392.8	64813.7	69267.6	61589.6	64598	51483.6	134729	72681.4	72123.5	104500	85168.8	84700.5	72842.6	78367
1222	1	sp|Q9UNW1|MINP1_HUMAN					30	487	55051	Multiple inositol polyphosphate phosphatase 1 OS=Homo sapiens (Human) OX=9606 GN=MINPP1 PE=1 SV=1	16	16	1	16	16	16	16	99489.4	62333.5	62204.1	62996.8	68595.1	80501.6	62908.7	54463.7	60773	107955	85559.6	73007.6	98995.3	84034.5	101348	79363	77783.1
326	1	sp|P04746|AMYP_HUMAN					25.6	511	57706	Pancreatic alpha-amylase OS=Homo sapiens (Human) OX=9606 GN=AMY2A PE=1 SV=2	11	11	1	11	11	11	11	67678.1	94288.6	59064.5	71599.5	65220.9	56816	101303	48218.2	69268.9	111049	97855.2	75329.9	91535	76044.1	62283.8	84925.7	77030.1
413	1	sp|P09382|LEG1_HUMAN					34.8	135	14716	Galectin-1 OS=Homo sapiens (Human) OX=9606 GN=LGALS1 PE=1 SV=2	6	6	1	6	6	6	6	70697.3	115728	50645	52307.6	39125.8	65965.4	63654.8	46029.5	61634.8	98376.6	65677.6	90074.6	120302	133221	75445.8	80628.9	76844.7
1073	1	sp|Q96FE7|P3IP1_HUMAN					20.5	263	28248	Phosphoinositide-3-kinase-interacting protein 1 OS=Homo sapiens (Human) OX=9606 GN=PIK3IP1 PE=1 SV=2	8	8	1	8	8	8	8	135284	55565.5	46804.9	55657.4	67305	62296.7	73398	27088.2	64615.3	159617	65498.6	53086.6	153734	79697.8	68147.5	59890	76730.4
884	1	sp|Q14050|CO9A3_HUMAN					6.7	684	63615	Collagen alpha-3(IX) chain OS=Homo sapiens (Human) OX=9606 GN=COL9A3 PE=1 SV=2	16	16	1	16	16	16	16	132045	85989.2	65285.3	61411.2	71684.2	62925.3	49482.7	50627.4	48713.6	135265	77294.4	90010.3	112943	61193.5	74252.9	45225.5	76521.8
781	1	sp|P62805|H4_HUMAN					40.8	103	11367	Histone H4 OS=Homo sapiens (Human) OX=9606 GN=H4-16 PE=1 SV=2	10	10	1	10	10	10	10	31084.7	106949	24483.8	28033.9	33160.4	39786.4	103065	45187.2	33882.1	478446	60431.5	37058.3	39487.9	64817.9	45218.3	43939.5	75939.5
720	1	sp|P49641|MA2A2_HUMAN			sp|P49641|MA2A2_HUMAN, sp|Q16706|MA2A1_HUMAN		19.9	1150	130537	Alpha-mannosidase 2x OS=Homo sapiens (Human) OX=9606 GN=MAN2A2 PE=2 SV=3	17	16	0.941	17	16	16.5	16	85532.5	109249	63776.4	61389.5	58081.5	66553.8	57036.1	52633.1	63632	114628	84525.8	77946.5	79990.6	81532.8	76849.7	73509	75429.1
1180	1	sp|Q9NX62|IMPA3_HUMAN					20.6	359	38681	Golgi-resident adenosine 3',5'-bisphosphate 3'-phosphatase OS=Homo sapiens (Human) OX=9606 GN=BPNT2 PE=1 SV=1	7	7	1	7	7	7	7	71391.2	85551.8	54132.7	50931.4	82645.7	56653.8	59269.5	51318.1	60061.6	123341	80051.6	99761.9	97449.8	73500.6	83343.2	63371.9	74548.5
66	1	sp|A0A0C4DH38|HV551_HUMAN			sp|A0A0B4J2H0|HV69D_HUMAN, sp|A0A0C4DH29|HV103_HUMAN, sp|A0A0C4DH31|HV118_HUMAN, sp|A0A0C4DH38|HV551_HUMAN, sp|A0A0G2JMI3|HV692_HUMAN, sp|A0A0J9YXX1|HV5X1_HUMAN, sp|P01742|HV169_HUMAN, sp|P01743|HV146_HUMAN, sp|P0DP01|HV108_HUMAN, sp|P23083|HV102_HUMAN, tr|A0A075B7D0|A0A075B7D0_HUMAN		57.3	117	12674	Immunoglobulin heavy variable 5-51 OS=Homo sapiens (Human) OX=9606 GN=IGHV5-51 PE=3 SV=1	39	25	0.641	39	25	36.097	25	70309.1	48378.6	87518.6	42001.8	76469.3	36435.7	61064	72346.2	99614.5	121342	72375.9	109616	99207.2	72743.7	59579	56069.6	74067
1132	1	sp|Q9GZZ8|LACRT_HUMAN					27.5	138	14246	Extracellular glycoprotein lacritin OS=Homo sapiens (Human) OX=9606 GN=LACRT PE=1 SV=1	4	4	1	4	4	4	4	81942.9	213195	73870.6	49730.9	26157.8	23206.7	40322.6	30393	51133.8	83135.8	74748.1	29798.3	102506	44510.5	205165	24050.4	72116.7
1215	1	sp|Q9ULB1|NRX1A_HUMAN			sp|Q9P2S2|NRX2A_HUMAN, sp|Q9ULB1|NRX1A_HUMAN, sp|Q9Y4C0|NRX3A_HUMAN		17.3	1477	161881	Neurexin-1 OS=Homo sapiens (Human) OX=9606 GN=NRXN1 PE=1 SV=1	23	16	0.696	23	16	17.877	16	83108.3	91374.9	58113.3	61220.4	62132.3	63034.6	59081.2	52293.8	53688.5	114521	79337	67756.8	86836.7	73008	80581.1	66172.3	72016.2
963	1	sp|Q6UWP8|SBSN_HUMAN					30.3	590	60540	Suprabasin OS=Homo sapiens (Human) OX=9606 GN=SBSN PE=1 SV=2	9	9	1	9	9	9	9	109475	99109.3	49511.3	45505.5	46854.4	47251.7	57699.4	52605.8	53542.1	150623	71618.9	60861.5	103516	69574.6	72097.8	61639.4	71967.9
304	1	sp|P04066|FUCO_HUMAN					23.4	466	53688	Tissue alpha-L-fucosidase OS=Homo sapiens (Human) OX=9606 GN=FUCA1 PE=1 SV=4	11	11	1	11	11	11	11	132696	53012.6	87341.4	50051.3	64417.3	49825.8	42745.5	44426.7	54447.3	96543.9	56458.2	79290.8	88308.2	70988.9	107095	71973.3	71851.4
100	1	sp|O14793|GDF8_HUMAN			sp|O14793|GDF8_HUMAN, sp|O95390|GDF11_HUMAN		28.3	375	42750	Growth/differentiation factor 8 OS=Homo sapiens (Human) OX=9606 GN=MSTN PE=1 SV=1	12	9	0.75	12	9	10.929	9	94953.4	78786.8	44107.4	56927.2	66103.7	61554.1	68835.7	45094.8	56773.6	125267	73165.7	69006.9	106779	60426.8	69150.9	64188.6	71320.1
1184	1	sp|Q9NZ08|ERAP1_HUMAN					17.7	941	107234	Endoplasmic reticulum aminopeptidase 1 OS=Homo sapiens (Human) OX=9606 GN=ERAP1 PE=1 SV=3	17	17	1	17	17	17	17	83340.4	72848.5	64066.9	65909.5	62413.3	56690.7	67771.9	48260.5	49568.9	106547	76956.7	71057.9	94826	70306.1	84687.1	62848.5	71131.3
173	1	sp|O95445|APOM_HUMAN					19.1	188	21253	Apolipoprotein M OS=Homo sapiens (Human) OX=9606 GN=APOM PE=1 SV=2	7	7	1	7	7	7	7	90216.2	57240.1	85990.4	82467.2	72807.8	79604.9	48064.3	93434.5	42119.6	63485.7	116530	81018.1	53828.3	36193	62768.6	68423.5	70887
671	1	sp|P35858|ALS_HUMAN					22.3	605	66034	Insulin-like growth factor-binding protein complex acid labile subunit OS=Homo sapiens (Human) OX=9606 GN=IGFALS PE=1 SV=1	15	15	1	15	15	15	15	83008.8	83292	43718.5	64913.6	64770.6	64571.2	59887.2	78256.2	40228.5	75478.7	84025.6	106799	76048.7	84890	60668.5	58460.5	70563.6
592	1	sp|P23470|PTPRG_HUMAN					1.6	1445	162002	Receptor-type tyrosine-protein phosphatase gamma OS=Homo sapiens (Human) OX=9606 GN=PTPRG PE=1 SV=4	2	2	1	2	2	2	2	100331	70268.8	43286.1	50317	51847.5	57436.7	59875.5	44660.4	50443.4	127712	76737.7	69395.1	112581	67745.8	77027	64620.5	70267.9
755	1	sp|P55285|CADH6_HUMAN					9.4	790	88308	Cadherin-6 OS=Homo sapiens (Human) OX=9606 GN=CDH6 PE=1 SV=1	9	9	1	9	9	9	9	73046.5	55873.2	57455.4	64344.2	69942.1	49993.3	72052.5	45726.4	45541.2	111782	72807.2	62083.4	78607.3	101926	90291.9	72556	70251.8
871	1	sp|Q13332|PTPRS_HUMAN			sp|P23468|PTPRD_HUMAN, sp|Q13332|PTPRS_HUMAN		17.9	1948	217039	Receptor-type tyrosine-protein phosphatase S OS=Homo sapiens (Human) OX=9606 GN=PTPRS PE=1 SV=3	27	25	0.926	27	25	26.667	25	89801.5	76338.6	52937	51608.1	60275.9	50460.2	65715.5	49937.9	56019	115753	63800	74271.1	107479	66117.5	75112.1	67716.1	70208.9
67	1	sp|A0A0C4DH43|HV70D_HUMAN			sp|A0A0C4DH43|HV70D_HUMAN, sp|P01814|HV270_HUMAN, sp|P01817|HV205_HUMAN		54.6	119	13312	Immunoglobulin heavy variable 2-70D OS=Homo sapiens (Human) OX=9606 GN=IGHV2-70D PE=3 SV=1	17	6	0.353	17	6	11.084	6	20957.5	88709.4	55230.1	63333.1	86228.5	49510.8	23194.5	22693	79097.8	123929	94034.1	128086	93607.2	88939.2	59766.5	41095.1	69900.8
396	1	sp|P08174|DAF_HUMAN					20.7	381	41400	Complement decay-accelerating factor OS=Homo sapiens (Human) OX=9606 GN=CD55 PE=1 SV=4	7	7	1	7	7	7	7	90536.6	96744.6	49307.5	56654	56059.5	59420.7	68062.3	48426.1	45032.9	117846	74571.7	57846.4	98665	70432.7	68355.2	58878.5	69802.5
1004	1	sp|Q8IWV2|CNTN4_HUMAN					17.3	1026	113452	Contactin-4 OS=Homo sapiens (Human) OX=9606 GN=CNTN4 PE=1 SV=1	14	14	1	14	14	14	14	103500	75731.1	51780.7	60053	57057.7	59657.7	68687.8	42177.1	51254.4	105247	70563.7	64882.9	88431.4	65881.8	84663.7	64106.6	69604.8
584	1	sp|P22792|CPN2_HUMAN					17.4	545	60556	Carboxypeptidase N subunit 2 OS=Homo sapiens (Human) OX=9606 GN=CPN2 PE=1 SV=3	9	9	1	9	9	9	9	61893.6	41399.6	92833.9	76817.8	63681.8	69839.3	36236	143721	48324.2	47987.2	103933	88010.8	49755.6	45872.4	81485.6	61099.8	69555.7
689	1	sp|P40925|MDHC_HUMAN					23.1	334	36426	Malate dehydrogenase, cytoplasmic OS=Homo sapiens (Human) OX=9606 GN=MDH1 PE=1 SV=4	13	13	1	13	13	13	13	70693.4	138947	57695.9	59399.2	52601.6	50887.2	53873.9	46077.5	43370.1	90553.8	62888.2	50828.8	82513.2	70617.4	101289	60276.1	68282.1
1211	1	sp|Q9UJJ9|GNPTG_HUMAN					28.5	305	33973	N-acetylglucosamine-1-phosphotransferase subunit gamma OS=Homo sapiens (Human) OX=9606 GN=GNPTG PE=1 SV=1	9	9	1	9	9	9	9	84399.1	82973.3	45994.6	45167.1	56411.4	51096.1	61197.8	51114	46864.8	120162	63441.9	71490.9	96726.2	67983.4	74947.5	69644.2	68100.9
1039	1	sp|Q8TDB4|HUMMR_HUMAN					20	240	25389	Protein MGARP OS=Homo sapiens (Human) OX=9606 GN=MGARP PE=1 SV=1	3	3	1	3	3	3	3	73989.8	175236	48300.3	59974.2	57243.1	49164.8	47289.6	32758.9	49601.8	80461.8	57915.6	60093.1	100054	56928.9	84293.3	55670.2	68061
58	1	sp|A0A0B4J2D9|KVD13_HUMAN (+1)	sp|A0A0B4J2D9|KVD13_HUMAN&sp|P0DP09|KV113_HUMAN		sp|A0A075B6H7|KV37_HUMAN, sp|A0A075B6S5|KV127_HUMAN, sp|A0A087WSZ0|KVD08_HUMAN, sp|A0A0B4J2D9|KVD13_HUMAN, sp|A0A0C4DH25|KVD20_HUMAN, sp|A0A0C4DH67|KV108_HUMAN, sp|A0A0C4DH72|KV106_HUMAN, sp|A0A0C4DH73|KV112_HUMAN, sp|P01593|KVD33_HUMAN, sp|P01597|KV139_HUMAN, sp|P01599|KV117_HUMAN, sp|P01602|KV105_HUMAN, sp|P01619|KV320_HUMAN, sp|P04430|KV116_HUMAN, sp|P04433|KV311_HUMAN, sp|P06312|KV401_HUMAN, …		59	117	12569	Immunoglobulin kappa variable 1D-13 OS=Homo sapiens (Human) OX=9606 GN=IGKV1D-13 PE=3 SV=1	25	18	0.72	25	18	19.395	18	63210.1	32392.6	48702.6	75476	67925.1	72412.6	64420.8	21907.3	54449.1	33816.2	33325.5	83181.4	161542	29884.4	137536	104441	67788.9
985	1	sp|Q7Z7H5|TMED4_HUMAN					8.4	227	25943	Transmembrane emp24 domain-containing protein 4 OS=Homo sapiens (Human) OX=9606 GN=TMED4 PE=1 SV=1	3	3	1	3	3	3	3	80043	131088	60561.7	55847	51652.2	67066.3	45301	33422.5	45941.7	99664.9	66686.6	62718.7	74596.3	64477.8	80167.8	64586.6	67738.9
307	1	sp|P04080|CYTB_HUMAN					45.9	98	11139	Cystatin-B OS=Homo sapiens (Human) OX=9606 GN=CSTB PE=1 SV=2	4	4	1	4	4	4	4	45752.1	98337.9	148224	61862.4	61919.1	58186.5	38259.9	66117	45043.6	48733.5	56901.2	37746.5	57153	55105.3	136467	60834.9	67290.2
349	1	sp|P06280|AGAL_HUMAN					17.2	429	48766	Alpha-galactosidase A OS=Homo sapiens (Human) OX=9606 GN=GLA PE=1 SV=1	7	7	1	7	7	7	7	80103.8	71703.8	41462.1	47400.7	46156.8	53268.4	45695.2	37457.7	48326.6	100535	142103	58960.6	86214.1	66709.1	79276.8	57248.9	66414
583	1	sp|P22735|TGM1_HUMAN					10.9	817	89786	Protein-glutamine gamma-glutamyltransferase K OS=Homo sapiens (Human) OX=9606 GN=TGM1 PE=1 SV=4	11	11	1	11	11	11	11	88332.2	135723	55650.7	52584.6	58651.2	43519.4	121637	40439.7	42091.3	103892	51648.1	53300.6	81579.3	36461.3	48240.8	47445.6	66324.8
919	1	sp|Q15818|NPTX1_HUMAN					12.7	432	47122	Neuronal pentraxin-1 OS=Homo sapiens (Human) OX=9606 GN=NPTX1 PE=2 SV=2	6	6	1	6	6	6	6	96549.8	72749.8	52486.5	48939.2	54539.2	54834.4	54896.4	41221.9	48490	98810.1	68753.6	59054.7	86892.6	66685.1	88337.1	61479.3	65920
635	1	sp|P30041|PRDX6_HUMAN					36.2	224	25035	Peroxiredoxin-6 OS=Homo sapiens (Human) OX=9606 GN=PRDX6 PE=1 SV=3	10	10	1	10	10	10	10	50028.8	136167	105845	47903.8	56897.9	42635.2	40074.9	59438.2	42278.5	66680.1	59284.1	40138.6	70591.4	64029	118185	50630	65675.5
881	1	sp|Q13835|PKP1_HUMAN					16.1	747	82860	Plakophilin-1 OS=Homo sapiens (Human) OX=9606 GN=PKP1 PE=1 SV=2	16	16	1	16	16	16	16	70060.8	145485	65844.5	55711.4	39660.9	39259.9	125854	41079	35857.7	108243	62283.6	46377.3	56419.2	43112.6	67191.9	42629.5	65316.9
40	1	sp|A0A075B6K5|LV39_HUMAN			sp|A0A075B6K5|LV39_HUMAN, sp|P80748|LV321_HUMAN		55.7	115	12332	Immunoglobulin lambda variable 3-9 OS=Homo sapiens (Human) OX=9606 GN=IGLV3-9 PE=3 SV=1	25	4	0.16	25	4	8.941	4	54760.5	37379.3	77460.8	29280.7	118240	27238.1	20982.3	65883.1	42571.3	50712.7	58969.3	164607	100103	57978.4	33496.6	103967	65226.9
1205	1	sp|Q9UGM5|FETUB_HUMAN					28	382	42054	Fetuin-B OS=Homo sapiens (Human) OX=9606 GN=FETUB PE=1 SV=2	10	10	1	10	10	10	10	74205.6	75395.6	64758.5	65382.2	57908.6	61990.1	45988.9	83761.2	52718.4	74522.5	67978.7	57208	80403.6	37571.5	82208.3	60957.9	65185
230	1	sp|P01717|LV325_HUMAN			sp|A0A075B6K4|LV310_HUMAN, sp|P01717|LV325_HUMAN, sp|P01718|LV327_HUMAN		44.6	112	12011	Immunoglobulin lambda variable 3-25 OS=Homo sapiens (Human) OX=9606 GN=IGLV3-25 PE=1 SV=2	30	4	0.133	30	4	16.6	4	47303.1	134114	34869.2	61055.4	63754	58930.5	56659.1	48923.2	55535.9	70948.5	83502.3	67432.6	76605.9	51643.3	49871.1	78544.9	64980.8
987	1	sp|Q86SF2|GALT7_HUMAN					11.9	657	75388	N-acetylgalactosaminyltransferase 7 OS=Homo sapiens (Human) OX=9606 GN=GALNT7 PE=1 SV=1	8	8	1	8	8	8	8	78324.8	69256.3	69562.4	52521.8	62570.8	54105.4	56023.3	39235.5	43380.7	110469	59514.7	73850.2	87143.4	61173.1	74708.1	47622	64966.4
1070	1	sp|Q96DA0|ZG16B_HUMAN					26	208	22739	Zymogen granule protein 16 homolog B OS=Homo sapiens (Human) OX=9606 GN=ZG16B PE=1 SV=3	5	5	1	5	5	5	5	44551.3	58150.5	32150.7	37411.6	27484.5	47134.2	71171.6	47672.9	47394.9	130704	89242.7	51026.5	67069.2	37524.6	46578.8	197505	64548.3
576	1	sp|P22304|IDS_HUMAN					24	550	61872	Iduronate 2-sulfatase OS=Homo sapiens (Human) OX=9606 GN=IDS PE=1 SV=1	16	16	1	16	16	16	16	89864.4	60083.2	52502.7	60911.8	52004	61462.9	51175.5	41877.1	48969.2	102320	63833.1	60109.6	84162.9	62447.5	82410.5	58390.5	64532.8
843	1	sp|Q08188|TGM3_HUMAN					26.1	693	76631	Protein-glutamine gamma-glutamyltransferase E OS=Homo sapiens (Human) OX=9606 GN=TGM3 PE=1 SV=4	19	19	1	19	19	19	19	88449.7	136483	44962.1	58568	59687.8	38746.2	100001	41677.3	40016.7	111586	55323.2	48384	81339.5	32471.3	51033.2	43766.9	64531
43	1	sp|A0A075B6S5|KV127_HUMAN			sp|A0A075B6H7|KV37_HUMAN, sp|A0A075B6S5|KV127_HUMAN, sp|A0A087WSZ0|KVD08_HUMAN, sp|A0A0B4J2D9|KVD13_HUMAN, sp|A0A0C4DH25|KVD20_HUMAN, sp|A0A0C4DH67|KV108_HUMAN, sp|A0A0C4DH72|KV106_HUMAN, sp|A0A0C4DH73|KV112_HUMAN, sp|P01593|KVD33_HUMAN, sp|P01597|KV139_HUMAN, sp|P01599|KV117_HUMAN, sp|P01619|KV320_HUMAN, sp|P04430|KV116_HUMAN, sp|P04433|KV311_HUMAN, sp|P06312|KV401_HUMAN, tr|A0A0G2JRQ6|A0A0G2JRQ…		69.2	117	12711	Immunoglobulin kappa variable 1-27 OS=Homo sapiens (Human) OX=9606 GN=IGKV1-27 PE=3 SV=1	62	14	0.226	62	14	32.205	14	50060.8	49689.1	99974.9	37597.3	33453	37620.7	37976.3	54685.1	70451.3	109474	60543.1	46483.5	174927	39641.3	64989	59222.9	64174.3
1202	1	sp|Q9UBX5|FBLN5_HUMAN					17.9	448	50180	Fibulin-5 OS=Homo sapiens (Human) OX=9606 GN=FBLN5 PE=1 SV=1	8	8	1	8	8	8	8	81930	64678.9	55424.4	51424.2	64778.3	54282.9	45816.6	42389.7	46741.6	108640	47627	65403.2	91469.3	64640.1	78367.3	58666	63892.5
780	1	sp|P62736|ACTA_HUMAN (+3)	sp|P62736|ACTA_HUMAN&sp|P63267|ACTH_HUMAN&sp|P68032|ACTC_HUMAN&sp|P68133|ACTS_HUMAN		sp|P60709|ACTB_HUMAN, sp|P62736|ACTA_HUMAN, sp|Q562R1|ACTBL_HUMAN		36.9	377	42009	Actin, aortic smooth muscle OS=Homo sapiens (Human) OX=9606 GN=ACTA2 PE=1 SV=1	40	9	0.225	40	9	16.342	9	40078.7	153131	69659.4	48250	48846.6	47211	37893.4	41892.3	33035.4	163858	57249.6	31868.9	55867.7	43231.2	106334	43323.9	63858.2
70	1	sp|A0A0C4DH73|KV112_HUMAN (+1)	sp|A0A0C4DH73|KV112_HUMAN&sp|P01611|KVD12_HUMAN		sp|A0A075B6H7|KV37_HUMAN, sp|A0A075B6S5|KV127_HUMAN, sp|A0A087WSZ0|KVD08_HUMAN, sp|A0A0B4J2D9|KVD13_HUMAN, sp|A0A0C4DH25|KVD20_HUMAN, sp|A0A0C4DH67|KV108_HUMAN, sp|A0A0C4DH72|KV106_HUMAN, sp|A0A0C4DH73|KV112_HUMAN, sp|P01597|KV139_HUMAN, sp|P01599|KV117_HUMAN, sp|P01602|KV105_HUMAN, sp|P01619|KV320_HUMAN, sp|P04430|KV116_HUMAN, sp|P04433|KV311_HUMAN, sp|P06312|KV401_HUMAN		59	117	12645	Immunoglobulin kappa variable 1-12 OS=Homo sapiens (Human) OX=9606 GN=IGKV1-12 PE=3 SV=1	40	15	0.375	40	15	24.622	17	49352.6	50910.4	47076.8	63820.5	55475	71841.2	46592.5	57273.2	56393.7	91358.4	56541	61425.7	110618	47672	86512.5	57466.2	63145.6
589	1	sp|P23284|PPIB_HUMAN					27.3	216	23742	Peptidyl-prolyl cis-trans isomerase B OS=Homo sapiens (Human) OX=9606 GN=PPIB PE=1 SV=2	8	8	1	8	8	8	8	84238.1	78870.3	46277.9	43969.6	58236.5	46907.4	58259.6	33050.2	46290.6	130236	58328.8	53671.8	93834	62256.1	62208.6	53388.5	63126.5
1134	1	sp|Q9H156|SLIK2_HUMAN			sp|O94991|SLIK5_HUMAN, sp|Q9H156|SLIK2_HUMAN		7.6	845	95403	SLIT and NTRK-like protein 2 OS=Homo sapiens (Human) OX=9606 GN=SLITRK2 PE=1 SV=1	9	8	0.889	9	8	8.889	8	77447.1	70262.5	41487.6	36624.2	39216.1	43709.1	54628.2	36256.4	49504.3	93441.2	60051.3	59765.7	90617.1	115449	75509.1	64071.1	63002.5
1041	1	sp|Q8TEU8|WFKN2_HUMAN					18.4	576	63941	WAP, Kazal, immunoglobulin, Kunitz and NTR domain-containing protein 2 OS=Homo sapiens (Human) OX=9606 GN=WFIKKN2 PE=1 SV=1	11	11	1	11	11	11	11	77915.6	84567.2	69930.7	41055.9	59401.6	44899.9	43828.9	32043.5	38975.6	97597.1	52602.7	68696.5	98078.2	53222.4	89285.5	53761.2	62866.4
53	1	sp|A0A0B4J1V6|HV373_HUMAN			sp|A0A0A0MS15|HV349_HUMAN, sp|A0A0B4J1V0|HV315_HUMAN, sp|A0A0B4J1V6|HV373_HUMAN, sp|A0A0B4J1X5|HV374_HUMAN, sp|A0A0B4J1X8|HV343_HUMAN, sp|A0A0B4J1Y9|HV372_HUMAN, sp|A0A0C4DH32|HV320_HUMAN, sp|A0A0C4DH35|HV335_HUMAN, sp|P01762|HV311_HUMAN, sp|P01764|HV323_HUMAN, sp|P01766|HV313_HUMAN, sp|P01767|HV353_HUMAN, sp|P01768|HV330_HUMAN, sp|P01780|HV307_HUMAN, sp|P01782|HV309_HUMAN, sp|P0DP02|HVC33_HUMAN,…		71.4	119	12858	Immunoglobulin heavy variable 3-73 OS=Homo sapiens (Human) OX=9606 GN=IGHV3-73 PE=3 SV=1	17	8	0.471	17	8	9.804	8	59693	42070.1	75860.9	59279.6	41137.5	49215.3	34008.4	91423.5	57439.7	109872	53717.3	50629.8	126255	62180.5	45758.8	35713.7	62140.9
801	1	sp|P80723|BASP1_HUMAN					28.6	227	22693	Brain acid soluble protein 1 OS=Homo sapiens (Human) OX=9606 GN=BASP1 PE=1 SV=2	4	4	1	4	4	4	4	108732	60697.4	54023.7	48754.4	52685.2	55608.9	68134.8	38371.9	43511.3	91704.6	54371.8	68261.1	69956.8	59336.7	64121.3	52034.6	61894.2
1232	1	sp|Q9Y5Y7|LYVE1_HUMAN					8.1	322	35213	Lymphatic vessel endothelial hyaluronic acid receptor 1 OS=Homo sapiens (Human) OX=9606 GN=LYVE1 PE=1 SV=2	3	3	1	3	3	3	3	91816.2	59404.9	65731.8	53600.5	51525.2	50863.6	46296.9	53925.5	51984.2	90626.5	65064	65319	61455.4	46563.3	48177.4	78836.4	61324.4
369	1	sp|P07315|CRGC_HUMAN			sp|P07315|CRGC_HUMAN, sp|P07316|CRGB_HUMAN		55.7	174	20878	Gamma-crystallin C OS=Homo sapiens (Human) OX=9606 GN=CRYGC PE=1 SV=2	20	6	0.3	20	6	16.5	6	188102	44771	47131.3	43073.9	35820	48642.1	59140.5	15524.5	38674.3	81018.3	40700	100074	93366	44216.2	54873	44577.1	61231.5
610	1	sp|P26038|MOES_HUMAN			sp|P15311|EZRI_HUMAN, sp|P26038|MOES_HUMAN		14.9	577	67819	Moesin OS=Homo sapiens (Human) OX=9606 GN=MSN PE=1 SV=3	11	5	0.455	11	5	8.333	5	72815.6	134886	34726.6	41566.2	33187.6	29200.8	32836.4	26721.7	37967.6	216121	57632.9	37420.2	92416.2	48343.9	29947.1	53575	61210.3
955	1	sp|Q6FHJ7|SFRP4_HUMAN					27.5	346	39826	Secreted frizzled-related protein 4 OS=Homo sapiens (Human) OX=9606 GN=SFRP4 PE=1 SV=2	12	12	1	12	12	12	12	84850.1	46562.6	41764.9	34222.9	40978.7	47750.1	72317.8	55033	42531.4	95166.1	54831.7	93447.7	75914.3	57461.6	85715.6	49859.3	61150.5
676	1	sp|P36952|SPB5_HUMAN					26.7	375	42100	Serpin B5 OS=Homo sapiens (Human) OX=9606 GN=SERPINB5 PE=1 SV=2	9	9	1	9	9	9	9	47389.6	200387	64348.7	54480.5	38731.5	49287	67844.1	29246.4	25053	42847.6	57264.8	22168.8	78754	44869.4	94318.2	58114.7	60944.1
790	1	sp|P68431|H31_HUMAN (+2)	sp|P68431|H31_HUMAN&sp|Q16695|H31T_HUMAN&sp|Q71DI3|H32_HUMAN				16.9	136	15404	Histone H3.1 OS=Homo sapiens (Human) OX=9606 GN=H3C12 PE=1 SV=2	3	3	1	3	3	3	3	15776.3	58621.4	12391.8	15311.6	16687.9	26578.3	71937.5	36233.1	25535	529519	42932.1	29351.1	21016.3	26178	23485.7	20242	60737.3
778	1	sp|P62258|1433E_HUMAN			sp|P27348|1433T_HUMAN, sp|P31946|1433B_HUMAN, sp|P31947|1433S_HUMAN, sp|P61981|1433G_HUMAN, sp|P62258|1433E_HUMAN, sp|P63104|1433Z_HUMAN		31	255	29174	14-3-3 protein epsilon OS=Homo sapiens (Human) OX=9606 GN=YWHAE PE=1 SV=1	9	6	0.667	9	6	6.514	6	63915.5	158970	54584.6	44971.2	52374.5	43807.7	64159.9	40073.9	36954.8	67026.6	50010.8	45377.7	64338.3	48494.5	90152.5	43423.7	60539.8
631	1	sp|P29508|SPB3_HUMAN			sp|P29508|SPB3_HUMAN, sp|P30740|ILEU_HUMAN, sp|P48594|SPB4_HUMAN, sp|P50452|SPB8_HUMAN		38.2	390	44564	Serpin B3 OS=Homo sapiens (Human) OX=9606 GN=SERPINB3 PE=1 SV=2	24	12	0.5	24	12	19.762	12	70270.8	87271.1	69257.2	52934.9	48088.1	35982.2	60694	47985.5	44786.1	101754	51793.9	57749.8	88196.8	44582.8	44556.1	56792.1	60168.5
978	1	sp|Q7Z3B1|NEGR1_HUMAN					33.3	354	38719	Neuronal growth regulator 1 OS=Homo sapiens (Human) OX=9606 GN=NEGR1 PE=1 SV=3	13	13	1	13	13	13	13	76043.2	81137.6	54564.1	50537	53801	50001.4	60503.6	39374.7	45354.3	89789	62007.2	51460.7	84271.9	49566.5	60584.4	53648.4	60165.3
60	1	sp|A0A0C4DH25|KVD20_HUMAN			sp|A0A075B6H7|KV37_HUMAN, sp|A0A075B6S5|KV127_HUMAN, sp|A0A087WSZ0|KVD08_HUMAN, sp|A0A0B4J2D9|KVD13_HUMAN, sp|A0A0C4DH25|KVD20_HUMAN, sp|A0A0C4DH67|KV108_HUMAN, sp|A0A0C4DH72|KV106_HUMAN, sp|A0A0C4DH73|KV112_HUMAN, sp|P01597|KV139_HUMAN, sp|P01619|KV320_HUMAN, sp|P04430|KV116_HUMAN, sp|P04433|KV311_HUMAN, sp|P06312|KV401_HUMAN		68.1	116	12515	Immunoglobulin kappa variable 3D-20 OS=Homo sapiens (Human) OX=9606 GN=IGKV3D-20 PE=3 SV=1	62	4	0.065	62	4	11.846	4	65752.7	36238	92805.8	34780.2	40124.2	33804.4	61870.2	59716.9	92592.2	94456.6	52194.9	50722.9	107266	52155.6	59915.5	25456.7	59990.8
917	1	sp|Q15517|CDSN_HUMAN					27	529	51522	Corneodesmosin OS=Homo sapiens (Human) OX=9606 GN=CDSN PE=1 SV=3	14	14	1	14	14	14	14	95741.9	123749	38474.5	48155.3	30933.4	24723.7	46735.8	44423.7	36402.8	151485	59108.7	47033.7	82176.8	39340.1	45702.4	45330.1	59969.8
800	1	sp|P80303|NUCB2_HUMAN					26.2	420	50222	Nucleobindin-2 OS=Homo sapiens (Human) OX=9606 GN=NUCB2 PE=1 SV=3	12	12	1	12	12	12	12	106363	57685.1	42403.2	45211.6	66018.7	53790	35920.7	36461.3	38608.3	78791.1	57555.6	46490.8	61283	90821.9	78095.3	50486.2	59124.1
637	1	sp|P30044|PRDX5_HUMAN					23.8	214	22086	Peroxiredoxin-5, mitochondrial OS=Homo sapiens (Human) OX=9606 GN=PRDX5 PE=1 SV=4	5	5	1	5	5	5	5	29871.4	205477	83541.4	44336.3	40606	40374.2	20109.3	29812.2	24977.8	35416.3	36797.3	21593.3	57434.4	38066.4	185534	48206	58884.6
944	1	sp|Q5KU26|COL12_HUMAN					2.3	742	81514	Collectin-12 OS=Homo sapiens (Human) OX=9606 GN=COLEC12 PE=1 SV=3	3	3	1	3	3	3	3	77070.2	67890.9	37400.7	44750.1	45722.2	49418.2	51006.4	35950.3	48534.3	121855	45737.6	57309.1	73304.9	61479.7	63229.6	60307.6	58810.4
1179	1	sp|Q9NT99|LRC4B_HUMAN					10.9	713	76433	Leucine-rich repeat-containing protein 4B OS=Homo sapiens (Human) OX=9606 GN=LRRC4B PE=2 SV=3	8	8	1	8	8	8	8	79334.6	54069	45215.9	46771.9	46292.1	50432.3	52969.1	37372.8	40649.9	101402	63923.4	62804.4	88083.8	54692	61384.8	51627.6	58564.1
1057	1	sp|Q92752|TENR_HUMAN					18.9	1358	149560	Tenascin-R OS=Homo sapiens (Human) OX=9606 GN=TNR PE=1 SV=3	23	23	1	23	23	23	23	97229.8	55307.3	39918.1	46875.2	43912.8	53966	49889.2	34303	40844	103877	58511	55033.6	81418.5	61798.6	63642.8	47049.6	58348.6
312	1	sp|P04180|LCAT_HUMAN					21.8	440	49577	Phosphatidylcholine-sterol acyltransferase OS=Homo sapiens (Human) OX=9606 GN=LCAT PE=1 SV=1	8	8	1	8	8	8	8	65463.3	61886.2	53492.7	52446.2	46299	53441.2	39313.8	81592.1	46287.5	73699.6	75203.8	56639.4	60047.2	45944.5	56574.9	56458.2	57799.3
1129	1	sp|Q9C0A0|CNTP4_HUMAN					6.3	1308	145273	Contactin-associated protein-like 4 OS=Homo sapiens (Human) OX=9606 GN=CNTNAP4 PE=1 SV=3	11	11	1	11	11	11	11	97114.2	53597.7	48687.8	53396.5	39743.6	54954.9	42743.7	31549.6	40549.2	79927.6	58005.1	46314.1	73369.6	68614.8	70787.1	58872.5	57389.3
139	1	sp|O75223|GGCT_HUMAN					29.8	188	21007	Gamma-glutamylcyclotransferase OS=Homo sapiens (Human) OX=9606 GN=GGCT PE=1 SV=1	7	7	1	7	7	7	7	72532.6	140420	46055.7	48275	45188.1	28019.6	66599.3	33729.9	28561.3	101317	46584.4	43337.9	81315.4	30766.1	53775.8	42958.5	56839.8
456	1	sp|P11279|LAMP1_HUMAN					10.1	417	44882	Lysosome-associated membrane glycoprotein 1 OS=Homo sapiens (Human) OX=9606 GN=LAMP1 PE=1 SV=3	6	6	1	6	6	6	6	64780.8	76987.3	48407.2	44648.7	55878.9	39504.1	62077.9	42462.9	36926.8	95508.5	51868.6	48102.4	71911.1	66141.7	51420.2	45258.4	56367.8
719	1	sp|P49419|AL7A1_HUMAN					21.7	539	58486	Alpha-aminoadipic semialdehyde dehydrogenase OS=Homo sapiens (Human) OX=9606 GN=ALDH7A1 PE=1 SV=5	11	11	1	11	11	11	11	51934.3	157975	40208.9	48363.8	33972.9	35386.7	27157.2	39073.3	46107.7	50520.6	51580.5	33225.8	73938.3	49428.7	100429	61519.9	56301.4
170	1	sp|O95274|LYPD3_HUMAN					19.1	346	35970	Ly6/PLAUR domain-containing protein 3 OS=Homo sapiens (Human) OX=9606 GN=LYPD3 PE=1 SV=2	6	6	1	6	6	6	6	89069.2	70227.7	66770.1	63143.9	25631.5	44758.5	22987.4	18590.9	68050.2	77126.3	73292.3	39733.7	133792	18049.9	42180.9	39518.3	55807.7
844	1	sp|Q08345|DDR1_HUMAN					7.3	913	101126	Epithelial discoidin domain-containing receptor 1 OS=Homo sapiens (Human) OX=9606 GN=DDR1 PE=1 SV=1	8	8	1	8	8	8	8	72351.2	57285.1	45048.6	47287.6	44634.6	50873.5	49609.4	43365.7	42000.1	81266.7	52329	60926.9	63538.6	66084.7	63967.7	51499.9	55754.3
578	1	sp|P22392|NDKB_HUMAN					36.8	152	17298	Nucleoside diphosphate kinase B OS=Homo sapiens (Human) OX=9606 GN=NME2 PE=1 SV=1	5	5	1	5	5	5	5	46555	148670	50219.2	55085	45710.1	44968.5	34348.4	45696.9	32732.7	50181.4	48349.2	19394.3	61075.5	41890.3	111050	52104.4	55501.9
1220	1	sp|Q9UMR5|PPT2_HUMAN					22.2	302	34225	Lysosomal thioesterase PPT2 OS=Homo sapiens (Human) OX=9606 GN=PPT2 PE=1 SV=4	4	4	1	4	4	4	4	73098.4	47155.7	29092.2	46090.9	47497.6	51199.1	45209	30015	46909	85737.1	55719.5	54495.5	99351	60544.4	67422.1	47830.2	55460.4
182	1	sp|O95967|FBLN4_HUMAN					32.5	443	49405	EGF-containing fibulin-like extracellular matrix protein 2 OS=Homo sapiens (Human) OX=9606 GN=EFEMP2 PE=1 SV=3	14	14	1	14	14	14	14	68765.4	83043.3	47896.1	39787.5	48185.5	37477.2	50572.4	40292.6	43902	92292.3	54066.4	52366.6	69523.3	63616.5	44415.5	48899.7	55318.9
481	1	sp|P13639|EF2_HUMAN					12.4	858	95337	Elongation factor 2 OS=Homo sapiens (Human) OX=9606 GN=EEF2 PE=1 SV=4	12	12	1	12	12	12	12	62057.1	126136	43547.4	49575.1	41824.7	36506.2	56210.1	38570.9	38642.3	85328.7	49834.2	48295.1	59420.1	48493	52562.8	45524.9	55158
794	1	sp|P78324|SHPS1_HUMAN					10.5	504	54966	Tyrosine-protein phosphatase non-receptor type substrate 1 OS=Homo sapiens (Human) OX=9606 GN=SIRPA PE=1 SV=2	6	6	1	6	6	6	6	89074.8	51480.7	38893.9	40966.1	49927.5	39475.2	42382.9	33627.9	22727.5	105251	41611.6	57957.4	93221.5	55115.1	46279.6	71387.9	54961.3
150	1	sp|O75629|CREG1_HUMAN					38.6	220	24074	Protein CREG1 OS=Homo sapiens (Human) OX=9606 GN=CREG1 PE=1 SV=1	8	8	1	8	8	8	8	70100.7	45769.6	41373.7	44510.5	46622.8	45485.5	56672.3	37353.2	51514.2	82606.3	36654.2	51909.6	90424.5	64364.3	66829.3	43783.3	54748.4
1037	1	sp|Q8TAG5|VTM2A_HUMAN					28	236	25833	V-set and transmembrane domain-containing protein 2A OS=Homo sapiens (Human) OX=9606 GN=VSTM2A PE=1 SV=3	7	7	1	7	7	7	7	63368.7	63343.6	41433.4	45847.5	47486.9	47429.4	50630.2	36230.1	35648.7	91766	60354.3	48450.3	75541.2	54015.8	59133.2	50223	54431.4
68	1	sp|A0A0C4DH67|KV108_HUMAN (+1)	sp|A0A0C4DH67|KV108_HUMAN&sp|A0A0C4DH69|KV109_HUMAN		sp|A0A075B6H7|KV37_HUMAN, sp|A0A075B6S5|KV127_HUMAN, sp|A0A087WSZ0|KVD08_HUMAN, sp|A0A0B4J2D9|KVD13_HUMAN, sp|A0A0C4DH25|KVD20_HUMAN, sp|A0A0C4DH67|KV108_HUMAN, sp|A0A0C4DH72|KV106_HUMAN, sp|A0A0C4DH73|KV112_HUMAN, sp|P01597|KV139_HUMAN, sp|P01619|KV320_HUMAN, sp|P04430|KV116_HUMAN, sp|P04433|KV311_HUMAN, sp|P06312|KV401_HUMAN		42.6	115	12537	Immunoglobulin kappa variable 1-8 OS=Homo sapiens (Human) OX=9606 GN=IGKV1-8 PE=3 SV=1	34	8	0.235	34	8	15.625	8	43676.1	58847.6	52206.5	46027.8	41501.5	31141.5	34776.4	41507.9	61781.2	92107.7	54224.1	63800.1	87626.8	65852.1	51947.6	43197.4	54388.9
818	1	sp|Q01518|CAP1_HUMAN					20.6	475	51901	Adenylyl cyclase-associated protein 1 OS=Homo sapiens (Human) OX=9606 GN=CAP1 PE=1 SV=5	8	8	1	8	8	8	8	50489.2	184055	40802.2	38425.6	42405.5	24798.4	31975.1	29371.6	30051.3	139369	44086.3	30261.2	52228	26880.6	62095.2	40188	54217.6
753	1	sp|P55268|LAMB2_HUMAN					9.6	1798	195979	Laminin subunit beta-2 OS=Homo sapiens (Human) OX=9606 GN=LAMB2 PE=1 SV=2	14	14	1	14	14	14	14	58172.9	69747.4	39914.4	43176	50640.8	42274	42893.3	36736.3	31779.7	95366.3	54933.9	58603.9	74034.3	59213.1	57307.6	52337.8	54195.7
75	1	sp|A0M8Q6|IGLC7_HUMAN			sp|A0M8Q6|IGLC7_HUMAN, sp|B9A064|IGLL5_HUMAN, sp|P0DOY2|IGLC2_HUMAN, sp|P15814|IGLL1_HUMAN		52.8	106	11253	Immunoglobulin lambda constant 7 OS=Homo sapiens (Human) OX=9606 GN=IGLC7 PE=1 SV=3	72	3	0.042	72	3	7.081	3	52883	35596.3	58118.9	54600.8	50171.5	59856.2	57862.2	66791	45318.6	84578.5	65197.3	26539.8	90093	37994.5	36377.9	37986.6	53747.9
451	1	sp|P11047|LAMC1_HUMAN					9.8	1609	177601	Laminin subunit gamma-1 OS=Homo sapiens (Human) OX=9606 GN=LAMC1 PE=1 SV=3	15	15	1	15	15	15	15	67855.3	60972	46196.7	56093.4	54276.1	50639.3	37796.1	18093.8	34878.3	99483.5	51312.5	53820.5	82572.6	37820.6	55566.4	48597.6	53498.4
339	1	sp|P05160|F13B_HUMAN					25	661	75510	Coagulation factor XIII B chain OS=Homo sapiens (Human) OX=9606 GN=F13B PE=1 SV=3	14	14	1	14	14	14	14	53520.4	31767.3	46562	72291.5	62853.6	69816.1	30734.3	94081.1	51594.5	52396.5	78653.7	39535.3	37550.1	39101.2	45738.1	48241.6	53402.3
648	1	sp|P31431|SDC4_HUMAN					12.1	198	21641	Syndecan-4 OS=Homo sapiens (Human) OX=9606 GN=SDC4 PE=1 SV=2	2	2	1	2	2	2	2	61401.2	42985.5	27741.5	40806	60390.1	30772.4	36787.2	21784	40508.8	143959	40535.5	39036.1	92444.4	86522.4	49812.6	37045.9	53283.3
229	1	sp|P01714|LV319_HUMAN					43.8	112	12042	Immunoglobulin lambda variable 3-19 OS=Homo sapiens (Human) OX=9606 GN=IGLV3-19 PE=1 SV=2	7	7	1	7	7	7	7	67474.9	71107.5	64988.5	29535.9	31837.2	29521.8	39259.9	53250.2	50078	63929.4	44348.8	52082.2	94066.3	43540	62473.1	53731.9	53201.6
1050	1	sp|Q92484|ASM3A_HUMAN					8.8	453	51260	Acid sphingomyelinase-like phosphodiesterase 3a OS=Homo sapiens (Human) OX=9606 GN=SMPDL3A PE=1 SV=2	5	5	1	5	5	5	5	92341.8	42661.3	50675.8	42997.2	40306.1	38565.6	47349.8	30502.2	38299.7	94629.3	38719.9	71458.5	75162	35656.2	67169.1	42568.1	53066.4
108	1	sp|O15240|VGF_HUMAN					23.9	615	67257	Neurosecretory protein VGF OS=Homo sapiens (Human) OX=9606 GN=VGF PE=1 SV=2	11	11	1	11	11	11	11	69575.4	146540	34406	34205.9	36754.2	44222.6	38893.6	15473.9	39139.6	89073.4	53452.6	42444.8	50991.5	46040.3	67519.1	31056.6	52486.8
398	1	sp|P08195|4F2_HUMAN					15.6	630	67993	4F2 cell-surface antigen heavy chain OS=Homo sapiens (Human) OX=9606 GN=SLC3A2 PE=1 SV=3	9	9	1	9	9	9	9	66349.4	46892.5	35064.2	51744.3	56074.7	48494.2	47155.2	30034.3	32052.5	76157.5	44538.2	57956.4	83507	47966	66682.7	47131.2	52362.5
998	1	sp|Q8IUK5|PLDX1_HUMAN					12.2	500	55760	Plexin domain-containing protein 1 OS=Homo sapiens (Human) OX=9606 GN=PLXDC1 PE=1 SV=2	6	6	1	6	6	6	6	62032.3	63226.8	35156.2	41168.2	42018	44064.6	37657.8	27824.9	35573	99898.7	54136.3	48960.9	81853.7	49801.5	58815.4	51099.8	52080.5
690	1	sp|P40967|PMEL_HUMAN					6.5	661	70254	Melanocyte protein PMEL OS=Homo sapiens (Human) OX=9606 GN=PMEL PE=1 SV=2	5	5	1	5	5	5	5	47593.4	33844.2	57727.7	42090	35969.1	44914.6	25006.8	30383.2	33182	60357.7	62196.2	32959.7	59903.9	178394	44405.1	39495.7	51776.5
543	1	sp|P18206|VINC_HUMAN					9.8	1134	123798	Vinculin OS=Homo sapiens (Human) OX=9606 GN=VCL PE=1 SV=4	11	11	1	11	11	11	11	55537.4	91591.8	44263.5	41221.2	41193.8	35451.2	49632.1	34730.3	40324.1	104292	47887.5	42088.3	53162.7	58737.7	48219.2	39877.1	51763.1
366	1	sp|P07237|PDIA1_HUMAN					15.7	508	57116	Protein disulfide-isomerase OS=Homo sapiens (Human) OX=9606 GN=P4HB PE=1 SV=3	8	8	1	8	8	8	8	69276.9	53435.8	40763.7	39226.2	50002	42265.3	37155	37023.2	35525.4	101798	45783.3	45804.5	60112.2	61215.9	64096.7	44613.6	51756.1
866	1	sp|Q13228|SBP1_HUMAN					22	472	52390	Methanethiol oxidase OS=Homo sapiens (Human) OX=9606 GN=SELENBP1 PE=1 SV=2	11	11	1	11	11	11	11	65837	69115.6	62828.1	26270.2	38610.6	25547.6	43726.8	34629.6	34674.1	90445.3	41426.5	39743.9	64582.5	49466.4	103987	33895.5	51549.2
1017	1	sp|Q8N436|CPXM2_HUMAN			sp|Q8IUX7|AEBP1_HUMAN, sp|Q8N436|CPXM2_HUMAN		16.7	756	85869	Inactive carboxypeptidase-like protein X2 OS=Homo sapiens (Human) OX=9606 GN=CPXM2 PE=2 SV=3	12	11	0.917	12	11	11.423	11	55573.3	83897.6	40944.5	32980.6	43424.6	41647.5	47385.2	26245.4	33997	108750	45905.2	44854.4	77919.7	53000.1	47346.7	40332	51512.7
893	1	sp|Q14508|WFDC2_HUMAN					45.2	124	12993	WAP four-disulfide core domain protein 2 OS=Homo sapiens (Human) OX=9606 GN=WFDC2 PE=1 SV=2	8	8	1	8	8	8	8	88285.9	35186.8	42099.8	29697.1	36526.2	39804.8	43519.3	25561.7	41818.4	106505	44236.2	52593.8	82731.3	42512.7	56010.6	55556.6	51415.4
149	1	sp|O75556|SG2A1_HUMAN					40	95	10884	Mammaglobin-B OS=Homo sapiens (Human) OX=9606 GN=SCGB2A1 PE=1 SV=1	4	4	1	4	4	4	4	36359.2	72378	90179.2	22066.1	19367.5	17497.5	32464	13864.6	27821.3	100179	60706.7	17762.1	59938.2	19153.3	211167	18159.8	51191.5
722	1	sp|P49747|COMP_HUMAN			sp|P35443|TSP4_HUMAN, sp|P49747|COMP_HUMAN		17.3	757	82860	Cartilage oligomeric matrix protein OS=Homo sapiens (Human) OX=9606 GN=COMP PE=1 SV=2	12	10	0.833	12	10	10.556	10	54696.4	49176.9	50101.8	59032.8	58435.1	51875.1	51210.8	40784	41273.4	67642.7	57676	44435	40734.8	61375.4	43959.6	42928.9	50958.7
1182	1	sp|Q9NY97|B3GN2_HUMAN					22.9	397	46021	N-acetyllactosaminide beta-1,3-N-acetylglucosaminyltransferase 2 OS=Homo sapiens (Human) OX=9606 GN=B3GNT2 PE=1 SV=2	10	10	1	10	10	10	10	69943.7	58933.4	44529	40761.7	42381.1	43357.6	37636.6	32888.4	35011.5	82359.6	47451.2	57354.4	70556.7	46441.7	55227.9	50008.5	50927.7
1168	1	sp|Q9NR34|MA1C1_HUMAN					7.5	630	70910	Mannosyl-oligosaccharide 1,2-alpha-mannosidase IC OS=Homo sapiens (Human) OX=9606 GN=MAN1C1 PE=1 SV=1	5	5	1	5	5	5	5	67963.8	74451.6	38369.1	35497.8	44596.4	42768	46802.5	26865.8	36305.5	75653.8	47957.8	53750.9	66871.2	45122.9	63140.6	44685.7	50675.2
1238	1	sp|Q9Y6C2|EMIL1_HUMAN					15.7	1016	106694	EMILIN-1 OS=Homo sapiens (Human) OX=9606 GN=EMILIN1 PE=1 SV=3	13	13	1	13	13	13	13	68147.5	78040.2	36384.8	36135.2	46927.2	42852.2	36400	34281.7	39480.5	91453.1	49199.2	44326.5	61768.9	49982.9	49746.3	44671.9	50612.4
973	1	sp|Q6ZMP0|THSD4_HUMAN					15	1018	112449	Thrombospondin type-1 domain-containing protein 4 OS=Homo sapiens (Human) OX=9606 GN=THSD4 PE=2 SV=2	14	14	1	14	14	14	14	83397.8	133372	33295.9	40796.1	38690.6	27405.8	16416.1	37493.6	24507.9	73558.7	77407.4	32364.2	54842.3	37297.8	75479	22936.1	50578.8
830	1	sp|Q03167|TGBR3_HUMAN					7.8	851	93498	Transforming growth factor beta receptor type 3 OS=Homo sapiens (Human) OX=9606 GN=TGFBR3 PE=1 SV=3	6	6	1	6	6	6	6	63398.6	89277.4	41807.7	41599.8	39977.4	43505.2	34880	30804.8	39303.2	83831.7	47731.6	45506	65492.9	42273.6	49569.9	46482.8	50340.2
479	1	sp|P13598|ICAM2_HUMAN					11.6	275	30654	Intercellular adhesion molecule 2 OS=Homo sapiens (Human) OX=9606 GN=ICAM2 PE=1 SV=2	3	3	1	3	3	3	3	56737.2	39990.1	54554.2	53178.3	50446.7	49520.6	46123.2	61519.7	66904.6	48105.8	48275.6	45822	42549.6	40858.6	50621.1	48478.6	50230.4
501	1	sp|P14555|PA2GA_HUMAN					17.4	144	16083	Phospholipase A2, membrane associated OS=Homo sapiens (Human) OX=9606 GN=PLA2G2A PE=1 SV=2	5	5	1	5	5	5	5	60764.9	39979	52716.2	45817.8	29245.5	71632.7	27034.6	25498.1	30667.6	140233	45070.9	36698	63296.7	33266.7	55076	45867.7	50179.1
495	1	sp|P14138|EDN3_HUMAN					16	238	25454	Endothelin-3 OS=Homo sapiens (Human) OX=9606 GN=EDN3 PE=1 SV=1	4	4	1	4	4	4	4	44383.5	60740.8	35296.1	34442.5	28878.3	42312.5	50237.3	18907.4	55864.5	98140	57206.8	55243.4	54205.5	35247.2	70139.5	59046.9	50018.3
952	1	sp|Q63HQ2|EGFLA_HUMAN					6.3	1017	111269	Pikachurin OS=Homo sapiens (Human) OX=9606 GN=EGFLAM PE=1 SV=2	9	9	1	9	9	9	9	64314.1	56532.4	39444.8	43624.9	44440.4	46787.3	33124.4	33300.5	38681.5	74309.1	68427	45764.2	72258.7	51136.9	47055.3	39832.1	49939.6
274	1	sp|P02743|SAMP_HUMAN					25.1	223	25387	Serum amyloid P-component OS=Homo sapiens (Human) OX=9606 GN=APCS PE=1 SV=2	10	10	1	10	10	10	10	47334.5	39220.7	22697	76554.9	42593.8	62427.6	46901.8	93481.6	31847.8	53825.9	59973.4	23949	58118.6	40298.7	51037.9	47746.9	49875.6
807	1	sp|P98155|VLDLR_HUMAN					8.6	873	96098	Very low-density lipoprotein receptor OS=Homo sapiens (Human) OX=9606 GN=VLDLR PE=1 SV=1	7	7	1	7	7	7	7	60909.2	47898.2	33111	39193.9	49168.8	42326.5	48915	37010.5	40931.5	73392.7	47319.1	67671.3	68034	50869.6	45000.8	40947.6	49543.7
499	1	sp|P14543|NID1_HUMAN					7.4	1247	136376	Nidogen-1 OS=Homo sapiens (Human) OX=9606 GN=NID1 PE=1 SV=3	9	9	1	9	9	9	9	62940.1	43750.7	38430	38657.3	53820.8	36400.5	44537.5	32090.3	39018.7	85274.4	48546.6	47793.3	80962.5	39480.1	50725.6	44190.1	49163.7
660	1	sp|P35030|TRY3_HUMAN			CONT_010|gi|136429|sp|P00761|TRYP_PIG, sp|P07477|TRY1_HUMAN, sp|P07478|TRY2_HUMAN, sp|P35030|TRY3_HUMAN		18.1	304	32528	Trypsin-3 OS=Homo sapiens (Human) OX=9606 GN=PRSS3 PE=1 SV=2	14	3	0.214	14	3	3.141	3	62350.2	124747	16953.8	55363.8	20124.2	14909.8	19120.5	19724.4	30716.9	160712	48837.7	21087.5	90127.6	44436.6	22755.1	26597.3	48660.3
628	1	sp|P29279|CCN2_HUMAN					29.8	349	38091	CCN family member 2 OS=Homo sapiens (Human) OX=9606 GN=CCN2 PE=1 SV=2	10	10	1	10	10	10	10	66265.5	55699.4	40603.3	34839	40358.3	38867.7	46344.7	27779.2	33637.3	65734.9	57141.4	46246.8	95099.9	46367.5	48153.3	35303	48652.6
554	1	sp|P20062|TCO2_HUMAN					15	427	47534	Transcobalamin-2 OS=Homo sapiens (Human) OX=9606 GN=TCN2 PE=1 SV=3	7	7	1	7	7	7	7	66784.8	48662.2	31371.7	34531.2	46499.9	32764.1	32992.8	36672.5	30111.8	80499.7	40655.5	40535.8	114703	64507.5	46691.6	28664.5	48540.5
439	1	sp|P10523|ARRS_HUMAN					33.3	405	45119	S-arrestin OS=Homo sapiens (Human) OX=9606 GN=SAG PE=1 SV=3	13	13	1	13	13	13	13	54829.9	55550.2	29903.6	33800.6	49336.6	45302.3	41753.1	32562.1	37938.8	71727	52700.8	51336.9	71210	59820.6	51218.4	36862.6	48490.8
1245	1	tr|A0A0G2JRQ6|A0A0G2JRQ6_HUMAN			sp|A0A075B6S5|KV127_HUMAN, sp|A0A0B4J2D9|KVD13_HUMAN, sp|A0A0C4DH72|KV106_HUMAN, sp|P01593|KVD33_HUMAN, sp|P01597|KV139_HUMAN, sp|P01599|KV117_HUMAN, sp|P04430|KV116_HUMAN, tr|A0A0G2JRQ6|A0A0G2JRQ6_HUMAN		37.6	117	12748	Ig-like domain-containing protein OS=Homo sapiens (Human) OX=9606 GN=ENSG00000281759 PE=1 SV=4	29	8	0.276	29	8	11.019	8	50996.5	35556.6	56443.6	31726.8	24123.4	23814.5	31989.1	42317.1	44037.2	44796.7	57472.4	61043.5	73131.2	41484.7	103215	52724.3	48429.6
171	1	sp|O95390|GDF11_HUMAN			sp|O14793|GDF8_HUMAN, sp|O95390|GDF11_HUMAN		15.5	407	45090	Growth/differentiation factor 11 OS=Homo sapiens (Human) OX=9606 GN=GDF11 PE=1 SV=1	8	5	0.625	8	5	6.071	5	65441.1	52828.1	34737.9	30948.6	31506.9	40506.9	39699.1	25352.1	37968.3	87923.3	50697.1	50993.9	76977	44645.6	61413.5	43171.2	48425.7
668	1	sp|P35579|MYH9_HUMAN			sp|P35579|MYH9_HUMAN, sp|P35580|MYH10_HUMAN, sp|Q7Z406|MYH14_HUMAN		14.1	1960	226530	Myosin-9 OS=Homo sapiens (Human) OX=9606 GN=MYH9 PE=1 SV=4	24	18	0.75	24	18	23.125	18	42712.4	131302	47269.8	38792.2	38673.4	24596.7	24076.7	29834.5	24276.8	139663	41981.2	25331	43951.5	26545.1	52582.9	41875.1	48341.5
348	1	sp|P06276|CHLE_HUMAN			sp|P06276|CHLE_HUMAN, sp|P68104|EF1A1_HUMAN		13.6	602	68417	Cholinesterase OS=Homo sapiens (Human) OX=9606 GN=BCHE PE=1 SV=1	10	8	0.8	10	8	8.762	8	59453	40322.6	36773.2	45510.8	38349.5	47886.7	54914.5	50259.5	40587.5	59184.2	49622.9	42626	62779	38697.4	55653.8	33028.4	47228.1
288	1	sp|P02775|CXCL7_HUMAN					19.5	128	13894	Platelet basic protein OS=Homo sapiens (Human) OX=9606 GN=PPBP PE=1 SV=3	2	2	1	2	2	2	2	33306.2	125505	37665	46582.2	42972.5	42448.4	33875.5	43191.2	83029.3	41765.3	49876.5	22170.2	35663.1	36719.9	40072.4	40484.6	47208
1086	1	sp|Q96P63|SPB12_HUMAN			sp|P07093|GDN_HUMAN, sp|P29622|KAIN_HUMAN, sp|Q96P63|SPB12_HUMAN		24.4	405	46276	Serpin B12 OS=Homo sapiens (Human) OX=9606 GN=SERPINB12 PE=1 SV=1	10	8	0.8	10	8	8.468	8	67760.9	112901	33899.5	42454.4	36517.5	33016.6	43689.2	33481.6	28654.5	82977.3	44364.4	39931.4	56023.3	28838.9	29945.7	38965.2	47088.8
562	1	sp|P20908|CO5A1_HUMAN					6.1	1838	183558	Collagen alpha-1(V) chain OS=Homo sapiens (Human) OX=9606 GN=COL5A1 PE=1 SV=3	9	9	1	9	9	9	9	61296.1	47399.2	39707.2	36318.9	37786.1	38090.8	37164.4	45153.1	36567	78197.7	44941.2	45204.4	48845.5	49588.7	50939.7	40946.5	46134.1
1042	1	sp|Q8WUA8|TSK_HUMAN					9.6	353	37807	Tsukushin OS=Homo sapiens (Human) OX=9606 GN=TSKU PE=2 SV=3	5	5	1	5	5	5	5	63070.1	89113.3	24218	25113.2	42857.7	35774.1	25495.3	24153.9	37914.9	85598	46308	33692.9	68952.5	30355.6	54340.5	44476.1	45714.6
651	1	sp|P31947|1433S_HUMAN			sp|P27348|1433T_HUMAN, sp|P31946|1433B_HUMAN, sp|P31947|1433S_HUMAN, sp|P61981|1433G_HUMAN, sp|P62258|1433E_HUMAN, sp|P63104|1433Z_HUMAN		46.4	248	27774	14-3-3 protein sigma OS=Homo sapiens (Human) OX=9606 GN=SFN PE=1 SV=1	16	11	0.688	16	11	12.943	11	31902.9	157528	32642	35777.3	29039.5	34640.5	54331.4	33347.9	24888.3	66014.7	39696.2	24945.8	41178.4	33143.8	64292.5	27467.5	45677.3
1226	1	sp|Q9Y2E5|MA2B2_HUMAN					5.9	1009	113978	Epididymis-specific alpha-mannosidase OS=Homo sapiens (Human) OX=9606 GN=MAN2B2 PE=1 SV=4	7	7	1	7	7	7	7	63075.9	69745.8	33086.4	35863.4	36940.7	20359.9	38229.9	27504.2	42700	95021.6	42207.7	29430.6	66602.4	51245.8	49365.3	26885.9	45516.6
130	1	sp|O60814|H2B1K_HUMAN (+8)	sp|O60814|H2B1K_HUMAN&sp|P57053|H2BFS_HUMAN&sp|P58876|H2B1D_HUMAN&sp|P62807|H2B1C_HUMAN&sp|Q5QNW6|H2B2F_HUMAN&sp|Q93079|H2B1H_HUMAN&sp|Q99877|H2B1N_HUMAN&sp|Q99879|H2B1M_HUMAN&sp|Q99880|H2B1L_HUMAN				26.2	126	13890	Histone H2B type 1-K OS=Homo sapiens (Human) OX=9606 GN=H2BC12 PE=1 SV=3	6	6	1	6	6	6	6	23208	42321.8	15705.1	14996.7	21784.5	20880.1	72130.2	29058.9	19635.8	324800	33682.9	18689.1	23813.7	22312.6	21005.9	23456.9	45467.6
474	1	sp|P13473|LAMP2_HUMAN					7.1	410	44960	Lysosome-associated membrane glycoprotein 2 OS=Homo sapiens (Human) OX=9606 GN=LAMP2 PE=1 SV=2	4	4	1	4	4	4	4	55732.9	42348.4	37696.3	35181.9	43114.5	35842.6	47658.5	34152.4	29247.5	69718.9	38445.3	45892	71723.7	40792.7	57597.8	41557.7	45418.9
1243	1	tr|A0A075B7B8|A0A075B7B8_HUMAN			sp|A0A0B4J1V0|HV315_HUMAN, sp|A0A0B4J1X5|HV374_HUMAN, sp|P01764|HV323_HUMAN, sp|P01767|HV353_HUMAN, sp|P01768|HV330_HUMAN, sp|P0DP02|HVC33_HUMAN, tr|A0A075B7B8|A0A075B7B8_HUMAN, tr|A0A0J9YY99|A0A0J9YY99_HUMAN		26.5	117	12874	IGv domain-containing protein OS=Homo sapiens (Human) OX=9606 GN=IGHV3OR16-12 PE=1 SV=1	17	3	0.176	17	3	4.167	3	45668.8	40222.4	57490.4	42185.7	38804.5	34082.8	20509.7	41795.4	49914.5	63009	64482.7	37302.3	72212.4	38638.9	41899.6	38314	45408.3
756	1	sp|P55290|CAD13_HUMAN					8.3	713	78286	Cadherin-13 OS=Homo sapiens (Human) OX=9606 GN=CDH13 PE=1 SV=1	7	7	1	7	7	7	7	49448.4	54981.1	30526.6	38413.5	38226	40207.3	36898.8	29250.2	35385.9	71185.2	50947.3	50531.7	64852.3	33925.8	52164.3	40535.3	44842.5
867	1	sp|Q13231|CHIT1_HUMAN					28.8	466	51681	Chitotriosidase-1 OS=Homo sapiens (Human) OX=9606 GN=CHIT1 PE=1 SV=1	13	13	1	13	13	13	13	19754.6	35384.4	24772.2	24919.5	16825.8	28839.1	15913.8	11746.7	17598.9	32177.6	37729.7	83609.1	240653	26934.2	66423.4	19883.3	43947.8
1081	1	sp|Q96KG7|MEG10_HUMAN					10.1	1140	122205	Multiple epidermal growth factor-like domains protein 10 OS=Homo sapiens (Human) OX=9606 GN=MEGF10 PE=1 SV=1	9	9	1	9	9	9	9	54185	50877.3	30739	34313.7	35002	34671.6	37958.4	35910	32779.9	66300.3	45083.1	46673.4	65944.3	39408.5	45381	41618.3	43552.9
180	1	sp|O95897|NOE2_HUMAN					17.4	454	51386	Noelin-2 OS=Homo sapiens (Human) OX=9606 GN=OLFM2 PE=1 SV=2	8	8	1	8	8	8	8	62440.8	51545.5	31337.3	31832	36041.1	30819.3	36409.9	26579	26842.7	74917.3	40988.9	53649.7	56248.3	46447.1	41383.9	48464.6	43496.7
76	1	sp|A6NLU5|VTM2B_HUMAN					17.2	285	30297	V-set and transmembrane domain-containing protein 2B OS=Homo sapiens (Human) OX=9606 GN=VSTM2B PE=3 SV=2	4	4	1	4	4	4	4	57483.9	51888.9	30904.6	35027.5	34182.5	36197	38471.8	28344.2	33861.2	69356.2	46946.6	46887.5	56588.2	35103.4	48597.6	44167.5	43375.5
427	1	sp|P0DJI8|SAA1_HUMAN					36.9	122	13532	Serum amyloid A-1 protein OS=Homo sapiens (Human) OX=9606 GN=SAA1 PE=1 SV=1	3	3	1	3	3	3	3	22302	38031.2	22459.8	26194.4	29801.9	27747.6	18660.2	251956	28227.3	45801.4	34810.2	33906.1	36519.6	15563.1	29516.8	29833.1	43208.1
608	1	sp|P25786|PSA1_HUMAN					10.6	263	29555	Proteasome subunit alpha type-1 OS=Homo sapiens (Human) OX=9606 GN=PSMA1 PE=1 SV=1	3	3	1	3	3	3	3	56711.9	103646	34186.9	38699.6	35013.3	28446.9	41312.8	33205.1	24545.5	69718.4	34792.3	33055.8	53559.3	29814.2	41924.6	30880.5	43094.6
192	1	sp|P00492|HPRT_HUMAN					25.7	218	24579	Hypoxanthine-guanine phosphoribosyltransferase OS=Homo sapiens (Human) OX=9606 GN=HPRT1 PE=1 SV=2	6	6	1	6	6	6	6	51509.7	60754.4	36316.6	32775.6	38203.8	28691.4	38967.6	38487.3	27764.1	81901.4	32996.4	42750.5	47002.5	49737.1	43670.8	37176.2	43044.1
457	1	sp|P11362|FGFR1_HUMAN					9.2	822	91867	Fibroblast growth factor receptor 1 OS=Homo sapiens (Human) OX=9606 GN=FGFR1 PE=1 SV=3	7	7	1	7	7	7	7	71566.9	43215.7	39803.5	34998.6	50198	37241.2	20139.9	24205.9	29945.8	64687.2	40792.2	47504.9	53276.9	39539.8	47454.4	42571.6	42946.4
990	1	sp|Q86TH1|ATL2_HUMAN					12.9	951	104620	ADAMTS-like protein 2 OS=Homo sapiens (Human) OX=9606 GN=ADAMTSL2 PE=1 SV=1	9	9	1	9	9	9	9	65916.4	50925.2	35848	45389.5	60516.7	47016.4	22284.1	21567.7	25292.4	86564.4	29937.3	26761	47963.5	32878.5	46719.4	38080.3	42728.8
568	1	sp|P21810|PGS1_HUMAN					21.7	368	41654	Biglycan OS=Homo sapiens (Human) OX=9606 GN=BGN PE=1 SV=2	8	8	1	8	8	8	8	47169.1	99504.4	49623.9	61004.5	63803.4	52245.5	28576.2	14365.5	19988.1	56187	37673.9	25308.7	38204	28704.7	27905	28767.7	42439.5
395	1	sp|P08138|TNR16_HUMAN					10.3	427	45183	Tumor necrosis factor receptor superfamily member 16 OS=Homo sapiens (Human) OX=9606 GN=NGFR PE=1 SV=1	6	6	1	6	6	6	6	60011.8	30635.4	32830.4	25362.7	41294	33076.5	50195.7	28152.3	30291.2	73977	32917.9	58518.2	48552	55146.3	33618.5	43689.7	42391.8
769	1	sp|P61088|UBE2N_HUMAN (+1)	sp|P61088|UBE2N_HUMAN&sp|Q5JXB2|UE2NL_HUMAN				19.1	152	17138	Ubiquitin-conjugating enzyme E2 N OS=Homo sapiens (Human) OX=9606 GN=UBE2N PE=1 SV=1	3	3	1	3	3	3	3	39672.7	62401.1	49480.2	38741.6	40572.8	40388.8	25935.9	29684.4	26935.2	63473.2	35534.3	39829.5	40890.2	40333.7	64681.9	35861.1	42151
1001	1	sp|Q8IV08|PLD3_HUMAN					10.4	490	54705	5'-3' exonuclease PLD3 OS=Homo sapiens (Human) OX=9606 GN=PLD3 PE=1 SV=1	8	8	1	8	8	8	8	54649.4	48211.8	30950.6	31375.6	32610.8	31988.7	34573.7	28628.6	30979.1	79699.1	41933.6	32207	62917.5	45354.1	50820.5	35647	42034.2
567	1	sp|P21741|MK_HUMAN					23.8	143	15585	Midkine OS=Homo sapiens (Human) OX=9606 GN=MDK PE=1 SV=1	5	5	1	5	5	5	5	76859.4	37523.6	37696	31805.6	33171.5	30660.7	33335.9	21384.5	31586	85802.6	30181.7	37000.4	60168.2	33544.1	39567.3	49615.3	41868.9
534	1	sp|P17405|ASM_HUMAN					6	631	69935	Sphingomyelin phosphodiesterase OS=Homo sapiens (Human) OX=9606 GN=SMPD1 PE=1 SV=5	4	4	1	4	4	4	4	53817.1	39990.7	35533.2	34113	34044.9	33557.8	32652	34222.8	30498.4	67729.5	37460.5	43631.7	51732.4	44647.7	54649.9	39461.5	41733.9
520	1	sp|P16070|CD44_HUMAN					3	742	81537	CD44 antigen OS=Homo sapiens (Human) OX=9606 GN=CD44 PE=1 SV=3	4	4	1	4	4	4	4	55375	39879.4	45282.7	37705.5	32956	34665.3	39031.6	34958.2	30326.1	66637.8	36471.1	40587.5	46313.8	32638.1	38809.6	48141.8	41236.2
751	1	sp|P55072|TERA_HUMAN					6.8	806	89321	Transitional endoplasmic reticulum ATPase OS=Homo sapiens (Human) OX=9606 GN=VCP PE=1 SV=4	5	5	1	5	5	5	5	51667.4	39801	31136.5	30601.6	38679.2	25877.5	86927.9	24643.6	28756.7	75551.9	35063.7	39413.4	42792.8	24878.8	35550.8	45684	41064.2
563	1	sp|P20930|FILA_HUMAN					2.2	4061	435164	Filaggrin OS=Homo sapiens (Human) OX=9606 GN=FLG PE=1 SV=3	5	5	1	5	5	5	5	55991.1	68334.6	40298.2	33839.2	34023.3	31063.8	37720.6	28629.3	21690.9	65628.9	33741.9	35479	62827	30863.8	50513.9	24964.6	40975.6
1171	1	sp|Q9NRN5|OLFL3_HUMAN					25.1	406	46010	Olfactomedin-like protein 3 OS=Homo sapiens (Human) OX=9606 GN=OLFML3 PE=2 SV=1	9	9	1	9	9	9	9	62777.6	45207.1	35928.4	29565.7	31305.5	37012.7	31368	23116	28475.7	57168.7	46944.4	44946.9	54790.5	41878.5	40788.8	41230	40781.5
222	1	sp|P01597|KV139_HUMAN (+1)	sp|P01597|KV139_HUMAN&sp|P04432|KVD39_HUMAN		sp|A0A075B6H7|KV37_HUMAN, sp|A0A075B6S5|KV127_HUMAN, sp|A0A087WSZ0|KVD08_HUMAN, sp|A0A0B4J2D9|KVD13_HUMAN, sp|A0A0C4DH25|KVD20_HUMAN, sp|A0A0C4DH67|KV108_HUMAN, sp|A0A0C4DH72|KV106_HUMAN, sp|A0A0C4DH73|KV112_HUMAN, sp|P01593|KVD33_HUMAN, sp|P01597|KV139_HUMAN, sp|P01599|KV117_HUMAN, sp|P01619|KV320_HUMAN, sp|P04430|KV116_HUMAN, sp|P04433|KV311_HUMAN, sp|P06312|KV401_HUMAN, tr|A0A0G2JRQ6|A0A0G2JRQ…		59	117	12737	Immunoglobulin kappa variable 1-39 OS=Homo sapiens (Human) OX=9606 GN=IGKV1-39 PE=1 SV=2	58	9	0.155	58	9	19.54	11	34346.5	36689.7	36761.6	18197.7	30256.6	14910	27140.3	57570.2	44844.1	63503.3	42582.7	36272.3	62827	50548.3	54191.1	40928.5	40723.1
77	1	sp|A8K2U0|A2ML1_HUMAN					7.5	1454	161105	Alpha-2-macroglobulin-like protein 1 OS=Homo sapiens (Human) OX=9606 GN=A2ML1 PE=1 SV=3	10	10	1	10	10	10	10	49435.8	81328.5	39913.2	32369.7	28092.1	16188.1	46218.7	21590.7	16227.6	52503.4	51153.3	33202.5	63304.4	21173.4	55005.4	30005.9	39857
929	1	sp|Q16627|CCL14_HUMAN					47.3	93	10678	C-C motif chemokine 14 OS=Homo sapiens (Human) OX=9606 GN=CCL14 PE=1 SV=1	5	5	1	5	5	5	5	51485.1	37271.5	48027.2	42461.8	44316.6	41427.3	37094	34936.2	30536.7	50058.3	38618.5	34283.1	39658.3	31130.7	27935.4	44345.1	39599.1
1101	1	sp|Q99784|NOE1_HUMAN					14.6	485	55342	Noelin OS=Homo sapiens (Human) OX=9606 GN=OLFM1 PE=1 SV=4	8	8	1	8	8	8	8	51770.7	36114.6	27325.3	29017.3	27795.1	33312.4	41905.4	25294.2	32398	63037.2	39826.2	36121.2	56614.4	47534.4	45460.3	39246.9	39548.4
747	1	sp|P54802|ANAG_HUMAN					19.2	743	82265	Alpha-N-acetylglucosaminidase OS=Homo sapiens (Human) OX=9606 GN=NAGLU PE=1 SV=2	11	11	1	11	11	11	11	56168.7	43145.8	38538	35856.5	29424.8	30723.5	35631.4	29059.2	25120.3	48290.3	38820.2	41825	56084.1	41663.4	46844	31278.9	39279.6
1241	1	sp|Q9Y6X5|ENPP4_HUMAN					7.5	453	51641	Bis(5'-adenosyl)-triphosphatase ENPP4 OS=Homo sapiens (Human) OX=9606 GN=ENPP4 PE=1 SV=3	4	4	1	4	4	4	4	46818.6	29119.2	22353.7	22847.7	27528.1	29883	36346.2	26375.3	29628.5	82443.4	30922.1	40961.1	64736.8	44106	54548.5	39420.8	39252.5
523	1	sp|P16152|CBR1_HUMAN					37.5	277	30375	Carbonyl reductase [NADPH] 1 OS=Homo sapiens (Human) OX=9606 GN=CBR1 PE=1 SV=3	8	8	1	8	8	8	8	68448.2	46136.3	28172	25301	31506.8	24849.5	28251.7	22693.8	24983.3	58163.5	25132.4	43485.7	77388	41733.8	40511.6	39870	39164.2
403	1	sp|P08493|MGP_HUMAN					32	103	12353	Matrix Gla protein OS=Homo sapiens (Human) OX=9606 GN=MGP PE=1 SV=2	10	10	1	10	10	10	10	39943.9	91885.8	43567.1	38308.3	44634.6	34371.7	19330.7	11079.7	22502.3	56039.6	34482.6	25428.5	50472.1	31545.3	32441.9	50084.5	39132.4
94	1	sp|O14498|ISLR_HUMAN					29.9	428	45997	Immunoglobulin superfamily containing leucine-rich repeat protein OS=Homo sapiens (Human) OX=9606 GN=ISLR PE=2 SV=1	12	12	1	12	12	12	12	42105.1	46047	32254.2	40386.2	48704	32766.8	16631.3	13923.8	31222.6	76090.3	35159.7	43158.8	49854.7	35257.3	37715.5	39038.3	38769.7
1127	1	sp|Q9BZV3|IMPG2_HUMAN					7	1241	138619	Interphotoreceptor matrix proteoglycan 2 OS=Homo sapiens (Human) OX=9606 GN=IMPG2 PE=1 SV=3	9	9	1	9	9	9	9	47409.6	32027.9	28869.7	28637.8	31066.4	35453.1	37681.2	27107.2	41068.7	56277.5	33933.8	49860.2	49654.2	36189.3	47176.7	34561	38560.9
1120	1	sp|Q9BXJ0|C1QT5_HUMAN					9.9	243	25298	Complement C1q tumor necrosis factor-related protein 5 OS=Homo sapiens (Human) OX=9606 GN=C1QTNF5 PE=1 SV=1	2	2	1	2	2	2	2	43628.7	37706.4	60514.3	48407.1	45721	41605.2	31796.7	33168.1	23499.9	49260.5	35737.7	27656.7	29658.7	29763.7	34431.3	43621	38511.1
261	1	sp|P02511|CRYAB_HUMAN					25.7	175	20159	Alpha-crystallin B chain OS=Homo sapiens (Human) OX=9606 GN=CRYAB PE=1 SV=2	4	4	1	4	4	4	4	29254.5	124942	28463.9	36687.2	73508.3	23268.6	42475.7	15908.9	19203	25483.8	34526.1	32177.9	33597.5	22982	42703.9	28668.7	38365.7
127	1	sp|O60568|PLOD3_HUMAN					18	738	84784	Multifunctional procollagen lysine hydroxylase and glycosyltransferase LH3 OS=Homo sapiens (Human) OX=9606 GN=PLOD3 PE=1 SV=1	11	11	1	11	11	11	11	51027.3	50044.2	33204.2	30965.6	29123	33177.4	24153.4	25870	26376.2	61737.4	36995.3	41664.9	51051.5	40494.7	41350	36573.2	38363
795	1	sp|P78417|GSTO1_HUMAN					17.4	241	27566	Glutathione S-transferase omega-1 OS=Homo sapiens (Human) OX=9606 GN=GSTO1 PE=1 SV=2	5	5	1	5	5	5	5	36731.5	65446.2	37063.1	36307.3	45707.8	28273.8	25944	32375.8	31000.9	48871	31201.9	32586.6	42883.5	36405.6	43797.1	35425.6	38126.4
1146	1	sp|Q9H4F8|SMOC1_HUMAN					12.4	434	48162	SPARC-related modular calcium-binding protein 1 OS=Homo sapiens (Human) OX=9606 GN=SMOC1 PE=1 SV=1	6	6	1	6	6	6	6	47888	54599.7	34945	34267.9	32335.7	36387.1	35418.5	22776.6	32305.6	56345.8	32855.2	35909.8	46552.2	35129.8	34805.4	36526.2	38065.5
263	1	sp|P02545|LMNA_HUMAN					5	664	74139	Prelamin-A/C OS=Homo sapiens (Human) OX=9606 GN=LMNA PE=1 SV=1	3	3	1	3	3	3	3	44696.2	72200.6	45276.6	28903	28609.9	24515.3	47074.2	22260.3	21124.7	85284	27676.6	24240	51913.3	25165.2	33516.5	24044.8	37906.3
1175	1	sp|Q9NS85|CAH10_HUMAN					15.2	328	37562	Carbonic anhydrase-related protein 10 OS=Homo sapiens (Human) OX=9606 GN=CA10 PE=2 SV=1	5	5	1	5	5	5	5	63444.2	26876.8	32993.6	31837.6	35173.3	36728.3	16937.8	20131.4	26485.3	48605.4	39262.5	35605.7	32855.6	52715.1	59555.5	45792.4	37812.5
785	1	sp|P63104|1433Z_HUMAN			sp|P27348|1433T_HUMAN, sp|P31946|1433B_HUMAN, sp|P31947|1433S_HUMAN, sp|P61981|1433G_HUMAN, sp|P62258|1433E_HUMAN, sp|P63104|1433Z_HUMAN		42.4	245	27745	14-3-3 protein zeta/delta OS=Homo sapiens (Human) OX=9606 GN=YWHAZ PE=1 SV=1	11	7	0.636	11	7	8.067	7	28665.9	133574	42198.6	28945.3	28891	27468.1	23930.7	27843.6	17552	44502.6	30704.1	17139.7	32537.4	30189.9	68503.8	22178	37801.6
744	1	sp|P54108|CRIS3_HUMAN					15.1	245	27630	Cysteine-rich secretory protein 3 OS=Homo sapiens (Human) OX=9606 GN=CRISP3 PE=1 SV=1	7	7	1	7	7	7	7	34400.1	22822.5	49643.6	31574.6	45157.8	31137.5	39546	45343.5	52364.3	39724.2	50350.9	27436.5	36579	25359	37077.5	33183.5	37606.3
846	1	sp|Q08397|LOXL1_HUMAN					19	574	63109	Lysyl oxidase homolog 1 OS=Homo sapiens (Human) OX=9606 GN=LOXL1 PE=1 SV=2	9	9	1	9	9	9	9	31594.5	90556.1	33045.3	36826.4	49757.7	45023.8	29318.5	18864	16591.5	62565.1	31985	29791.5	33618.8	30334.4	33992	27538.2	37587.7
252	1	sp|P01877|IGHA2_HUMAN			sp|P01876|IGHA1_HUMAN, sp|P01877|IGHA2_HUMAN		62.6	340	36591	Immunoglobulin heavy constant alpha 2 OS=Homo sapiens (Human) OX=9606 GN=IGHA2 PE=1 SV=4	59	25	0.424	59	25	31.967	25	54426.9	31329.4	46820.3	41568.6	46364.1	42465.1	19917.7	37694.7	32385.5	27147.7	48829.4	17594.2	21670.5	23757.7	46120	59374.1	37341.6
1044	1	sp|Q8WVQ1|CANT1_HUMAN					20	401	44839	Soluble calcium-activated nucleotidase 1 OS=Homo sapiens (Human) OX=9606 GN=CANT1 PE=1 SV=1	6	6	1	6	6	6	6	47437	39051.3	28085.5	27764.9	47338.3	31983.8	33034.8	20265.8	25072.6	52969.8	30871.9	55092.8	48989	41782.3	40230.3	26390	37272.5
1010	1	sp|Q8N126|CADM3_HUMAN					11.3	398	43299	Cell adhesion molecule 3 OS=Homo sapiens (Human) OX=9606 GN=CADM3 PE=1 SV=1	7	7	1	7	7	7	7	49782	28590.9	29191.5	25583.9	28251.6	25784.2	27198.5	25367.6	27963.7	73846.6	35442	40388.9	52331.2	43450.4	44143.9	38415.4	37233.3
363	1	sp|P07108|ACBP_HUMAN					50.6	87	10044	Acyl-CoA-binding protein OS=Homo sapiens (Human) OX=9606 GN=DBI PE=1 SV=2	3	3	1	3	3	3	3	26642.4	72129.6	41219.9	29731.5	32889.1	27181.9	23990.8	27188	23944.9	37569.3	28233	24434	47519.8	39133	75895.6	32831	36908.4
622	1	sp|P28074|PSB5_HUMAN					13.3	263	28480	Proteasome subunit beta type-5 OS=Homo sapiens (Human) OX=9606 GN=PSMB5 PE=1 SV=3	3	3	1	3	3	3	3	40748.5	67593.7	27392.4	29729.2	28695.9	20647.1	35334.8	33976	21426	47881.6	29872.5	31130.6	39907.8	70749.5	32362.3	29296.9	36671.5
183	1	sp|O95970|LGI1_HUMAN					11.3	557	63817	Leucine-rich glioma-inactivated protein 1 OS=Homo sapiens (Human) OX=9606 GN=LGI1 PE=1 SV=1	7	7	1	7	7	7	7	43952.6	48032.9	34077.4	29270.3	33023.6	26494.2	23927.9	24280.8	26100.2	59829.1	39461.9	32696.6	46507	41443.9	48300.6	28794.1	36637.1
1112	1	sp|Q9BSG0|PADC1_HUMAN					19.7	188	21042	Protease-associated domain-containing protein 1 OS=Homo sapiens (Human) OX=9606 GN=PRADC1 PE=1 SV=1	3	3	1	3	3	3	3	49689.2	38769.3	32901.2	29781.7	36774.6	36091.2	23434.3	21150.1	28403.4	40760.8	39924.7	37182.3	55159.3	30819.1	43948.4	36551.8	36333.8
1119	1	sp|Q9BWV1|BOC_HUMAN					14	1114	121058	Brother of CDO OS=Homo sapiens (Human) OX=9606 GN=BOC PE=1 SV=1	10	10	1	10	10	10	10	44156.8	37994.9	38837.8	30180.2	40119.4	26185.1	28435.6	20844.6	26646.9	58280.9	37699.1	34473.6	48126.5	35897.2	37603	34506	36249.2
115	1	sp|O43405|COCH_HUMAN					10.4	550	59482	Cochlin OS=Homo sapiens (Human) OX=9606 GN=COCH PE=1 SV=1	9	9	1	9	9	9	9	49763.7	32970.5	24030.4	25286	23248.8	26751.6	38213.1	29192.8	25225.5	64280.3	42774.7	32987.4	50805.8	47851.7	39753.4	24018.7	36072.1
994	1	sp|Q86VZ4|LRP11_HUMAN					16.4	500	53311	Low-density lipoprotein receptor-related protein 11 OS=Homo sapiens (Human) OX=9606 GN=LRP11 PE=2 SV=2	8	8	1	8	8	8	8	37097	48444.4	24803.7	24460	26277.4	32787.4	29906.1	20421.5	27150.7	53150.9	35968.7	34543.7	70817.2	36895.2	37777.6	34964.9	35966.6
540	1	sp|P17948|VGFR1_HUMAN					6.7	1338	150767	Vascular endothelial growth factor receptor 1 OS=Homo sapiens (Human) OX=9606 GN=FLT1 PE=1 SV=2	8	8	1	8	8	8	8	50221.6	26232.3	31178.4	27170.3	22933.1	28267	29240.2	29234.4	20885.2	60989.1	28752.3	39592.4	34235.7	65340.1	48196.8	32894.7	35960.2
822	1	sp|Q02246|CNTN2_HUMAN					11.2	1040	113392	Contactin-2 OS=Homo sapiens (Human) OX=9606 GN=CNTN2 PE=1 SV=1	11	11	1	11	11	11	11	43047.3	33168.5	41136.7	37555.3	32143.7	33828.7	36257.9	26016.1	29109.6	47337	44080	30769.7	35669.1	43063.9	31780.2	27918.8	35805.2
854	1	sp|Q10472|GALT1_HUMAN					9.7	559	64218	Polypeptide N-acetylgalactosaminyltransferase 1 OS=Homo sapiens (Human) OX=9606 GN=GALNT1 PE=1 SV=1	5	5	1	5	5	5	5	42699.8	36057.1	28922.6	24533.2	28310.1	28590.6	28504.3	22243.1	28831.3	53993.7	34617.3	39723	54346.4	40091.3	49006.5	32021.9	35780.8
152	1	sp|O75752|B3GL1_HUMAN					20.8	331	39511	UDP-GalNAc:beta-1,3-N-acetylgalactosaminyltransferase 1 OS=Homo sapiens (Human) OX=9606 GN=B3GALNT1 PE=1 SV=1	10	10	1	10	10	10	10	50422.3	35920.4	27779	24143.2	29707.2	34338.3	24821.4	21086.4	27502.9	59593	33002.6	38252.1	50059.7	34578.4	43975	26256.5	35089.9
812	1	sp|P99999|CYC_HUMAN					32.4	105	11749	Cytochrome c OS=Homo sapiens (Human) OX=9606 GN=CYCS PE=1 SV=2	4	4	1	4	4	4	4	39044.2	63025.5	27011.9	25166.5	23821.9	18779.1	20278.4	17083.2	22039.8	82586.7	26327.9	26461	56118.2	43927.6	37266.8	27179.2	34757.4
833	1	sp|Q04760|LGUL_HUMAN					22.3	184	20777	Lactoylglutathione lyase OS=Homo sapiens (Human) OX=9606 GN=GLO1 PE=1 SV=4	5	5	1	5	5	5	5	39316.2	73825	30442.8	33519.5	26427.7	21891.2	26664.7	26271.4	23282.9	63730.8	31128.9	22784	44968.6	34311.8	30858.5	25817.4	34702.6
661	1	sp|P35052|GPC1_HUMAN					21.5	558	61680	Glypican-1 OS=Homo sapiens (Human) OX=9606 GN=GPC1 PE=1 SV=2	12	12	1	12	12	12	12	42226.3	39062.3	27662.7	22341.7	27781.8	26505.2	30581	22686.6	23327.1	66393.7	40239.6	37889.1	50267.4	30620.6	35889.3	26990.2	34404
517	1	sp|P15848|ARSB_HUMAN					8.8	533	59687	Arylsulfatase B OS=Homo sapiens (Human) OX=9606 GN=ARSB PE=1 SV=1	5	5	1	5	5	5	5	44685.2	54381.2	27490.1	24603.3	27938.5	25487.3	34266.8	23739.5	25104.3	54217.5	34007.4	30980.6	41975.5	35685.7	37751.2	26916	34326.9
655	1	sp|P33151|CADH5_HUMAN					3.8	784	87527	Cadherin-5 OS=Homo sapiens (Human) OX=9606 GN=CDH5 PE=1 SV=5	3	3	1	3	3	3	3	31696.6	26917	35123.9	34067.2	35988.4	33548.5	37676.2	48605.3	35547.3	36345.4	43664.7	29817.2	30331.7	28847.6	28368.5	29470.3	34126
915	1	sp|Q15293|RCN1_HUMAN					15.1	331	38890	Reticulocalbin-1 OS=Homo sapiens (Human) OX=9606 GN=RCN1 PE=1 SV=1	6	6	1	6	6	6	6	46691.1	36955.8	21477.5	27309.5	35712.4	30201.1	28220.1	21316.7	23230.9	50789.4	32572.7	30176.3	50965.3	42382.1	40628.1	25489.7	34007.4
168	1	sp|O95185|UNC5C_HUMAN					7.3	931	103145	Netrin receptor UNC5C OS=Homo sapiens (Human) OX=9606 GN=UNC5C PE=1 SV=2	6	6	1	6	6	6	6	33455.9	59220.6	37417.2	35642.9	30315.9	23601.1	28514.4	24799.1	24672.4	44053.4	31110.3	28488.9	47744.8	31363.1	35149.6	27256.8	33925.4
158	1	sp|O75973|C1QRF_HUMAN			sp|O75973|C1QRF_HUMAN, sp|Q7Z5L3|C1QL2_HUMAN		15.9	258	26452	C1q-related factor OS=Homo sapiens (Human) OX=9606 GN=C1QL1 PE=1 SV=1	4	3	0.75	4	3	3.75	3	43222.6	34821	29373.5	27049.7	32832.5	31979.6	29806.6	21348.7	23994	55407.4	38110.9	32451.2	36682.4	37229.7	36165.6	30993.2	33841.8
255	1	sp|P01903|DRA_HUMAN (+1)	sp|P01903|DRA_HUMAN&tr|A0A0G2JMH6|A0A0G2JMH6_HUMAN				15.7	254	28607	HLA class II histocompatibility antigen, DR alpha chain OS=Homo sapiens (Human) OX=9606 GN=HLA-DRA PE=1 SV=1	5	5	1	5	5	5	5	45207.1	28337	21211.6	21319.1	24221.1	24658.8	29883.5	16649	32117.9	65112	36849.5	26992.8	46656.6	49918.2	33698.7	28251	33192.7
621	1	sp|P27918|PROP_HUMAN					13.6	469	51276	Properdin OS=Homo sapiens (Human) OX=9606 GN=CFP PE=1 SV=2	4	4	1	4	4	4	4	42626.5	30945.9	22255.5	24003	26221.1	21117.7	31555.3	28505.6	33440.4	54307.9	32243.8	40181.6	45684.7	31066.7	37303.8	29444.6	33181.5
1045	1	sp|Q8WVV4|POF1B_HUMAN					9.2	589	68064	Protein POF1B OS=Homo sapiens (Human) OX=9606 GN=POF1B PE=1 SV=3	6	6	1	6	6	6	6	41368.8	59699.6	36267	28257.9	22289.8	22338.8	38618.9	27335	21122	64481.4	31219.5	24301.4	42272.5	19950.6	28440.8	22342.2	33144.1
80	1	sp|O00115|DNS2A_HUMAN					22.8	360	39580	Deoxyribonuclease-2-alpha OS=Homo sapiens (Human) OX=9606 GN=DNASE2 PE=1 SV=2	7	7	1	7	7	7	7	47557.9	24383.8	23139.8	25943.9	32039.4	25122.2	33446.6	19177.4	21800.8	59477.1	29988.7	37274.7	50244.8	31733.9	36978.5	31469	33111.2
1227	1	sp|Q9Y2I2|NTNG1_HUMAN					18	539	60540	Netrin-G1 OS=Homo sapiens (Human) OX=9606 GN=NTNG1 PE=1 SV=3	8	8	1	8	8	8	8	51760.7	37822.1	22175.7	24672.9	25775.9	30545	29813	19133.1	25719.9	63486.4	36550.8	24856.3	44427.7	27449.7	34524.9	30454.6	33073.1
600	1	sp|P24387|CRHBP_HUMAN					32.9	322	36144	Corticotropin-releasing factor-binding protein OS=Homo sapiens (Human) OX=9606 GN=CRHBP PE=1 SV=2	7	7	1	7	7	7	7	38248.4	60399.1	23497.5	28195.2	21376.9	33246.3	20745.9	17833.9	19355.5	72367	32304.9	24506.4	47600.7	32250.5	25839.2	29721.1	32968
638	1	sp|P30085|KCY_HUMAN					11.7	196	22222	UMP-CMP kinase OS=Homo sapiens (Human) OX=9606 GN=CMPK1 PE=1 SV=3	3	3	1	3	3	3	3	29124.3	89725	41798.3	24789.4	25755.1	20377.6	14995.7	17914.4	19319	39979	21247.1	16436.3	40984.3	29572.4	71916.6	22979	32932.1
680	1	sp|P37802|TAGL2_HUMAN					36.7	199	22391	Transgelin-2 OS=Homo sapiens (Human) OX=9606 GN=TAGLN2 PE=1 SV=3	7	7	1	7	7	7	7	26415.6	133282	46815.1	25760.8	20174.2	21169.5	17099.5	17158.2	15629.3	30634.4	25949.5	17505.7	26296.2	17093.1	55365.3	27843.7	32762
727	1	sp|P50395|GDIB_HUMAN			sp|P31150|GDIA_HUMAN, sp|P50395|GDIB_HUMAN		19.6	445	50663	Rab GDP dissociation inhibitor beta OS=Homo sapiens (Human) OX=9606 GN=GDI2 PE=1 SV=2	11	8	0.727	11	8	9.846	8	35536.1	76228.6	30460.5	24353.6	23750.1	23954.2	26077.9	25794.4	17458.9	49801.1	23279	21186.8	33576.7	26432.3	57499.4	25737.8	32570.4
585	1	sp|P22891|PROZ_HUMAN					11.5	400	44743	Vitamin K-dependent protein Z OS=Homo sapiens (Human) OX=9606 GN=PROZ PE=1 SV=2	7	7	1	7	7	7	7	37768.5	28888	43222.5	43793.5	30784.4	35623.9	20122.7	37004.6	19533.7	31737.9	20196.3	42399.7	23891.3	37228.1	41812.9	24755.6	32422.7
486	1	sp|P13693|TCTP_HUMAN					19.8	172	19595	Translationally-controlled tumor protein OS=Homo sapiens (Human) OX=9606 GN=TPT1 PE=1 SV=1	4	4	1	4	4	4	4	25651.2	77461.1	38076.1	28718.6	24163.5	20603	23868.9	19750.5	20949.7	40270.3	24726.3	19046	37559.6	34456	57066.3	23723.8	32255.7
1194	1	sp|Q9P2V4|LRIT1_HUMAN					9	623	68040	Leucine-rich repeat, immunoglobulin-like domain and transmembrane domain-containing protein 1 OS=Homo sapiens (Human) OX=9606 GN=LRIT1 PE=2 SV=1	7	7	1	7	7	7	7	39220.1	37087.2	23861	22915.2	20810.9	25290.2	24203.4	19169.3	25170.2	55442.5	32089.1	30165.9	63087	36793.4	33575	25278.9	32135
155	1	sp|O75874|IDHC_HUMAN					12.1	414	46659	Isocitrate dehydrogenase [NADP] cytoplasmic OS=Homo sapiens (Human) OX=9606 GN=IDH1 PE=1 SV=2	5	5	1	5	5	5	5	32726.6	87003.4	29611.1	27203.4	29967.5	21042.6	20477.8	23136	18986	40481.6	23503.9	21657.7	36276.1	32587.8	42161.2	25088.4	31994.4
259	1	sp|P02461|CO3A1_HUMAN					3.8	1466	138563	Collagen alpha-1(III) chain OS=Homo sapiens (Human) OX=9606 GN=COL3A1 PE=1 SV=4	5	5	1	5	5	5	5	50612.5	22003.4	49506.5	35654.1	29246.8	42093.1	15949.4	22738.6	26011.8	28096.6	28220.4	21947.2	25913.8	39955.5	48078.7	25826.6	31990.9
883	1	sp|Q14019|COTL1_HUMAN					31.7	142	15945	Coactosin-like protein OS=Homo sapiens (Human) OX=9606 GN=COTL1 PE=1 SV=3	6	6	1	6	6	6	6	45212.5	39937.5	25054.4	21566	23591.8	25537.3	31725.1	24840.3	23069.6	62200.8	26222.9	36183.5	40828.1	28461.9	27168.2	29532.2	31945.8
772	1	sp|P61204|ARF3_HUMAN (+1)	sp|P61204|ARF3_HUMAN&sp|P84077|ARF1_HUMAN				19.3	181	20601	ADP-ribosylation factor 3 OS=Homo sapiens (Human) OX=9606 GN=ARF3 PE=1 SV=2	3	3	1	3	3	3	3	24943.6	137456	30140	25616.9	18837.6	16975	28412.3	16928.3	13517.2	42931.1	18556.8	18845	23573.1	23677.3	41533.3	27308.7	31828.2
594	1	sp|P23490|LORI_HUMAN					18.3	312	25760	Loricrin OS=Homo sapiens (Human) OX=9606 GN=LORICRIN PE=1 SV=2	8	8	1	8	8	8	8	40849.5	59587.4	30283.4	31997.3	34641.8	22915.3	29577.2	28756.9	21424.5	48081.6	25805.4	27079.8	32080.7	22562.8	25094.4	27683.6	31776.3
607	1	sp|P25774|CATS_HUMAN					10.9	331	37495	Cathepsin S OS=Homo sapiens (Human) OX=9606 GN=CTSS PE=1 SV=3	3	3	1	3	3	3	3	31392	29694.2	28172.2	24751.7	26056.8	24570.8	27028.1	28743.9	23978.1	42362.3	27837.5	34625.9	53584.3	28175	45584.1	29523.2	31630
1141	1	sp|Q9H2E6|SEM6A_HUMAN					6.8	1030	114394	Semaphorin-6A OS=Homo sapiens (Human) OX=9606 GN=SEMA6A PE=1 SV=2	8	8	1	8	8	8	8	45329.3	37962.5	21106.7	24678.8	24153.2	25789.1	29986.2	18480.2	24080.9	57561.3	32615.9	31426.9	48365.5	24683	33703.5	25111.9	31564.7
176	1	sp|O95715|CXL14_HUMAN					13.5	111	13077	C-X-C motif chemokine 14 OS=Homo sapiens (Human) OX=9606 GN=CXCL14 PE=1 SV=2	2	2	1	2	2	2	2	45569.7	38432.8	29155.7	23983	30222.9	25409.6	24870.2	23734.6	21148.8	50344.2	33999.3	26584.4	37421.1	26466	37489.8	29483.6	31519.7
513	1	sp|P15328|FOLR1_HUMAN					10.5	257	29819	Folate receptor alpha OS=Homo sapiens (Human) OX=9606 GN=FOLR1 PE=1 SV=3	3	3	1	3	3	3	3	35783.2	39133.9	29044.4	28498.6	55022.5	20444	20305.2	17506.3	22936.5	46270.2	33601.4	49280.4	30036.6	27898.3	23139.5	22787.7	31355.5
389	1	sp|P07900|HS90A_HUMAN			sp|P07900|HS90A_HUMAN, sp|P08238|HS90B_HUMAN		14.3	732	84659	Heat shock protein HSP 90-alpha OS=Homo sapiens (Human) OX=9606 GN=HSP90AA1 PE=1 SV=5	7	6	0.857	7	6	6.667	6	27314.7	98999.5	25756.6	22485.7	36023.6	19103.3	22201.9	15902.8	17100.3	41484.3	28099.4	26270.1	28403.4	28926	38772.5	23817	31291.3
448	1	sp|P10809|CH60_HUMAN					2.4	573	61054	60 kDa heat shock protein, mitochondrial OS=Homo sapiens (Human) OX=9606 GN=HSPD1 PE=1 SV=2	3	3	1	3	3	3	3	33434.7	50386.5	31464	33644	31122.4	27822.7	22550.7	32440.7	21309.1	40106.8	26753.2	25510.9	29683.4	29936.2	32168.8	32302.5	31289.8
440	1	sp|P10586|PTPRF_HUMAN					9.1	1907	212876	Receptor-type tyrosine-protein phosphatase F OS=Homo sapiens (Human) OX=9606 GN=PTPRF PE=1 SV=2	14	14	1	14	14	14	14	40105.4	42954.5	22791.5	31670.7	29058.4	25740.4	28432.4	13340.8	17997.1	55475.5	29495.4	33034.6	40966.3	24609.8	30154.9	31357.9	31074.1
122	1	sp|O43866|CD5L_HUMAN					14.4	347	38087	CD5 antigen-like OS=Homo sapiens (Human) OX=9606 GN=CD5L PE=1 SV=1	5	5	1	5	5	5	5	22726	30295	17213.7	40647.4	40723.9	31073.9	30523	43308.1	35870.5	38337.7	33880.5	14970.4	37983.1	20688.4	29659.8	28203.6	31006.6
724	1	sp|P49788|TIG1_HUMAN					17	294	33285	Retinoic acid receptor responder protein 1 OS=Homo sapiens (Human) OX=9606 GN=RARRES1 PE=1 SV=2	6	6	1	6	6	6	6	47491	15886.7	18545.8	20193.8	33914.7	17928.3	20495.8	13584.2	22388.3	104583	27149.3	16894.8	28299.2	38560.8	28578.2	32562.2	30441
1162	1	sp|Q9NPF2|CHSTB_HUMAN					8.5	352	41554	Carbohydrate sulfotransferase 11 OS=Homo sapiens (Human) OX=9606 GN=CHST11 PE=1 SV=1	3	3	1	3	3	3	3	33763.5	51033.2	20892.2	21962.3	24606.7	20651.3	20039.1	26724.2	22805.6	54731.2	29671.8	28101.2	45390.8	30397.7	29797.2	24486.7	30315.9
946	1	sp|Q5T1H1|EYS_HUMAN					2.1	3165	350793	Protein eyes shut homolog OS=Homo sapiens (Human) OX=9606 GN=EYS PE=1 SV=5	7	7	1	7	7	7	7	31203.8	26524.4	24534.6	33533.4	31765.4	36534.1	23866	20421.2	19148.5	45893.5	29899.1	28449.4	44002.8	33648	27839.6	26005.1	30204.3
174	1	sp|O95497|VNN1_HUMAN					10.1	513	57011	Pantetheinase OS=Homo sapiens (Human) OX=9606 GN=VNN1 PE=1 SV=2	9	9	1	9	9	9	9	50652.4	23497.9	46983.1	13795.5	38213.2	7960.23	8514.28	46826.6	49986.5	26734	38361.4	20685.8	9760.22	35132.7	26202.5	36905.7	30013.3
117	1	sp|O43529|CHSTA_HUMAN					11.5	356	42206	Carbohydrate sulfotransferase 10 OS=Homo sapiens (Human) OX=9606 GN=CHST10 PE=1 SV=1	4	4	1	4	4	4	4	36743.7	38202.2	23625.9	17976.7	19845.6	22643.6	23250.3	15907.7	23380.7	47000.9	31451.5	35230.5	41499.7	29539.5	40842	30407.8	29846.8
993	1	sp|Q86VB7|C163A_HUMAN					10.6	1156	125449	Scavenger receptor cysteine-rich type 1 protein M130 OS=Homo sapiens (Human) OX=9606 GN=CD163 PE=1 SV=2	12	12	1	12	12	12	12	37143	41399.8	32925.1	20617	21708.8	19380	20917.5	23635.7	20742.5	52336.8	37809.7	28565.4	32572.2	22808.3	30907.9	29982.9	29590.8
633	1	sp|P29762|RABP1_HUMAN					28.5	137	15565	Cellular retinoic acid-binding protein 1 OS=Homo sapiens (Human) OX=9606 GN=CRABP1 PE=1 SV=2	4	4	1	4	4	4	4	31265.6	37830.4	37966.1	21841.3	28591.5	24855.9	24320	33593.4	22581.9	39185.9	25296	26707.4	31882.6	28994.4	29871	28482.4	29579.1
136	1	sp|O75083|WDR1_HUMAN					18	606	66193	WD repeat-containing protein 1 OS=Homo sapiens (Human) OX=9606 GN=WDR1 PE=1 SV=4	7	7	1	7	7	7	7	22666.8	77604.6	25188.8	23557.4	22255.5	19455.3	28781	18116	17136.4	58943.3	25708.4	17638.1	27982.1	27706.9	34185.5	23315.1	29390.1
1016	1	sp|Q8N3Z0|PRS35_HUMAN					9.2	413	47097	Inactive serine protease 35 OS=Homo sapiens (Human) OX=9606 GN=PRSS35 PE=1 SV=2	10	10	1	10	10	10	10	39497.7	46118.4	17262.4	18706.4	18714.6	24081.9	35012.3	19480.8	18785.9	49251	30843	32308.9	26689.9	29591.9	35967.7	27349.1	29353.9
1084	1	sp|Q96NL6|SCLT1_HUMAN					1.6	688	80910	Sodium channel and clathrin linker 1 OS=Homo sapiens (Human) OX=9606 GN=SCLT1 PE=1 SV=2	2	2	1	2	2	2	2	41143.7	12610.1	10146	13255.2	16764.1	26547.3	29601.3	14326.2	64687.8	57838.8	27338	21098.2	60499.4	13993.9	26167.8	28657.3	29042.2
241	1	sp|P01814|HV270_HUMAN			sp|A0A0C4DH43|HV70D_HUMAN, sp|P01814|HV270_HUMAN, sp|P01817|HV205_HUMAN		48.7	119	13260	Immunoglobulin heavy variable 2-70 OS=Homo sapiens (Human) OX=9606 GN=IGHV2-70 PE=1 SV=2	16	5	0.312	16	5	9.236	5	7991.7	67862.6	19923.7	18928.6	55396	5609.26	10923.8	9734.41	33506.7	21551.3	31683.6	60633.1	74440.7	17808.3	20941.2	7440.65	29023.5
123	1	sp|O60243|H6ST1_HUMAN					9.7	411	48226	Heparan-sulfate 6-O-sulfotransferase 1 OS=Homo sapiens (Human) OX=9606 GN=HS6ST1 PE=1 SV=5	3	3	1	3	3	3	3	34648.3	42299.5	27244.3	23623.2	28102.6	22600.2	24224.4	17218.2	19149.1	37357.7	32437.5	25637.6	36251.5	35235.1	31305.8	25169.5	28906.5
1098	1	sp|Q99538|LGMN_HUMAN					14.1	433	49411	Legumain OS=Homo sapiens (Human) OX=9606 GN=LGMN PE=1 SV=1	5	5	1	5	5	5	5	37130.1	25657.3	21887.4	19339.9	21542.6	22689.1	29265.7	17648.4	25760	57187.8	31193.8	27997.9	31290.5	39452.7	31142.6	21091.7	28767.3
712	1	sp|P48594|SPB4_HUMAN			sp|P29508|SPB3_HUMAN, sp|P30740|ILEU_HUMAN, sp|P48594|SPB4_HUMAN, sp|P50452|SPB8_HUMAN		33.3	390	44853	Serpin B4 OS=Homo sapiens (Human) OX=9606 GN=SERPINB4 PE=1 SV=2	18	6	0.333	18	6	9.881	6	32311.9	29864.1	78256.4	30907	34902.9	9539.7	24009.1	13012.9	13375.8	43660.7	22251.6	31838.3	48726.2	10876.4	20487.3	15141.7	28697.6
459	1	sp|P11766|ADHX_HUMAN					10.7	374	39724	Alcohol dehydrogenase class-3 OS=Homo sapiens (Human) OX=9606 GN=ADH5 PE=1 SV=4	3	3	1	3	3	3	3	17662.1	90098.4	18484.2	29899.5	34462.5	19764.5	14973.1	20415.7	17191.4	25283.7	26160.6	11211.6	24209.6	46118.3	33015.1	28214	28572.8
837	1	sp|Q06828|FMOD_HUMAN					23.1	376	43178	Fibromodulin OS=Homo sapiens (Human) OX=9606 GN=FMOD PE=1 SV=2	9	9	1	9	9	9	9	30542.3	48887.5	18769.3	23918	20730.9	26198	17734.5	21156.9	23083.6	48951.4	29328.5	23021.9	40276	23982.6	29583.5	30872.2	28564.8
62	1	sp|A0A0C4DH31|HV118_HUMAN			sp|A0A0B4J2H0|HV69D_HUMAN, sp|A0A0C4DH29|HV103_HUMAN, sp|A0A0C4DH31|HV118_HUMAN, sp|A0A0C4DH38|HV551_HUMAN, sp|A0A0G2JMI3|HV692_HUMAN, sp|A0A0J9YVY3|HV741_HUMAN, sp|A0A0J9YXX1|HV5X1_HUMAN, sp|P01742|HV169_HUMAN, sp|P01743|HV146_HUMAN, sp|P0DP01|HV108_HUMAN, sp|P23083|HV102_HUMAN, tr|A0A075B7D0|A0A075B7D0_HUMAN		69.2	117	12820	Immunoglobulin heavy variable 1-18 OS=Homo sapiens (Human) OX=9606 GN=IGHV1-18 PE=3 SV=1	20	8	0.4	20	8	11.64	8	25834	26332.5	23663.1	19203.9	17922.6	20789.4	24493.2	34489.3	34619.4	34423.5	32680.6	28965	40856.5	37849.6	24452.7	30373.4	28559.3
599	1	sp|P24158|PRTN3_HUMAN					11.3	256	27807	Myeloblastin OS=Homo sapiens (Human) OX=9606 GN=PRTN3 PE=1 SV=3	4	4	1	4	4	4	4	10262.7	7842.36	9740.99	7162.87	7926.94	6985.4	5329.47	18794.9	11100.7	294574	20062.3	18582	9815.54	5813.92	8243.47	14084.8	28520.2
949	1	sp|Q5T750|XP32_HUMAN					12	250	26238	Skin-specific protein 32 OS=Homo sapiens (Human) OX=9606 GN=XP32 PE=1 SV=1	5	5	1	5	5	5	5	45913.1	50619.3	20548.3	25383.9	27715.5	17186.6	36719.9	22993.3	17306.1	42591.5	23137.7	25867.9	39677	16956.3	23394.9	19383	28462.1
56	1	sp|A0A0B4J1Y8|LV949_HUMAN					16.3	123	13024	Immunoglobulin lambda variable 9-49 OS=Homo sapiens (Human) OX=9606 GN=IGLV9-49 PE=1 SV=1	2	2	1	2	2	2	2	26076.1	38741.1	34052	13580	29721.1	11548.2	29598	19626.6	14439.9	19546.6	19466.7	27969.4	59528.5	28057.3	35633.2	47724.6	28456.8
409	1	sp|P08758|ANXA5_HUMAN			sp|P08758|ANXA5_HUMAN, sp|P09525|ANXA4_HUMAN		21.9	320	35936	Annexin A5 OS=Homo sapiens (Human) OX=9606 GN=ANXA5 PE=1 SV=2	7	5	0.714	7	5	6.429	5	25521.7	79388.3	28680.1	26816.4	33345.2	22189.3	17044.2	20709.9	16490.9	36890.4	28024.6	10843.1	32552.1	20855.6	30708.5	23276.1	28333.5
1152	1	sp|Q9HB40|RISC_HUMAN					6.9	452	50830	Retinoid-inducible serine carboxypeptidase OS=Homo sapiens (Human) OX=9606 GN=SCPEP1 PE=1 SV=1	4	4	1	4	4	4	4	38099.2	41567	22558.8	22632.9	24912.3	21134.8	22944	17949.1	21109.5	44305.9	27749.7	26210.4	38282.1	24456	33169.4	24890.2	28248.2
1054	1	sp|Q92673|SORL_HUMAN					4.2	2214	248424	Sortilin-related receptor OS=Homo sapiens (Human) OX=9606 GN=SORL1 PE=1 SV=2	8	8	1	8	8	8	8	32693.7	28558.7	21385.9	22283.2	17653.4	27543	24947.5	18070.1	19735	54191	25133.6	28127.2	35181.6	34508.3	35372.3	25907.7	28205.8
1217	1	sp|Q9ULX7|CAH14_HUMAN					10.1	337	37667	Carbonic anhydrase 14 OS=Homo sapiens (Human) OX=9606 GN=CA14 PE=1 SV=1	5	5	1	5	5	5	5	30760	29790.5	25544.8	23903	26682.7	21582.6	23086.9	14706.2	21202.9	42552	26421.8	27181.6	47301.1	27704.3	39086.4	23346	28178.3
260	1	sp|P02462|CO4A1_HUMAN					2.2	1669	160609	Collagen alpha-1(IV) chain OS=Homo sapiens (Human) OX=9606 GN=COL4A1 PE=1 SV=4	3	3	1	3	3	3	3	35917	31831	18487.4	19789.8	21366.8	20092.8	22464.9	23531.5	19587	56924.3	34123.5	26241.9	50008.7	22242.1	21839.9	23136.9	27974.1
1206	1	sp|Q9UHC6|CNTP2_HUMAN					8.5	1331	148165	Contactin-associated protein-like 2 OS=Homo sapiens (Human) OX=9606 GN=CNTNAP2 PE=1 SV=1	8	8	1	8	8	8	8	36749.6	31776.5	22843.2	22399.7	26125.6	21994.1	25832.9	16638.7	18784.2	43323.5	32470.8	26208.3	35019	30884.9	32666.8	23510.3	27951.7
1247	1	tr|A0A0J9YY99|A0A0J9YY99_HUMAN			sp|A0A0B4J1V0|HV315_HUMAN, sp|A0A0B4J1V6|HV373_HUMAN, sp|A0A0B4J1X5|HV374_HUMAN, sp|A0A0B4J1X8|HV343_HUMAN, sp|A0A0B4J1Y9|HV372_HUMAN, sp|A0A0C4DH32|HV320_HUMAN, sp|A0A0C4DH35|HV335_HUMAN, sp|P01762|HV311_HUMAN, sp|P01764|HV323_HUMAN, sp|P01766|HV313_HUMAN, sp|P01767|HV353_HUMAN, sp|P01768|HV330_HUMAN, sp|P01780|HV307_HUMAN, sp|P01782|HV309_HUMAN, sp|P0DP02|HVC33_HUMAN, tr|A0A075B7B8|A0A075B7B8_H…		68.4	117	12965	Ig-like domain-containing protein OS=Homo sapiens (Human) OX=9606 GN=ENSG00000282150 PE=1 SV=1	44	10	0.227	44	10	24.161	10	16605	13871.5	20910.4	16635.9	24412.3	16528.3	17705	26989	44277.7	45519.6	33579.4	43894.8	43207.6	20862.4	46940.7	14964.2	27931.5
144	1	sp|O75368|SH3L1_HUMAN					39.5	114	12774	SH3 domain-binding glutamic acid-rich-like protein OS=Homo sapiens (Human) OX=9606 GN=SH3BGRL PE=1 SV=1	4	4	1	4	4	4	4	23746.4	51639.5	32655.9	25107.6	23607.8	21378.8	19498.2	21607.4	16468.9	40316.2	24393.3	21825.6	28323.6	34719.3	35394.3	25783	27904.1
1003	1	sp|Q8IW75|SPA12_HUMAN					10.9	414	47174	Serpin A12 OS=Homo sapiens (Human) OX=9606 GN=SERPINA12 PE=1 SV=1	5	5	1	5	5	5	5	33693.9	77140.1	20706.9	28991.7	21797.3	17698	23767.3	18458.6	15875.4	51771.7	21184.2	21985.5	31428.9	19000.3	25797.5	15563.5	27803.8
310	1	sp|P04156|PRIO_HUMAN					27.7	253	27661	Major prion protein OS=Homo sapiens (Human) OX=9606 GN=PRNP PE=1 SV=1	6	6	1	6	6	6	6	40700.2	26130.7	20634.9	26185.2	15518.7	26153.3	19686.7	8845.21	24938.9	37914.9	32431.3	29604	28533	36629.1	38433.8	31658	27749.9
879	1	sp|Q13790|APOF_HUMAN					10.7	326	35399	Apolipoprotein F OS=Homo sapiens (Human) OX=9606 GN=APOF PE=1 SV=2	4	4	1	4	4	4	4	32453.8	26200.7	27379.8	22959.7	30059	26135.8	22980.3	33925.1	20072.7	28887	47728.4	23143.8	21478	15939.1	31732	32414.8	27718.1
151	1	sp|O75635|SPB7_HUMAN					5	380	42904	Serpin B7 OS=Homo sapiens (Human) OX=9606 GN=SERPINB7 PE=1 SV=1	3	3	1	3	3	3	3	33012.4	62299.2	19771.5	22873.6	19437.2	16357.5	48732.5	19729.9	17820.7	51581.9	20355.2	20502.1	30816.2	14188.8	22732.8	18975.8	27449.2
961	1	sp|Q6P9A2|GLT18_HUMAN					10.7	607	69560	Polypeptide N-acetylgalactosaminyltransferase 18 OS=Homo sapiens (Human) OX=9606 GN=GALNT18 PE=2 SV=2	6	6	1	6	6	6	6	29469.9	35061.5	21012.9	21696.6	24991.6	22669.5	22674.9	21716.4	20601.8	39334.9	27991.6	32265.3	34730.5	33951.6	26654.3	22166.6	27311.9
764	1	sp|P60660|MYL6_HUMAN					23.2	151	16930	Myosin light polypeptide 6 OS=Homo sapiens (Human) OX=9606 GN=MYL6 PE=1 SV=2	3	3	1	3	3	3	3	14379.9	67661.4	17395.9	19284.1	55037	11639.6	15738.9	12523	16008.3	56864.2	21161.5	39878.6	21990.2	19564.7	24602.2	19451.1	27073.8
572	1	sp|P22061|PIMT_HUMAN					25.1	227	24636	Protein-L-isoaspartate(D-aspartate) O-methyltransferase OS=Homo sapiens (Human) OX=9606 GN=PCMT1 PE=1 SV=4	5	5	1	5	5	5	5	30203.9	36080.6	21308.7	14662.2	19317.4	21784.3	24146.2	17380.7	18888.5	48747.5	23512.7	30424.2	38169.5	27644.5	34375.7	25374.8	27001.3
57	1	sp|A0A0B4J1Y9|HV372_HUMAN			sp|A0A0A0MS15|HV349_HUMAN, sp|A0A0B4J1V0|HV315_HUMAN, sp|A0A0B4J1V6|HV373_HUMAN, sp|A0A0B4J1X5|HV374_HUMAN, sp|A0A0B4J1X8|HV343_HUMAN, sp|A0A0B4J1Y9|HV372_HUMAN, sp|A0A0C4DH32|HV320_HUMAN, sp|A0A0C4DH35|HV335_HUMAN, sp|P01762|HV311_HUMAN, sp|P01764|HV323_HUMAN, sp|P01766|HV313_HUMAN, sp|P01767|HV353_HUMAN, sp|P01768|HV330_HUMAN, sp|P01780|HV307_HUMAN, sp|P01782|HV309_HUMAN, sp|P0DP02|HVC33_HUMAN,…		59.7	119	13203	Immunoglobulin heavy variable 3-72 OS=Homo sapiens (Human) OX=9606 GN=IGHV3-72 PE=3 SV=1	56	9	0.161	56	9	25.422	9	20882	26209.7	26679.4	12753.3	20566.5	11777.1	19019	33199	27735.5	30915	28356.4	20709.9	80918.9	20715.5	30976.4	20373.2	26986.7
141	1	sp|O75342|LX12B_HUMAN					9.7	701	80355	Arachidonate 12-lipoxygenase, 12R-type OS=Homo sapiens (Human) OX=9606 GN=ALOX12B PE=1 SV=1	7	7	1	7	7	7	7	34638.6	61151.2	28112.8	25543	26375.3	22245.6	26294.6	16722.6	14323.8	41526.9	22934.1	20526.2	36976.8	16598.1	20270	17265.6	26969.1
749	1	sp|P55001|MFAP2_HUMAN					15.8	183	20825	Microfibrillar-associated protein 2 OS=Homo sapiens (Human) OX=9606 GN=MFAP2 PE=1 SV=1	5	5	1	5	5	5	5	39123.6	25722.2	14985.3	20538.1	23577.5	21940.6	19330.8	13593.1	17019.1	54278	28746.3	24572.5	45367.5	26263.9	33086.6	19737	26742.6
596	1	sp|P23526|SAHH_HUMAN					10.2	432	47716	Adenosylhomocysteinase OS=Homo sapiens (Human) OX=9606 GN=AHCY PE=1 SV=4	5	5	1	5	5	5	5	29582.1	41932.7	35869.3	31342.2	24311.3	21542.9	20374.7	23975.5	18778.4	30464	28574	18723.5	23362.9	25013.2	29984.8	20474.2	26519.1
276	1	sp|P02747|C1QC_HUMAN					12.2	245	25773	Complement C1q subcomponent subunit C OS=Homo sapiens (Human) OX=9606 GN=C1QC PE=1 SV=3	3	3	1	3	3	3	3	34208.3	32951.3	22653	18471.1	14267.7	18607.4	26625.8	18200.7	15730.8	56192	18685	28698.7	34129.3	21744.7	28107.3	29608.1	26180.1
522	1	sp|P16109|LYAM3_HUMAN					9.4	830	90833	P-selectin OS=Homo sapiens (Human) OX=9606 GN=SELP PE=1 SV=3	6	6	1	6	6	6	6	26593.5	32438.4	25299	32716.1	27393.4	25316.1	14495	23012.4	19180.7	40238.1	27753.6	14414.5	29443.9	28268.3	32846.8	17550.7	26060
851	1	sp|Q09666|AHNK_HUMAN					3.3	5890	629094	Neuroblast differentiation-associated protein AHNAK OS=Homo sapiens (Human) OX=9606 GN=AHNAK PE=1 SV=2	6	6	1	6	6	6	6	25401.5	70793.2	20253.5	20105.9	21119.3	19181.3	22302.8	15957.6	15840.6	36735.1	27520.5	21034	27682.3	22976	28241.6	21708.5	26053.3
164	1	sp|O94910|AGRL1_HUMAN					5.5	1474	162715	Adhesion G protein-coupled receptor L1 OS=Homo sapiens (Human) OX=9606 GN=ADGRL1 PE=1 SV=1	10	10	1	10	10	10	10	34518.5	22872.3	15484.9	19141.4	23716.2	23979.1	24889.5	15332.3	20557.1	45007.6	24931	28128.4	43792.2	25963.9	24898.7	23579.3	26049.5
147	1	sp|O75493|CAH11_HUMAN					18	328	36238	Carbonic anhydrase-related protein 11 OS=Homo sapiens (Human) OX=9606 GN=CA11 PE=1 SV=2	8	8	1	8	8	8	8	43913.1	26673.1	20319	20003.1	21027.6	27282.3	20298.1	16070.3	20145.4	34133.7	26880	21288	26925.2	29256.2	34315	27014	25971.5
657	1	sp|P34059|GALNS_HUMAN					8.4	522	58025	N-acetylgalactosamine-6-sulfatase OS=Homo sapiens (Human) OX=9606 GN=GALNS PE=1 SV=1	6	6	1	6	6	6	6	37431.9	22965.4	22874	24804.7	17382.8	20884.2	17047.8	17543.7	22011	40587.3	23130.9	24467.3	34165.9	28852.8	32363.8	25290.4	25737.7
119	1	sp|O43707|ACTN4_HUMAN			sp|O43707|ACTN4_HUMAN, sp|P12814|ACTN1_HUMAN, sp|Q08043|ACTN3_HUMAN, sp|Q9H254|SPTN4_HUMAN		19.9	911	104853	Alpha-actinin-4 OS=Homo sapiens (Human) OX=9606 GN=ACTN4 PE=1 SV=2	16	10	0.625	16	10	15.175	10	17191.5	100659	22065.1	21606.8	23902.5	15668.7	24219.8	13521.7	13464.9	41962.3	19235.5	6679.56	23800.8	15624.7	34470.3	15225.4	25581.1
1207	1	sp|Q9UHI8|ATS1_HUMAN					6.5	967	105357	A disintegrin and metalloproteinase with thrombospondin motifs 1 OS=Homo sapiens (Human) OX=9606 GN=ADAMTS1 PE=1 SV=4	5	5	1	5	5	5	5	41988.4	17272.6	22887.6	16034.9	24293.7	21025.5	27309.6	15610.8	16457.7	42199.1	28739.4	22490.9	32037	20423	29353.7	30183.4	25519.2
300	1	sp|P04003|C4BPA_HUMAN					10.2	597	67033	C4b-binding protein alpha chain OS=Homo sapiens (Human) OX=9606 GN=C4BPA PE=1 SV=2	6	6	1	6	6	6	6	18758.1	33276.3	17196	28585.5	14815.9	24942	19023.6	60888.1	15445.6	30834.4	25852.3	15966.2	30321.8	19119.6	38461.5	14579.9	25504.2
48	1	sp|A0A0A0MS15|HV349_HUMAN			sp|A0A0A0MS15|HV349_HUMAN, sp|A0A0B4J1V6|HV373_HUMAN, sp|A0A0B4J1Y9|HV372_HUMAN, sp|P01782|HV309_HUMAN		42.9	119	13056	Immunoglobulin heavy variable 3-49 OS=Homo sapiens (Human) OX=9606 GN=IGHV3-49 PE=3 SV=1	15	4	0.267	15	4	6.293	4	9388.71	17580	17667.9	9035.81	16631	6587.25	21680.1	41911.8	20036.1	31534	25220.5	20565.3	55450.7	24850.9	42299.8	47134.6	25473.4
1026	1	sp|Q8NCH0|CHSTE_HUMAN					15.4	376	42996	Carbohydrate sulfotransferase 14 OS=Homo sapiens (Human) OX=9606 GN=CHST14 PE=1 SV=2	7	7	1	7	7	7	7	32563.1	59899.8	15552.5	12591.7	16660.3	14524	14472.7	35624.7	15642.5	40414.6	19469.2	25642.2	31639.6	28670	21883.8	20319.9	25348.2
738	1	sp|P52803|EFNA5_HUMAN					23.2	228	26297	Ephrin-A5 OS=Homo sapiens (Human) OX=9606 GN=EFNA5 PE=1 SV=1	3	3	1	3	3	3	3	39595.8	21496.7	19760.4	19377.7	20960.7	19128.7	21219.4	16438.2	15377.7	47222.3	28774.1	25210.6	31907.6	25503.5	25380.1	26782.5	25258.5
85	1	sp|O00339|MATN2_HUMAN					8.7	956	106836	Matrilin-2 OS=Homo sapiens (Human) OX=9606 GN=MATN2 PE=1 SV=4	6	6	1	6	6	6	6	33781.5	33431.9	22911.6	21935.4	29703.2	20958.6	22066.2	14423.8	13930.8	37878.8	22046.3	25592.1	30869.5	27141.7	24948.8	21994.4	25225.9
948	1	sp|Q5T749|KPRP_HUMAN					16.1	579	64135	Keratinocyte proline-rich protein OS=Homo sapiens (Human) OX=9606 GN=KPRP PE=1 SV=1	11	11	1	11	11	11	11	33370	54669.9	33028.2	26300.2	34846.8	11605.3	24374.7	15535	15412	35160.4	20324	22947.2	31346.7	9878.24	19404	14958.5	25197.6
1028	1	sp|Q8NES3|LFNG_HUMAN					7.9	379	41773	Beta-1,3-N-acetylglucosaminyltransferase lunatic fringe OS=Homo sapiens (Human) OX=9606 GN=LFNG PE=1 SV=2	4	4	1	4	4	4	4	31189.9	23604.7	20268.1	16855.1	19878.5	22784.3	22609.7	15851.6	22849.6	40196	20973.7	24719.6	32026.8	29138.5	28576.5	29120.8	25040.2
1149	1	sp|Q9H8L6|MMRN2_HUMAN					5.7	949	104407	Multimerin-2 OS=Homo sapiens (Human) OX=9606 GN=MMRN2 PE=1 SV=2	3	3	1	3	3	3	3	27428	37557.4	18055.7	18508	19316.8	23764	20982	22002.4	20261	34975.7	28902.7	21629.6	32003.1	26102.9	26135.7	20459.6	24880.3
1124	1	sp|Q9BYH1|SE6L1_HUMAN					7.1	1024	111780	Seizure 6-like protein OS=Homo sapiens (Human) OX=9606 GN=SEZ6L PE=1 SV=1	6	6	1	6	6	6	6	26456.1	24185.3	20932.4	24184.4	20749.7	24307.4	24555.7	22859.8	23600.7	37350.5	26121.3	20656	24457.5	26367.3	25857	24923.3	24847.8
626	1	sp|P29034|S10A2_HUMAN					27.6	98	11117	Protein S100-A2 OS=Homo sapiens (Human) OX=9606 GN=S100A2 PE=1 SV=3	3	3	1	3	3	3	3	21148.4	66914.5	83789.8	23289.9	24295.3	15426.5	15248.7	5391.3	12091.7	16866.1	28320.5	14412.9	23076.6	8824.84	17156.3	21218.5	24842
1085	1	sp|Q96NZ9|PRAP1_HUMAN					19.9	151	17207	Proline-rich acidic protein 1 OS=Homo sapiens (Human) OX=9606 GN=PRAP1 PE=1 SV=2	2	2	1	2	2	2	2	24661.9	28749.6	43822.8	16259.6	18473.8	16077.5	35123.4	22364.1	32656.4	36739.8	26392.3	16474.9	29496.7	16386.9	17613.1	13147.5	24652.5
38	1	sp|A0A075B6J9|LV218_HUMAN					48.3	118	12412	Immunoglobulin lambda variable 2-18 OS=Homo sapiens (Human) OX=9606 GN=IGLV2-18 PE=3 SV=2	6	6	1	6	6	6	6	12070.1	17463.3	22746.6	18785.6	11310	19238.5	32651.7	48862.9	20579.5	43794.5	16348.7	13293.7	23734.7	25138.3	31944.5	35356.7	24582.5
741	1	sp|P53634|CATC_HUMAN					15.1	463	51853	Dipeptidyl peptidase 1 OS=Homo sapiens (Human) OX=9606 GN=CTSC PE=1 SV=2	6	6	1	6	6	6	6	31124.3	22631.2	24403.1	16306.2	15328.1	12470.2	21116.6	13821.5	22964.7	44638.8	19251.8	20650.4	31171.2	32672.7	31280.2	32994.1	24551.6
1199	1	sp|Q9UBQ6|EXTL2_HUMAN					13.3	330	37465	Exostosin-like 2 OS=Homo sapiens (Human) OX=9606 GN=EXTL2 PE=1 SV=1	4	4	1	4	4	4	4	33566.1	26355	16521.6	18610.6	18739.1	23073.9	21530.2	16454.9	17330.5	41120.2	24791.9	21890.4	35837.1	26126.9	29423.6	20317.8	24480.6
935	1	sp|Q24JP5|T132A_HUMAN					11.8	1023	110109	Transmembrane protein 132A OS=Homo sapiens (Human) OX=9606 GN=TMEM132A PE=1 SV=1	10	10	1	10	10	10	10	31365.1	25412.7	32820.3	19850.1	22478	20012.1	19167.8	17393.8	17669.1	35079.7	24143.3	25498.2	32015.8	26940.7	18596.5	22071.7	24407.2
788	1	sp|P68366|TBA4A_HUMAN			sp|P68363|TBA1B_HUMAN, sp|P68366|TBA4A_HUMAN		34.8	448	49924	Tubulin alpha-4A chain OS=Homo sapiens (Human) OX=9606 GN=TUBA4A PE=1 SV=1	14	3	0.214	14	3	8.5	3	9869.83	56454	15340.6	12575.2	11209.7	10565.9	14972	11471	7138.49	19479.8	16937.5	9956.81	10954.4	140816	25075.3	15632.5	24278
1212	1	sp|Q9UK55|ZPI_HUMAN					11	444	50706	Protein Z-dependent protease inhibitor OS=Homo sapiens (Human) OX=9606 GN=SERPINA10 PE=1 SV=1	5	5	1	5	5	5	5	29682.6	28078.3	27559.3	23325.9	19595	22365	17447.9	31209.7	15750.7	27317.3	27124.3	23412.6	23358.6	23759.9	24865.4	23514.7	24272.9
1176	1	sp|Q9NS98|SEM3G_HUMAN					4.6	782	86700	Semaphorin-3G OS=Homo sapiens (Human) OX=9606 GN=SEMA3G PE=1 SV=1	4	4	1	4	4	4	4	28138.2	28617.6	20994.3	18858.2	23276.1	22098.3	18978.7	15544.5	21362.2	35854.7	24994.7	24196.4	38851.4	19333.7	26428.7	18645	24135.8
454	1	sp|P11150|LIPC_HUMAN					8	499	55914	Hepatic triacylglycerol lipase OS=Homo sapiens (Human) OX=9606 GN=LIPC PE=1 SV=3	4	4	1	4	4	4	4	23319.8	30234	17712.8	16282.2	48917.4	17128.7	15195.5	12764	17864.7	51183.9	19470.7	27514.7	21623.6	24281.8	26622.4	15265.8	24086.4
754	1	sp|P55283|CADH4_HUMAN					5.7	916	100279	Cadherin-4 OS=Homo sapiens (Human) OX=9606 GN=CDH4 PE=2 SV=2	6	6	1	6	6	6	6	29545.1	34837	18879.5	19693.3	19312.9	19468	20436.2	14221	17097.6	43415	26554.5	23532.5	28559.3	22979.1	23052.7	21560.6	23946.5
314	1	sp|P04211|LV743_HUMAN			sp|A0A075B6I9|LV746_HUMAN, sp|P04211|LV743_HUMAN		15.4	117	12451	Immunoglobulin lambda variable 7-43 OS=Homo sapiens (Human) OX=9606 GN=IGLV7-43 PE=3 SV=2	3	1	0.333	3	1	2	1	11714.9	7548.19	10239.4	7319.69	7983.14	7844.85	9480.09	34295	19348.5	30773.2	39533	39431.6	47190.3	36367.8	20468.4	50432.2	23748.1
595	1	sp|P23515|OMGP_HUMAN					7.3	440	49607	Oligodendrocyte-myelin glycoprotein OS=Homo sapiens (Human) OX=9606 GN=OMG PE=1 SV=2	4	4	1	4	4	4	4	35261.8	19523.2	22127	20721.7	15475.2	20892.8	17127.8	12410.1	18025.3	41511.1	21035.2	27531.3	36838.6	23794.1	22566.7	21328	23510.6
999	1	sp|Q8IUK8|CBLN2_HUMAN					9.4	224	24084	Cerebellin-2 OS=Homo sapiens (Human) OX=9606 GN=CBLN2 PE=2 SV=1	2	2	1	2	2	2	2	33917.4	29093.5	17606	18764.5	16734.7	20269.9	17479.1	13313.2	14010.3	39651.5	22813.9	22151.4	33575.9	25326.5	28689.8	20644	23377.6
442	1	sp|P10600|TGFB3_HUMAN					13.3	412	47328	Transforming growth factor beta-3 proprotein OS=Homo sapiens (Human) OX=9606 GN=TGFB3 PE=1 SV=1	5	5	1	5	5	5	5	29735.4	32619.8	15686.4	10570	23402.3	13717.7	13890.7	13937.2	11751.7	47874.2	17345.8	24251.7	52740.2	23329.1	24023.6	18863.4	23358.7
736	1	sp|P52566|GDIR2_HUMAN					32.3	201	22988	Rho GDP-dissociation inhibitor 2 OS=Homo sapiens (Human) OX=9606 GN=ARHGDIB PE=1 SV=3	5	5	1	5	5	5	5	19219.5	62856.7	25916.3	15947.5	14474.9	14840.4	14647.5	17359.1	12798	43341.2	21839.5	13639.5	26800.4	17039	31543.7	20135.1	23274.9
110	1	sp|O15354|GPR37_HUMAN					9.5	613	67113	Prosaposin receptor GPR37 OS=Homo sapiens (Human) OX=9606 GN=GPR37 PE=1 SV=2	12	12	1	12	12	12	12	30893.1	36782.3	13395.7	12615.7	10434	16677.9	18866.4	9950.88	13098.5	41781.8	25866.2	21317.2	28940.9	40255.5	29913.3	21314	23256.5
889	1	sp|Q14126|DSG2_HUMAN					8.2	1118	122292	Desmoglein-2 OS=Homo sapiens (Human) OX=9606 GN=DSG2 PE=1 SV=2	6	6	1	6	6	6	6	27868.2	20795	23376.5	17956.9	20789.6	19247.5	28756.7	26593.6	20368	29425.6	26152.7	23870.6	23650.5	16511	21763.1	23891.3	23188.5
977	1	sp|Q7Z304|MAMC2_HUMAN					6.1	686	77555	MAM domain-containing protein 2 OS=Homo sapiens (Human) OX=9606 GN=MAMDC2 PE=1 SV=3	4	4	1	4	4	4	4	28517.6	24597.6	19640.4	21090.1	19113.6	20323.3	17207.7	14394.9	17410.8	38129	28412.1	22428.6	23658.6	24741.9	28266	21904.7	23114.8
101	1	sp|O14818|PSA7_HUMAN					23.4	248	27887	Proteasome subunit alpha type-7 OS=Homo sapiens (Human) OX=9606 GN=PSMA7 PE=1 SV=1	6	6	1	6	6	6	6	29194.6	54152.8	19476.6	19846.5	19655.4	14673.5	25207.8	16209.6	15060.4	35315.6	17326.6	17679.3	27053.9	19328.4	24125.8	15072.5	23086.2
343	1	sp|P05408|7B2_HUMAN					25.9	212	23729	Neuroendocrine protein 7B2 OS=Homo sapiens (Human) OX=9606 GN=SCG5 PE=1 SV=2	4	4	1	4	4	4	4	35891.7	42583.1	22984.8	19246.6	21694.9	14522.9	22870.6	13350	20874.4	45099.6	21066.1	13362.3	26177.9	23059.7	12578.9	13793.8	23072.3
739	1	sp|P52895|AK1C2_HUMAN (+1)	sp|P52895|AK1C2_HUMAN&sp|Q04828|AK1C1_HUMAN				9.9	323	36735	Aldo-keto reductase family 1 member C2 OS=Homo sapiens (Human) OX=9606 GN=AKR1C2 PE=1 SV=3	3	3	1	3	3	3	3	23552.7	60967.8	31172.8	12812.5	14639.3	12791.3	8566.78	13366.7	15780.6	16157.7	16512.9	11165.8	40400.9	19334.6	48253.3	23481.5	23059.8
974	1	sp|Q6ZRP7|QSOX2_HUMAN					4.6	698	77528	Sulfhydryl oxidase 2 OS=Homo sapiens (Human) OX=9606 GN=QSOX2 PE=1 SV=3	3	3	1	3	3	3	3	31844.1	28237.8	13466.2	18106.9	17135.1	19539.4	19085.7	12875.1	15712.6	37574.3	25123.2	22934.3	35513.7	18607.2	30980.4	21821.2	23034.8
662	1	sp|P35237|SPB6_HUMAN					11.2	376	42621	Serpin B6 OS=Homo sapiens (Human) OX=9606 GN=SERPINB6 PE=1 SV=3	3	3	1	3	3	3	3	41667.7	26290	16363.4	17337.7	16173.6	16621.7	20813.5	14164.6	13755.6	34709.7	18035.7	32174.5	29628.3	20642.4	25802.7	21649.3	22864.4
257	1	sp|P02452|CO1A1_HUMAN					3.5	1464	138940	Collagen alpha-1(I) chain OS=Homo sapiens (Human) OX=9606 GN=COL1A1 PE=1 SV=5	6	6	1	6	6	6	6	30678.1	39728	16939.1	23859.8	11891.9	21637.5	19275.9	15240.5	16312.1	39323.4	21024.8	14846.2	34338.5	22512.5	21207.5	16693.4	22844.3
1053	1	sp|Q92626|PXDN_HUMAN					1.4	1479	165273	Peroxidasin homolog OS=Homo sapiens (Human) OX=9606 GN=PXDN PE=1 SV=2	2	2	1	2	2	2	2	25004.3	29740.1	18588.4	17357.7	16136	21063.8	15784.4	20938.1	18804	29747.6	22155.8	20951.2	24655.5	39451.1	23603.6	20028.5	22750.6
1022	1	sp|Q8N539|FBCD1_HUMAN					4.3	461	50743	Fibrinogen C domain-containing protein 1 OS=Homo sapiens (Human) OX=9606 GN=FIBCD1 PE=1 SV=2	2	2	1	2	2	2	2	32776.2	34532.4	14204.8	22141.7	15807.3	15961	16133.2	13410.4	16011.3	44925	25831.8	16764.7	34046	20424.4	20979	19349.5	22706.2
757	1	sp|P55786|PSA_HUMAN					4.2	919	103275	Puromycin-sensitive aminopeptidase OS=Homo sapiens (Human) OX=9606 GN=NPEPPS PE=1 SV=2	5	5	1	5	5	5	5	23876.1	50550.7	23817.5	25206.7	20081.5	17968	17380.2	17047.6	13829.8	28266.4	21489.7	16440.7	19395.7	21323	27328.3	18913.2	22682.2
93	1	sp|O00754|MA2B1_HUMAN					7.1	1011	113743	Lysosomal alpha-mannosidase OS=Homo sapiens (Human) OX=9606 GN=MAN2B1 PE=1 SV=3	8	8	1	8	8	8	8	31293.7	24450.8	19853.2	19144.8	16506.1	16030.5	19280	16368.5	15924.9	37349.2	22421.2	23428.8	24839.6	22264.2	28604.4	18096.3	22241
434	1	sp|P10153|RNAS2_HUMAN					19.9	161	18354	Non-secretory ribonuclease OS=Homo sapiens (Human) OX=9606 GN=RNASE2 PE=1 SV=2	3	3	1	3	3	3	3	17807.8	15329.4	24114.7	22733.2	30682.1	19461.1	23978.7	25035.7	26395.6	36286.6	17811.1	25189.4	12237.2	17890.3	13673.5	26027.3	22165.9
1107	1	sp|Q9BQ16|TICN3_HUMAN			sp|Q08629|TICN1_HUMAN, sp|Q9BQ16|TICN3_HUMAN		10.8	436	49428	Testican-3 OS=Homo sapiens (Human) OX=9606 GN=SPOCK3 PE=1 SV=2	5	3	0.6	5	3	3.133	3	31626.2	22316.6	15962	18234.2	18775.1	18160.2	17390.1	14062.9	18082.3	38616.2	26427	18559.5	26170.3	21515.6	27718.2	20989.4	22162.9
178	1	sp|O95841|ANGL1_HUMAN					8.1	491	56719	Angiopoietin-related protein 1 OS=Homo sapiens (Human) OX=9606 GN=ANGPTL1 PE=2 SV=1	5	5	1	5	5	5	5	27320.7	24056.8	16808.7	16220.2	17960.3	19678	22215.7	16252.7	16684.9	31996	22238.4	21792.1	24692	26779	27427.9	19194.2	21957.3
234	1	sp|P01762|HV311_HUMAN			sp|A0A0B4J1V0|HV315_HUMAN, sp|A0A0B4J1V6|HV373_HUMAN, sp|A0A0B4J1X5|HV374_HUMAN, sp|A0A0B4J1X8|HV343_HUMAN, sp|A0A0B4J1Y9|HV372_HUMAN, sp|A0A0C4DH32|HV320_HUMAN, sp|A0A0C4DH35|HV335_HUMAN, sp|A0A0J9YVY3|HV741_HUMAN, sp|P01762|HV311_HUMAN, sp|P01764|HV323_HUMAN, sp|P01766|HV313_HUMAN, sp|P01767|HV353_HUMAN, sp|P01768|HV330_HUMAN, sp|P01780|HV307_HUMAN, sp|P01782|HV309_HUMAN, sp|P0DP02|HVC33_HUMAN,…		50.4	117	12909	Immunoglobulin heavy variable 3-11 OS=Homo sapiens (Human) OX=9606 GN=IGHV3-11 PE=1 SV=2	18	5	0.278	18	5	6.457	5	17495.1	17725.8	22904.7	15618.3	23653.5	15907.5	18053.8	18641.7	17376.2	32825.2	34729.3	17453.2	46938.1	16286.2	22275	13133.7	21938.6
701	1	sp|P45880|VDAC2_HUMAN					16	294	31566	Voltage-dependent anion-selective channel protein 2 OS=Homo sapiens (Human) OX=9606 GN=VDAC2 PE=1 SV=2	4	4	1	4	4	4	4	25618.1	60186.1	21188.9	18380.9	16621.6	11724.2	26290.5	16387	14678.2	33360.2	16887.2	15763.7	24556.1	12571.9	17565.2	18274.8	21878.4
370	1	sp|P07316|CRGB_HUMAN			sp|P07315|CRGC_HUMAN, sp|P07316|CRGB_HUMAN		32	175	20907	Gamma-crystallin B OS=Homo sapiens (Human) OX=9606 GN=CRYGB PE=1 SV=3	16	2	0.125	16	2	5.5	2	51489.7	19819.4	16435.1	24741.3	19600.4	22822.5	35274.2	8932.44	13812.8	25940.2	19824.7	24870.1	17876.3	17035.3	11573.5	18443.7	21780.7
606	1	sp|P25705|ATPA_HUMAN					13.9	553	59750	ATP synthase subunit alpha, mitochondrial OS=Homo sapiens (Human) OX=9606 GN=ATP5F1A PE=1 SV=1	5	5	1	5	5	5	5	15184.4	57307	17403.2	14225.2	15859	16767.2	19430.2	12939.5	16073.8	29408.6	16970.5	19416.6	22780.3	28781.1	22846.5	18061.3	21465.9
223	1	sp|P01599|KV117_HUMAN			sp|A0A075B6S5|KV127_HUMAN, sp|A0A087WSY6|KVD15_HUMAN, sp|A0A0B4J2D9|KVD13_HUMAN, sp|A0A0C4DH72|KV106_HUMAN, sp|A0A0C4DH73|KV112_HUMAN, sp|P01593|KVD33_HUMAN, sp|P01597|KV139_HUMAN, sp|P01599|KV117_HUMAN, sp|P01602|KV105_HUMAN, sp|P01624|KV315_HUMAN, sp|P04430|KV116_HUMAN, tr|A0A0G2JRQ6|A0A0G2JRQ6_HUMAN		51.3	117	12778	Immunoglobulin kappa variable 1-17 OS=Homo sapiens (Human) OX=9606 GN=IGKV1-17 PE=1 SV=2	45	2	0.044	45	2	2.505	3	18373.7	19440.6	17640.5	11607.7	16770.2	4619.17	15669.6	33079.9	23380.3	40601.4	21619.9	17588.5	40589.1	19040.9	28377.4	14393.1	21424.5
613	1	sp|P26641|EF1G_HUMAN					6.9	437	50118	Elongation factor 1-gamma OS=Homo sapiens (Human) OX=9606 GN=EEF1G PE=1 SV=3	2	2	1	2	2	2	2	19299.2	75201.8	24766.5	17718.2	19883.1	13530.4	21191	11722.3	11436.1	25681.6	17482.8	14680.3	21839.6	12034.7	21204.5	15024.8	21418.6
966	1	sp|Q6UX73|CP089_HUMAN					19.4	402	45391	UPF0764 protein C16orf89 OS=Homo sapiens (Human) OX=9606 GN=C16orf89 PE=1 SV=2	7	7	1	7	7	7	7	28198.4	16433.5	21622.5	15248.3	22361.9	18762.5	12771.8	11601.4	15331.4	42241.6	17034.3	28477.3	28048.6	18281.5	21942.2	24224	21411.3
587	1	sp|P23083|HV102_HUMAN			sp|A0A0B4J2H0|HV69D_HUMAN, sp|A0A0C4DH29|HV103_HUMAN, sp|A0A0C4DH31|HV118_HUMAN, sp|A0A0C4DH38|HV551_HUMAN, sp|A0A0G2JMI3|HV692_HUMAN, sp|A0A0J9YVY3|HV741_HUMAN, sp|A0A0J9YXX1|HV5X1_HUMAN, sp|P01742|HV169_HUMAN, sp|P01743|HV146_HUMAN, sp|P0DP01|HV108_HUMAN, sp|P23083|HV102_HUMAN, tr|A0A075B7D0|A0A075B7D0_HUMAN		65.8	117	13085	Immunoglobulin heavy variable 1-2 OS=Homo sapiens (Human) OX=9606 GN=IGHV1-2 PE=1 SV=2	17	6	0.353	17	6	8.825	6	19542.6	18770.1	21401.5	15117.5	12731.3	20882.8	13906.1	18401.2	21712.9	41680.8	26376.5	21722.6	33150.1	17869.8	20849.2	18388.1	21406.4
512	1	sp|P15311|EZRI_HUMAN			sp|P15311|EZRI_HUMAN, sp|P26038|MOES_HUMAN		14	586	69412	Ezrin OS=Homo sapiens (Human) OX=9606 GN=EZR PE=1 SV=4	10	4	0.4	10	4	6.667	4	14758.9	67935.5	28789.4	18379.6	16649.3	14647.7	14301	13477.5	12446.9	16658.7	15689.8	9589.03	17535.8	17772.2	44133.4	17194.3	21247.4
713	1	sp|P48637|GSHB_HUMAN					9.5	474	52384	Glutathione synthetase OS=Homo sapiens (Human) OX=9606 GN=GSS PE=1 SV=1	5	5	1	5	5	5	5	33468	36897	21564.4	16608.1	17612.3	16183.4	17418.4	16248.2	17678.4	23494	19127.6	20161.9	23813.6	18764.7	26921.2	13693.8	21228.4
82	1	sp|O00187|MASP2_HUMAN					2.6	686	75702	Mannan-binding lectin serine protease 2 OS=Homo sapiens (Human) OX=9606 GN=MASP2 PE=1 SV=4	2	2	1	2	2	2	2	17139.7	14157.1	14600.8	26447.7	24938.8	24999.1	20738.3	30762.7	28282	25781.5	27459.4	14678.1	17138	15546.6	14080.9	22071.5	21176.4
1096	1	sp|Q99523|SORT_HUMAN					10.1	831	92067	Sortilin OS=Homo sapiens (Human) OX=9606 GN=SORT1 PE=1 SV=3	7	7	1	7	7	7	7	26446.9	25064.4	16289.5	21986.5	21505.7	23680.7	17274.9	13662.3	15690.9	29826.5	21502.2	21282.9	25766.7	18670.2	20405.5	19702.9	21172.4
573	1	sp|P22105|TENX_HUMAN					2	4244	458383	Tenascin-X OS=Homo sapiens (Human) OX=9606 GN=TNXB PE=1 SV=5	8	8	1	8	8	8	8	27984.6	28310.5	22181.2	14882.2	13139.1	19969.2	19444.4	14720	15828.4	30080.2	20126.1	22174.9	19050.7	24082.7	26922.3	19196.1	21130.8
591	1	sp|P23468|PTPRD_HUMAN			sp|P23468|PTPRD_HUMAN, sp|Q13332|PTPRS_HUMAN		4.7	1912	214757	Receptor-type tyrosine-protein phosphatase delta OS=Homo sapiens (Human) OX=9606 GN=PTPRD PE=1 SV=2	7	5	0.714	7	5	5.333	5	28083.2	42651.9	11685.6	23664.1	13403.3	12380.8	14636.1	10601.7	13305.1	43110.2	19345.7	15189.1	30185.2	23522.2	14921.3	15948.1	20789.6
1111	1	sp|Q9BS26|ERP44_HUMAN					8.6	406	46971	Endoplasmic reticulum resident protein 44 OS=Homo sapiens (Human) OX=9606 GN=ERP44 PE=1 SV=1	3	3	1	3	3	3	3	23558.3	25774.6	15812.1	15171.7	19528.5	18578.5	20669.9	15156.5	20635.4	31674.4	19930.3	20522.1	28373.2	17867.9	24205.9	14417.9	20742.3
1006	1	sp|Q8IXL6|FA20C_HUMAN					9.8	584	66234	Extracellular serine/threonine protein kinase FAM20C OS=Homo sapiens (Human) OX=9606 GN=FAM20C PE=1 SV=2	3	3	1	3	3	3	3	20941.9	22415.2	13928.3	13223.6	17997.7	16145.5	16976.1	14395.4	17116	33423	21374.6	26657.4	28140	22203.2	22242.3	21304.4	20530.3
962	1	sp|Q6PCB0|VWA1_HUMAN					16.6	445	46804	von Willebrand factor A domain-containing protein 1 OS=Homo sapiens (Human) OX=9606 GN=VWA1 PE=1 SV=1	6	6	1	6	6	6	6	25857.8	23604.2	13944.7	16719.9	23003	15315.5	9377.33	10882.9	9726.14	46150.6	23584.8	18043.7	31647.3	20233.8	23476.9	14422.1	20374.4
69	1	sp|A0A0C4DH72|KV106_HUMAN			sp|A0A075B6H7|KV37_HUMAN, sp|A0A075B6S5|KV127_HUMAN, sp|A0A087WSZ0|KVD08_HUMAN, sp|A0A0B4J2D9|KVD13_HUMAN, sp|A0A0C4DH25|KVD20_HUMAN, sp|A0A0C4DH67|KV108_HUMAN, sp|A0A0C4DH72|KV106_HUMAN, sp|A0A0C4DH73|KV112_HUMAN, sp|P01593|KVD33_HUMAN, sp|P01597|KV139_HUMAN, sp|P01599|KV117_HUMAN, sp|P01619|KV320_HUMAN, sp|P04430|KV116_HUMAN, sp|P04433|KV311_HUMAN, sp|P06312|KV401_HUMAN, tr|A0A0G2JRQ6|A0A0G2JRQ…		53.8	117	12697	Immunoglobulin kappa variable 1-6 OS=Homo sapiens (Human) OX=9606 GN=IGKV1-6 PE=3 SV=1	43	9	0.209	43	9	21.274	11	15881.8	19153	18809.8	9829.54	15726.1	3458.84	12126	31901.5	24728.1	36792.5	25238.9	15559	31683.2	15875	30822.2	16985.8	20285.7
414	1	sp|P09455|RET1_HUMAN					34.8	135	15850	Retinol-binding protein 1 OS=Homo sapiens (Human) OX=9606 GN=RBP1 PE=1 SV=2	8	8	1	8	8	8	8	31190	18080.9	17311	12586.9	17945.9	14047.3	15124.7	10569	12132.6	36503.1	15796.1	29674.3	28090	26563.6	19709.6	17157.4	20155.1
391	1	sp|P07996|TSP1_HUMAN					9	1170	129381	Thrombospondin-1 OS=Homo sapiens (Human) OX=9606 GN=THBS1 PE=1 SV=2	7	7	1	7	7	7	7	23226.3	26685.7	20312.6	18501	19067.6	21315.8	15033.3	12930.9	15357.1	28330.5	20203.8	19484.7	19915.9	16259.9	20849	24976.3	20153.1
904	1	sp|Q14956|GPNMB_HUMAN					7	572	63922	Transmembrane glycoprotein NMB OS=Homo sapiens (Human) OX=9606 GN=GPNMB PE=1 SV=2	4	4	1	4	4	4	4	20105.6	30973.6	15528.2	20841	41733	12442	14057	16384.6	12250.2	28101.1	25878.9	12595	18589.2	24660.8	13985.4	12504.2	20039.4
297	1	sp|P03951|FA11_HUMAN					11.5	625	70108	Coagulation factor XI OS=Homo sapiens (Human) OX=9606 GN=F11 PE=1 SV=1	7	7	1	7	7	7	7	23142.4	14836.9	17619.8	15682.9	13945.8	15306	14747	19000.2	18784.1	25327.4	19251.5	22704.2	34394.5	28355.8	18882.8	17296.8	19954.9
1040	1	sp|Q8TER0|SNED1_HUMAN					6.6	1413	152202	Sushi, nidogen and EGF-like domain-containing protein 1 OS=Homo sapiens (Human) OX=9606 GN=SNED1 PE=2 SV=2	8	8	1	8	8	8	8	25980.2	23289.4	19028.4	14609.1	18247.1	15744.5	11098.2	10602.5	12710.6	37115.1	18184.8	20400	25516	22523.9	24640.6	19515.7	19950.4
63	1	sp|A0A0C4DH32|HV320_HUMAN			sp|A0A0B4J1V0|HV315_HUMAN, sp|A0A0B4J1V6|HV373_HUMAN, sp|A0A0B4J1X5|HV374_HUMAN, sp|A0A0B4J1X8|HV343_HUMAN, sp|A0A0B4J1Y9|HV372_HUMAN, sp|A0A0C4DH32|HV320_HUMAN, sp|A0A0C4DH35|HV335_HUMAN, sp|P01762|HV311_HUMAN, sp|P01764|HV323_HUMAN, sp|P01766|HV313_HUMAN, sp|P01767|HV353_HUMAN, sp|P01768|HV330_HUMAN, sp|P01780|HV307_HUMAN, sp|P01782|HV309_HUMAN, sp|P0DP02|HVC33_HUMAN, tr|A0A0J9YY99|A0A0J9YY99_H…		58.1	117	12673	Immunoglobulin heavy variable 3-20 OS=Homo sapiens (Human) OX=9606 GN=IGHV3-20 PE=3 SV=2	16	6	0.375	16	6	6.969	6	8536.46	18778.8	23471.7	12449.5	9370.52	13501	11317.8	25469.5	15735.9	34620.8	15657.1	15921.2	61466.5	12396.3	26051.6	13910	19915.9
686	1	sp|P40121|CAPG_HUMAN					19.5	348	38498	Macrophage-capping protein OS=Homo sapiens (Human) OX=9606 GN=CAPG PE=1 SV=2	8	8	1	8	8	8	8	12303.4	63087.6	20869.5	18487.2	12785.3	16686.3	9205.94	13449.2	9202.21	29291.7	15488.6	11100.1	19488.5	12085	40518.9	12633.2	19792.7
558	1	sp|P20618|PSB1_HUMAN					19.9	241	26489	Proteasome subunit beta type-1 OS=Homo sapiens (Human) OX=9606 GN=PSMB1 PE=1 SV=2	4	4	1	4	4	4	4	23080.7	46427.6	17844.2	16763.7	17323.4	13466.8	19711.3	16013.1	10242.7	29713.3	15592.1	13817.4	21226.3	14113.8	22459.9	18423.2	19763.7
490	1	sp|P13797|PLST_HUMAN			sp|P13796|PLSL_HUMAN, sp|P13797|PLST_HUMAN		14.8	630	70810	Plastin-3 OS=Homo sapiens (Human) OX=9606 GN=PLS3 PE=1 SV=4	7	4	0.571	7	4	4.75	4	21601	40818.1	22141.5	15998.8	17580.8	10567.1	21808.7	13968	13054.8	24286.5	19972	14449.9	21233	13211.7	26484.9	17695.4	19679.5
340	1	sp|P05164|PERM_HUMAN					5.9	745	83868	Myeloperoxidase OS=Homo sapiens (Human) OX=9606 GN=MPO PE=1 SV=1	4	4	1	4	4	4	4	11066.8	14992.6	9844.78	6690	8820.72	7114	7691.56	13305.9	8876.82	164666	14339.2	12217.6	8370.74	5387.66	7310.29	10528.5	19451.5
623	1	sp|P28300|LYOX_HUMAN					8.6	417	46944	Protein-lysine 6-oxidase OS=Homo sapiens (Human) OX=9606 GN=LOX PE=1 SV=2	3	3	1	3	3	3	3	22021.1	19599.7	20677	21256.2	16538.2	21537.7	13327.6	14471.3	20939.1	23360.8	20898.9	16243.7	21407.1	13913.1	20962.5	21144	19268.6
965	1	sp|Q6UX72|B3GN9_HUMAN					8.5	402	43751	UDP-GlcNAc:betaGal beta-1,3-N-acetylglucosaminyltransferase 9 OS=Homo sapiens (Human) OX=9606 GN=B3GNT9 PE=2 SV=1	3	3	1	3	3	3	3	26472.5	22527.8	15615.5	14942.7	15699.4	17024.1	14070.1	15605.5	13039.2	33307.4	18149.5	20183.7	26602	20540	15974.2	17002.2	19172.2
1187	1	sp|Q9NZK5|ADA2_HUMAN					5.7	511	58933	Adenosine deaminase 2 OS=Homo sapiens (Human) OX=9606 GN=ADA2 PE=1 SV=2	3	3	1	3	3	3	3	19667.2	20435.1	19178.4	12668.8	15357	14020.5	19941.5	13609.8	14796.5	44512.3	14347.7	15473.5	31000.5	17435.8	18889.7	15103.1	19152.3
682	1	sp|P38571|LICH_HUMAN					16.8	399	45418	Lysosomal acid lipase/cholesteryl ester hydrolase OS=Homo sapiens (Human) OX=9606 GN=LIPA PE=1 SV=2	5	5	1	5	5	5	5	27825	22413.7	13216.2	11671.8	13133.6	13460.8	16183.7	12771.4	11374.7	32600.5	17363	21246	29853.4	22452.1	26910.4	13344.4	19113.8
510	1	sp|P15289|ARSA_HUMAN					14.6	507	53588	Arylsulfatase A OS=Homo sapiens (Human) OX=9606 GN=ARSA PE=1 SV=3	10	10	1	10	10	10	10	23812.1	18034.5	14441.3	14759.6	16590	13961	18661.9	9069.58	16115.4	30558.7	20052.5	16603.6	28158.1	15086	29964.4	19029.3	19056.1
1270	1	sp|P11142|HSP7C_HUMAN_family		sp|P11142|HSP7C_HUMAN&sp|P54652|HSP72_HUMAN	sp|P0DMV8|HS71A_HUMAN&sp|P34931|HS71L_HUMAN, sp|P11021|BIP_HUMAN, sp|P11142|HSP7C_HUMAN&sp|P54652|HSP72_HUMAN, sp|P17066|HSP76_HUMAN, sp|P38646|GRP75_HUMAN		26.5	646	70897	Heat shock cognate 71 kDa protein OS=Homo sapiens (Human) OX=9606 GN=HSPA8 PE=1 SV=1	23	14	0.609	23	14	18.518	14	21877.2	37064.4	18106.9	18421.9	15520.2	13634	21829.5	11867.7	12231.5	33189	16255.6	13170	21918	16638.2	17357.2	15387	19029.3
352	1	sp|P06576|ATPB_HUMAN					9.8	529	56559	ATP synthase subunit beta, mitochondrial OS=Homo sapiens (Human) OX=9606 GN=ATP5F1B PE=1 SV=3	5	5	1	5	5	5	5	13968.4	58835.5	15897.8	11354.2	16442.5	11487.3	13461.8	10652	14646.3	27758.3	15830.4	12000.6	24839.1	15731	22812.5	16937.7	18916
360	1	sp|P06753|TPM3_HUMAN					16.1	285	32950	Tropomyosin alpha-3 chain OS=Homo sapiens (Human) OX=9606 GN=TPM3 PE=1 SV=2	4	4	1	4	4	4	4	19969.4	44108.4	18087.1	16686.9	11553.1	10542.9	16367.3	15646.5	11619.1	37544.8	16948.3	12647.7	16902.6	13090.8	24813.4	12517.1	18690.3
509	1	sp|P15151|PVR_HUMAN					10.1	417	45302	Poliovirus receptor OS=Homo sapiens (Human) OX=9606 GN=PVR PE=1 SV=2	5	5	1	5	5	5	5	18187	18306.6	18792.4	27669.7	18974.3	27360.8	18693.4	16360.9	15943.4	20964.8	18225.8	17356.7	16403.9	17336.1	12952.6	14122.5	18603.2
96	1	sp|O14672|ADA10_HUMAN					2.4	748	84141	Disintegrin and metalloproteinase domain-containing protein 10 OS=Homo sapiens (Human) OX=9606 GN=ADAM10 PE=1 SV=1	3	3	1	3	3	3	3	21875.6	18343.6	12637.8	11474.7	14232.2	14135	10718	14007.2	13228.2	32006.9	36698.2	24876.2	19417.6	12749.4	28674.8	12406.7	18592.6
190	1	sp|P00488|F13A_HUMAN					6.6	732	83266	Coagulation factor XIII A chain OS=Homo sapiens (Human) OX=9606 GN=F13A1 PE=1 SV=4	4	4	1	4	4	4	4	18333.6	38433.4	15625.2	11716.4	13852	14263.4	12358.4	16176.8	15917.7	19296.5	25055.3	10747.1	19459.4	15110	21236.3	28318.9	18493.8
193	1	sp|P00505|AATM_HUMAN					9.5	430	47517	Aspartate aminotransferase, mitochondrial OS=Homo sapiens (Human) OX=9606 GN=GOT2 PE=1 SV=3	4	4	1	4	4	4	4	20819.5	28240.8	16485.2	16379.5	18045.3	16715.4	18052	8917.17	8834.84	31945.1	14923.2	15728	23034.8	18250.1	22476.1	15549	18399.8
294	1	sp|P02794|FRIH_HUMAN					18.6	183	21225	Ferritin heavy chain OS=Homo sapiens (Human) OX=9606 GN=FTH1 PE=1 SV=2	2	2	1	2	2	2	2	14709.8	64173.9	11067.9	16344.6	19219.1	14181.6	9956.09	14054.5	10671.5	18011.5	19993.9	12125.4	15642.5	17519.9	20640	14832.7	18321.5
318	1	sp|P04275|VWF_HUMAN					1.9	2813	309262	von Willebrand factor OS=Homo sapiens (Human) OX=9606 GN=VWF PE=1 SV=4	5	5	1	5	5	5	5	17585.1	19273.8	18434.4	13047.1	16109.9	16971.5	17442.2	16591.7	16717.2	27675.1	16899	16075.4	21267.5	20602.6	20504.3	17722.3	18307.4
688	1	sp|P40394|ADH7_HUMAN					7.8	386	41481	All-trans-retinol dehydrogenase [NAD(+)] ADH7 OS=Homo sapiens (Human) OX=9606 GN=ADH7 PE=1 SV=2	3	3	1	3	3	3	3	11962.9	77034.4	13913.7	22659.8	11957.7	17275.7	7858.03	9093.02	8523.62	9334.32	16168.5	8647.32	17343.3	9038.69	39373.3	12284.7	18279.3
473	1	sp|P12955|PEPD_HUMAN					10.8	493	54548	Xaa-Pro dipeptidase OS=Homo sapiens (Human) OX=9606 GN=PEPD PE=1 SV=3	4	4	1	4	4	4	4	21583.2	19034.5	17869.8	19205.7	18621.6	15403.4	15944.1	19801.7	14194.6	21183.5	21805.4	17495	17229.7	17991.6	17651	15677	18168.2
931	1	sp|Q16674|MIA_HUMAN					13.7	131	14509	Melanoma-derived growth regulatory protein OS=Homo sapiens (Human) OX=9606 GN=MIA PE=1 SV=1	2	2	1	2	2	2	2	37401.1	30268.5	15673.9	19933.5	9251.68	15916.5	14995.4	6692.65	16033.1	28229.2	15240.8	13478.9	24144.5	9757.2	14500.1	18715.5	18139.5
1234	1	sp|Q9Y617|SERC_HUMAN					15.9	370	40422	Phosphoserine aminotransferase OS=Homo sapiens (Human) OX=9606 GN=PSAT1 PE=1 SV=2	5	5	1	5	5	5	5	14361.5	56226.9	12684.4	23528.7	14682.6	13959.9	11586.1	17084.8	11964	15116.5	17395.7	8354.9	17735.6	13043.2	23394.1	16484.7	17975.2
533	1	sp|P17174|AATC_HUMAN					22	413	46247	Aspartate aminotransferase, cytoplasmic OS=Homo sapiens (Human) OX=9606 GN=GOT1 PE=1 SV=3	8	8	1	8	8	8	8	21746.2	19238.1	14990.3	14149.6	18886.3	18022.6	15999.4	14440.8	14491.1	29543.1	18936.4	13330	20173.9	16404.3	18506.7	16237.8	17818.5
1067	1	sp|Q969H8|MYDGF_HUMAN					20.8	173	18795	Myeloid-derived growth factor OS=Homo sapiens (Human) OX=9606 GN=MYDGF PE=1 SV=1	3	3	1	3	3	3	3	15355.8	17580.6	14794.6	16188	19170.5	15939.9	16362.4	10431.1	16213	32760.9	14766.1	16822.5	25329.2	11189.6	18510.9	22575.2	17749.4
1133	1	sp|Q9H0B8|CRLD2_HUMAN					4	497	55919	Cysteine-rich secretory protein LCCL domain-containing 2 OS=Homo sapiens (Human) OX=9606 GN=CRISPLD2 PE=2 SV=1	4	4	1	4	4	4	4	20600.7	22098.4	16049.9	14574.9	14835.8	13972.7	14961	11343.6	11515.1	29814.2	11324.9	19737	30966.8	16052.9	21874.3	13759.1	17717.6
566	1	sp|P21333|FLNA_HUMAN					5.6	2647	280736	Filamin-A OS=Homo sapiens (Human) OX=9606 GN=FLNA PE=1 SV=4	8	8	1	8	8	8	8	17109.5	32483.2	20783.8	15908.2	20535.9	12377.2	14029.7	11597.9	9376.81	38142.6	17504.1	13995.9	17999.4	17580.8	10933.7	12099.4	17653.6
1210	1	sp|Q9UJH8|METRN_HUMAN					9.6	293	31207	Meteorin OS=Homo sapiens (Human) OX=9606 GN=METRN PE=2 SV=2	4	4	1	4	4	4	4	25157.7	28346.8	8458.09	9594.95	10525.6	13491.4	12742.9	6995.15	10151.1	31971.5	17396.2	18498.1	24209.3	19258.9	24356.8	17727.6	17430.1
504	1	sp|P14735|IDE_HUMAN					7.7	1019	117967	Insulin-degrading enzyme OS=Homo sapiens (Human) OX=9606 GN=IDE PE=1 SV=4	7	7	1	7	7	7	7	24178.5	27534.3	18372.5	14463.2	17708.5	13602.8	14650.1	11140	15909	24765.5	18125.1	11347.1	21794.5	18101.8	13735.4	11777.6	17325.4
710	1	sp|P48307|TFPI2_HUMAN					35.7	235	26934	Tissue factor pathway inhibitor 2 OS=Homo sapiens (Human) OX=9606 GN=TFPI2 PE=1 SV=1	7	7	1	7	7	7	7	23278.7	15428.4	15057.5	11984.8	12554.1	16133.4	10363.2	10849.8	12528.4	32790.5	16632.1	15950.4	24619.6	10994.6	21415.4	24975.5	17222.3
231	1	sp|P01718|LV327_HUMAN			sp|P01717|LV325_HUMAN, sp|P01718|LV327_HUMAN		39.8	113	12165	Immunoglobulin lambda variable 3-27 OS=Homo sapiens (Human) OX=9606 GN=IGLV3-27 PE=1 SV=2	10	6	0.6	10	6	8.4	6	28218.2	9950.85	10771	10586.9	9618.04	12349.3	10621.1	10211.4	14476.2	24528.1	17124.8	18727.3	32029.5	12068.6	17296.2	36436.1	17188.4
913	1	sp|Q15223|NECT1_HUMAN					22.8	517	57157	Nectin-1 OS=Homo sapiens (Human) OX=9606 GN=NECTIN1 PE=1 SV=3	7	7	1	7	7	7	7	25522	19609.7	11789.1	10814.2	15961.2	12782.6	15429.1	9949.82	15386.9	27161.3	17905.2	17944.9	23235.5	16541.6	19056.9	15901.5	17187
187	1	sp|P00390|GSHR_HUMAN					15.1	522	56256	Glutathione reductase, mitochondrial OS=Homo sapiens (Human) OX=9606 GN=GSR PE=1 SV=2	6	6	1	6	6	6	6	15191.1	35164.9	28006.4	14196.4	13093.9	14089.5	11457.5	14920	12990.4	20014.7	14143.5	10578.2	15588.2	13912.1	26335.1	14689.1	17148.2
968	1	sp|Q6UXD5|SE6L2_HUMAN					8	910	97559	Seizure 6-like protein 2 OS=Homo sapiens (Human) OX=9606 GN=SEZ6L2 PE=1 SV=2	5	5	1	5	5	5	5	22660.8	21026.7	12982.9	12982.7	13314	16978	15965.3	9862.3	12646.9	26548	15496.6	16931.3	24244.3	19147.1	17867.8	14407.9	17066.4
708	1	sp|P48061|SDF1_HUMAN					32.3	93	10666	Stromal cell-derived factor 1 OS=Homo sapiens (Human) OX=9606 GN=CXCL12 PE=1 SV=1	3	3	1	3	3	3	3	21485.3	39124.8	13743	13637.1	12753.3	15058.8	10275.1	6317.87	15211.6	24575.2	14164.9	12380.4	27873.3	14603.1	13241.7	17038.1	16967.7
709	1	sp|P48163|MAOX_HUMAN					2.6	572	64149	NADP-dependent malic enzyme OS=Homo sapiens (Human) OX=9606 GN=ME1 PE=1 SV=1	3	3	1	3	3	3	3	22255.9	20652.2	15735.3	16755.8	15369.6	14417.9	14403.3	12470.5	12206.9	25558.4	18427	15929.9	19432.6	15535.5	15412	16899.7	16966.4
693	1	sp|P42357|HUTH_HUMAN					8.7	657	72697	Histidine ammonia-lyase OS=Homo sapiens (Human) OX=9606 GN=HAL PE=1 SV=1	6	6	1	6	6	6	6	25577.7	31166.2	14020.9	13939.1	13457.9	12511.8	17667.9	11458.7	11731.9	25996.8	17727.2	16710.9	19602.4	10921.2	15038.8	11957.2	16842.9
315	1	sp|P04216|THY1_HUMAN					24.2	161	17935	Thy-1 membrane glycoprotein OS=Homo sapiens (Human) OX=9606 GN=THY1 PE=1 SV=2	3	3	1	3	3	3	3	23648.6	17341.8	15277.8	13810.3	14504.2	14735.2	12872.3	9542.41	13711.8	29647.8	19165.8	17640.1	24391	9362.43	14955.1	15071.6	16604.9
975	1	sp|Q6ZVX7|FBX50_HUMAN					29.1	275	30847	F-box only protein 50 OS=Homo sapiens (Human) OX=9606 GN=NCCRP1 PE=1 SV=1	6	6	1	6	6	6	6	22103.8	41315.2	14428.4	13542.3	14151.9	10130.1	14556.9	10877.3	9895.49	25205.3	19499	11551.9	17544.9	13462.5	14648.8	11261.2	16510.9
760	1	sp|P58215|LOXL3_HUMAN					8.1	753	83166	Lysyl oxidase homolog 3 OS=Homo sapiens (Human) OX=9606 GN=LOXL3 PE=1 SV=1	5	5	1	5	5	5	5	20969.1	18809.4	15056	17899.1	14041.6	14188.5	14730.1	14180.6	13116.1	22794.1	20249.9	11750.1	21440.1	19336.4	14541.2	10831.7	16495.9
472	1	sp|P12830|CADH1_HUMAN			sp|P12830|CADH1_HUMAN, sp|P22223|CADH3_HUMAN		2.9	882	97455	Cadherin-1 OS=Homo sapiens (Human) OX=9606 GN=CDH1 PE=1 SV=3	3	2	0.667	3	2	2.222	2	22773.4	20651.4	13189.5	13933	13962.8	17348.4	10635.7	7529.19	12800.1	25965.1	17641.7	13582.8	29016.1	13020.4	13369.6	16700.6	16382.5
1221	1	sp|Q9UNA0|ATS5_HUMAN					5.8	930	101717	A disintegrin and metalloproteinase with thrombospondin motifs 5 OS=Homo sapiens (Human) OX=9606 GN=ADAMTS5 PE=1 SV=2	4	4	1	4	4	4	4	21446.5	19686.3	11267.6	12136.2	13999.9	15619.6	9512.23	12640.1	12680	29749.3	16144.8	15776.2	19611.1	14367.3	17335.1	19460.4	16339.5
1161	1	sp|Q9NPD7|NRN1_HUMAN					33.8	142	15333	Neuritin OS=Homo sapiens (Human) OX=9606 GN=NRN1 PE=2 SV=1	6	6	1	6	6	6	6	20247.1	21004.6	8185.74	10669.8	12152.3	15263.2	15405.7	12761.4	14626.1	31274.2	20105.6	12063.2	22469.5	21431.8	11485.6	11775.9	16307.6
135	1	sp|O75071|EFC14_HUMAN					12.9	495	55031	EF-hand calcium-binding domain-containing protein 14 OS=Homo sapiens (Human) OX=9606 GN=EFCAB14 PE=1 SV=1	5	5	1	5	5	5	5	20346.4	27613.2	11999.9	14494.1	12028.3	15116.5	14585	9144.32	12654.5	26232.2	15985.7	15542.7	16633.7	14283	17269.4	15487.5	16213.5
1224	1	sp|Q9UPZ6|THS7A_HUMAN					3.1	1657	185362	Thrombospondin type-1 domain-containing protein 7A OS=Homo sapiens (Human) OX=9606 GN=THSD7A PE=1 SV=4	5	5	1	5	5	5	5	20213.4	20953.6	20254.6	16910	15598.4	16446.3	14193	13951	12455.2	23617.9	13659.3	13900.4	15828.9	14645.7	13650.5	12124.7	16150.2
55	1	sp|A0A0B4J1X8|HV343_HUMAN			sp|A0A0B4J1V0|HV315_HUMAN, sp|A0A0B4J1V6|HV373_HUMAN, sp|A0A0B4J1X5|HV374_HUMAN, sp|A0A0B4J1X8|HV343_HUMAN, sp|A0A0B4J1Y9|HV372_HUMAN, sp|A0A0C4DH32|HV320_HUMAN, sp|A0A0C4DH35|HV335_HUMAN, sp|P01762|HV311_HUMAN, sp|P01764|HV323_HUMAN, sp|P01766|HV313_HUMAN, sp|P01767|HV353_HUMAN, sp|P01768|HV330_HUMAN, sp|P01780|HV307_HUMAN, sp|P01782|HV309_HUMAN, sp|P0DP02|HVC33_HUMAN, tr|A0A0J9YY99|A0A0J9YY99_H…		50.8	118	13077	Immunoglobulin heavy variable 3-43 OS=Homo sapiens (Human) OX=9606 GN=IGHV3-43 PE=3 SV=1	26	8	0.308	26	8	12.53	8	13972.7	12383.9	10261.5	8367.9	34473.3	6046.93	12515.7	19865.2	14177.2	22406.1	13552.4	23116.9	22638.8	13998.5	19924.2	10005.9	16106.7
759	1	sp|P58107|EPIPL_HUMAN			sp|P58107|EPIPL_HUMAN, sp|Q15149|PLEC_HUMAN		11.2	5088	555651	Epiplakin OS=Homo sapiens (Human) OX=9606 GN=EPPK1 PE=1 SV=3	6	4	0.667	6	4	5.931	4	23712.4	34475.4	16812.5	14658	13062	7062.85	11903.3	9817.1	6850.7	39319.9	14280.4	8993.06	20868.8	11424.4	15021.2	8857.3	16070
625	1	sp|P28838|AMPL_HUMAN					7.9	519	56166	Cytosol aminopeptidase OS=Homo sapiens (Human) OX=9606 GN=LAP3 PE=1 SV=3	4	4	1	4	4	4	4	10647.7	35030.2	18763.4	11412.2	12750.1	9914.3	43483.8	12939.7	9113.62	15751.5	12113.9	7605.66	11343.5	9810.03	21004.2	13164.2	15928
1154	1	sp|Q9HC38|GLOD4_HUMAN					15.7	313	34793	Glyoxalase domain-containing protein 4 OS=Homo sapiens (Human) OX=9606 GN=GLOD4 PE=1 SV=1	3	3	1	3	3	3	3	13043.2	36547.1	23157.7	15714.2	14268.8	9845.64	10488.4	12619.9	9544.34	14478.9	12907.2	5530.18	18606.7	14286.5	28727.5	12998.4	15797.8
1195	1	sp|Q9UBC9|SPRR3_HUMAN					14.2	169	18154	Small proline-rich protein 3 OS=Homo sapiens (Human) OX=9606 GN=SPRR3 PE=1 SV=2	4	4	1	4	4	4	4	3719.78	45151.3	21935.4	6531.2	4794.27	10067.9	51252.2	2282.23	18003.5	8252.12	25384.3	16370.9	7071.61	5236.91	19313.4	7150.3	15782.3
39	1	sp|A0A075B6K4|LV310_HUMAN			sp|A0A075B6K4|LV310_HUMAN, sp|P01717|LV325_HUMAN		56.5	115	12441	Immunoglobulin lambda variable 3-10 OS=Homo sapiens (Human) OX=9606 GN=IGLV3-10 PE=3 SV=2	26	4	0.154	26	4	15	4	14481.4	13787.2	28544	11429.7	4993.37	10790.9	4646.27	19823.8	12690.3	13957.5	12264.5	10803.9	34785	14487	23066.7	20858	15713.1
938	1	sp|Q495W5|FUT11_HUMAN					14.6	492	55815	Alpha-(1,3)-fucosyltransferase 11 OS=Homo sapiens (Human) OX=9606 GN=FUT11 PE=1 SV=1	5	5	1	5	5	5	5	20738.4	12759.6	12556.9	13368.7	15667	10908.6	14291.4	7358	10757.5	26277.2	17911.8	16719.5	25065	13522.9	17543.5	15131	15661.1
344	1	sp|P05451|REG1A_HUMAN					25.9	166	18731	Lithostathine-1-alpha OS=Homo sapiens (Human) OX=9606 GN=REG1A PE=1 SV=3	4	4	1	4	4	4	4	10890.7	14865.4	17470.2	17831.5	13455.6	17846.6	11268.7	31861.8	16798	17200.3	22567.1	10120.3	5030.4	10627.6	15634.5	16364.2	15614.5
161	1	sp|O94769|ECM2_HUMAN					5.7	699	79788	Extracellular matrix protein 2 OS=Homo sapiens (Human) OX=9606 GN=ECM2 PE=2 SV=1	3	3	1	3	3	3	3	25305.2	20434.4	11784.8	13513.9	14164.2	12443	8501.86	6738.98	14496.9	25464.9	12302	14134.7	22074.9	17221.1	16551.9	14499.3	15602
575	1	sp|P22303|ACES_HUMAN					11.2	614	67795	Acetylcholinesterase OS=Homo sapiens (Human) OX=9606 GN=ACHE PE=1 SV=1	5	5	1	5	5	5	5	19614.2	16046.2	12894.1	12474.3	11679.6	14630.6	12894.6	11677.4	10913.2	23601.2	19000	14242.6	21966.2	19626.9	16705	10301	15516.7
716	1	sp|P48745|CCN3_HUMAN					7.6	357	39162	CCN family member 3 OS=Homo sapiens (Human) OX=9606 GN=CCN3 PE=1 SV=1	2	2	1	2	2	2	2	18033.8	11200.5	8473.93	12025.7	22164.1	14038.4	11894.1	13097.8	15162.7	25457.3	12672.3	13120.2	29395	13647.7	16442.2	10574.2	15462.5
1196	1	sp|Q9UBG0|MRC2_HUMAN					3.2	1479	166673	C-type mannose receptor 2 OS=Homo sapiens (Human) OX=9606 GN=MRC2 PE=1 SV=2	4	4	1	4	4	4	4	15084.2	35327.2	22827.5	22751.2	18029.6	10958.4	9923.66	11635.9	8419.38	16107.7	19461.4	12700.7	11878.7	7786.47	11342.9	12018	15390.8
253	1	sp|P01880|IGHD_HUMAN					23.2	384	42352	Immunoglobulin heavy constant delta OS=Homo sapiens (Human) OX=9606 GN=IGHD PE=1 SV=3	8	8	1	8	8	8	8	12735.5	7323.07	6804.82	150	8869.31	7262.1	8511.48	106719	7993.02	10464.3	8587.71	8184.64	10852.3	25549.5	9377.11	5456.04	15302.5
1116	1	sp|Q9BUD6|SPON2_HUMAN					4.8	331	35846	Spondin-2 OS=Homo sapiens (Human) OX=9606 GN=SPON2 PE=1 SV=3	2	2	1	2	2	2	2	20373.2	11647.8	10802.9	15796.7	11371.8	20054.9	14337.2	11389.3	11656.8	26737.3	12408.6	8566.98	25315.2	13153.3	17351.3	13548.5	15282
113	1	sp|O43173|SIA8C_HUMAN					5.8	380	43969	Sia-alpha-2,3-Gal-beta-1,4-GlcNAc-R:alpha 2,8-sialyltransferase OS=Homo sapiens (Human) OX=9606 GN=ST8SIA3 PE=1 SV=3	2	2	1	2	2	2	2	21029.2	19568.1	9508.35	11951.7	11497.7	14903.9	12879.4	9151.59	11920.2	22730.5	17418.1	14991.7	22640	14500.7	17764.4	12034.4	15280.6
129	1	sp|O60613|SEP15_HUMAN					24.8	165	18092	Selenoprotein F OS=Homo sapiens (Human) OX=9606 GN=SELENOF PE=1 SV=4	3	3	1	3	3	3	3	17412.2	43782.9	8917.69	9685.65	12858.4	12083.3	9862.74	8863.2	10739	17842.6	17394.2	12325.5	18102.8	16966.5	17021.3	9269.39	15195.5
1263	1	sp|A0A087WSX0|LV545_HUMAN_family		sp|A0A087WSX0|LV545_HUMAN&sp|A0A0G2JS06|LV539_HUMAN			28.5	123	13162	Immunoglobulin lambda variable 5-45 OS=Homo sapiens (Human) OX=9606 GN=IGLV5-45 PE=3 SV=1	3	3	1	3	3	3	3	12101.4	13809.6	8747.02	9725.81	6750.14	8459.89	13032.7	35225.8	14833.4	15553.4	16912.7	12729.2	34983.1	10845.4	16587.4	11165.9	15091.4
783	1	sp|P62873|GBB1_HUMAN					11.8	340	37377	Guanine nucleotide-binding protein G(I)/G(S)/G(T) subunit beta-1 OS=Homo sapiens (Human) OX=9606 GN=GNB1 PE=1 SV=3	3	3	1	3	3	3	3	13847.2	23700.6	10432.2	10926.4	17022	10792.6	12431.5	14895.6	8355.49	33731.2	13165.9	15436	17920.4	15649.5	12043.6	10567.5	15057.4
1130	1	sp|Q9GZP0|PDGFD_HUMAN					15.7	370	42848	Platelet-derived growth factor D OS=Homo sapiens (Human) OX=9606 GN=PDGFD PE=1 SV=1	10	10	1	10	10	10	10	27402.7	11796.3	18964.4	14114.9	16604.6	16761	8500.55	11056	12552.2	16887.5	11748	13542.1	13618	14608.5	17175.9	14488.1	14988.8
695	1	sp|P43121|MUC18_HUMAN					13	646	71607	Cell surface glycoprotein MUC18 OS=Homo sapiens (Human) OX=9606 GN=MCAM PE=1 SV=2	5	5	1	5	5	5	5	16216.3	12842.6	12899.9	9378.97	13889	12647.2	13439.5	12765.7	13816.9	24568.8	14513.9	16864.9	19072.6	16385.3	16716.7	12928.8	14934.2
167	1	sp|O94991|SLIK5_HUMAN			sp|O94991|SLIK5_HUMAN, sp|Q9H156|SLIK2_HUMAN		1.8	958	107484	SLIT and NTRK-like protein 5 OS=Homo sapiens (Human) OX=9606 GN=SLITRK5 PE=1 SV=2	2	1	0.5	2	1	1.111	1	19704.5	15397.5	10140.3	11855.3	12874.3	12659	11651.7	7321.44	8851.17	29574.6	12666.6	14647.4	24228.5	13539.2	18238.7	15379.1	14920.6
61	1	sp|A0A0C4DH29|HV103_HUMAN			sp|A0A0B4J2H0|HV69D_HUMAN, sp|A0A0C4DH29|HV103_HUMAN, sp|A0A0C4DH31|HV118_HUMAN, sp|A0A0C4DH38|HV551_HUMAN, sp|A0A0G2JMI3|HV692_HUMAN, sp|A0A0J9YVY3|HV741_HUMAN, sp|A0A0J9YXX1|HV5X1_HUMAN, sp|P01742|HV169_HUMAN, sp|P01743|HV146_HUMAN, sp|P01782|HV309_HUMAN, sp|P0DP01|HV108_HUMAN, sp|P0DP02|HVC33_HUMAN, sp|P23083|HV102_HUMAN, tr|A0A075B7D0|A0A075B7D0_HUMAN		47.9	117	13008	Immunoglobulin heavy variable 1-3 OS=Homo sapiens (Human) OX=9606 GN=IGHV1-3 PE=3 SV=1	16	1	0.062	16	1	1.527	1	18794.5	30774.1	13341.6	9250.09	9427.6	7311.86	11189.8	10017	13535.4	30735.9	11787	10463.5	24432	18879.6	7061.28	11602.5	14912.7
1233	1	sp|Q9Y5Z4|HEBP2_HUMAN					8.8	205	22875	Heme-binding protein 2 OS=Homo sapiens (Human) OX=9606 GN=HEBP2 PE=1 SV=1	4	4	1	4	4	4	4	13773.6	33460.3	23694.9	14449.4	10884.1	11141	10642.3	8199.82	11223.9	16627.1	13110.2	4664.4	14255	14235.5	21746.9	12530.5	14664.9
620	1	sp|P27824|CALX_HUMAN					6.9	592	67568	Calnexin OS=Homo sapiens (Human) OX=9606 GN=CANX PE=1 SV=2	3	3	1	3	3	3	3	15017.3	24397.3	11248.2	11727.6	13571.5	11352.9	11722.4	9917.35	8615.7	29844.2	13575.9	13685	16240.5	12769.1	15667.5	13571.1	14557.7
1163	1	sp|Q9NPH3|IL1AP_HUMAN					5.1	570	65418	Interleukin-1 receptor accessory protein OS=Homo sapiens (Human) OX=9606 GN=IL1RAP PE=1 SV=2	3	3	1	3	3	3	3	21975.4	16338.6	14847.9	13133.4	10835.9	12981	11635.1	9402.92	11910.7	20749	13552.8	16328.3	14487.9	16448.7	11863.6	14835	14457.9
696	1	sp|P43234|CATO_HUMAN					13.1	321	35957	Cathepsin O OS=Homo sapiens (Human) OX=9606 GN=CTSO PE=2 SV=1	4	4	1	4	4	4	4	21127.7	14962.3	7983.1	10981.5	10148.4	13484	13252.3	7325.36	11134.8	26358.5	14222.2	15928.6	17902.3	17220.3	13929.9	13634.3	14349.7
191	1	sp|P00491|PNPH_HUMAN					19	289	32118	Purine nucleoside phosphorylase OS=Homo sapiens (Human) OX=9606 GN=PNP PE=1 SV=2	4	4	1	4	4	4	4	16319.1	16176.2	14383.9	11933.8	10580.6	11037.9	10484.3	18285.8	10173.7	24690.8	12412.1	15402.1	14664.7	11856.4	18314	12005.8	14295.1
165	1	sp|O94919|ENDD1_HUMAN					10.2	500	55016	Endonuclease domain-containing 1 protein OS=Homo sapiens (Human) OX=9606 GN=ENDOD1 PE=1 SV=2	7	7	1	7	7	7	7	15013	21914.7	15206.4	10880.2	13761.2	12777.3	11368.4	9052.15	11197.7	16119.5	17269.5	11964.2	15298.7	16118.9	15065.1	14782.6	14236.8
1135	1	sp|Q9H173|SIL1_HUMAN					4.8	461	52084	Nucleotide exchange factor SIL1 OS=Homo sapiens (Human) OX=9606 GN=SIL1 PE=1 SV=1	2	2	1	2	2	2	2	16147.8	15592.8	9785.26	8919.22	16367.7	10750.1	10112.7	9423.44	11693.6	21480.5	12132.3	13412.4	26904.2	12315.6	20483.6	12254.3	14236
1117	1	sp|Q9BUJ0|ABHEA_HUMAN					9.6	271	29764	Protein ABHD14A OS=Homo sapiens (Human) OX=9606 GN=ABHD14A PE=2 SV=2	2	2	1	2	2	2	2	18574.8	23997.6	9164.4	6294.75	7819.73	13046.9	11579.5	8148.71	8600.7	23220.6	14676.2	9086.42	26216	17334.4	16504.6	13018.8	14205.3
872	1	sp|Q13404|UB2V1_HUMAN (+1)	sp|Q13404|UB2V1_HUMAN&sp|Q15819|UB2V2_HUMAN				11.6	147	16495	Ubiquitin-conjugating enzyme E2 variant 1 OS=Homo sapiens (Human) OX=9606 GN=UBE2V1 PE=1 SV=2	3	3	1	3	3	3	3	13519.2	26832.5	14734.8	10573.9	11434.4	11148.5	11773.8	10232.5	9558.57	19660.3	11881.5	11342.9	16660.7	16362	19302.5	12025.8	14190.2
742	1	sp|P53673|CRBA4_HUMAN					21.9	196	22374	Beta-crystallin A4 OS=Homo sapiens (Human) OX=9606 GN=CRYBA4 PE=1 SV=3	3	3	1	3	3	3	3	20283.5	13692.9	9028.47	5995.16	6165.6	10678	31586.4	5845.3	10793.3	19122.9	9787.08	23848.1	24512.7	8651.45	9005.24	17122.3	14132.4
981	1	sp|Q7Z406|MYH14_HUMAN			sp|P35579|MYH9_HUMAN, sp|P35580|MYH10_HUMAN, sp|Q7Z406|MYH14_HUMAN		4.4	1995	227868	Myosin-14 OS=Homo sapiens (Human) OX=9606 GN=MYH14 PE=1 SV=2	8	5	0.625	8	5	5.634	5	13435.8	49722.5	14253.9	11612.1	13402.5	9652.91	13405	6909.92	6981.25	20049.9	11713	7976.75	12241.6	8331.33	16912.3	8847.23	14090.5
925	1	sp|Q16363|LAMA4_HUMAN					2.7	1823	202522	Laminin subunit alpha-4 OS=Homo sapiens (Human) OX=9606 GN=LAMA4 PE=1 SV=4	4	4	1	4	4	4	4	21979.9	14843	12010.1	13634.6	11325	13454.6	9153.97	5751.91	11265.4	26219.6	12901.7	13198.5	19832.1	10632.2	13813	13636.7	13978.3
1109	1	sp|Q9BRK3|MXRA8_HUMAN					5.4	442	49131	Matrix remodeling-associated protein 8 OS=Homo sapiens (Human) OX=9606 GN=MXRA8 PE=1 SV=1	3	3	1	3	3	3	3	18639.7	8207.65	12721	14976.6	13977.5	12895.1	8872.11	11154.9	12397.5	16982.4	16904.3	12830.9	12895	15569.9	18791.4	15666	13967.6
815	1	sp|Q00610|CLH1_HUMAN					6.3	1675	191612	Clathrin heavy chain 1 OS=Homo sapiens (Human) OX=9606 GN=CLTC PE=1 SV=5	7	7	1	7	7	7	7	11381.9	27061.2	10385.2	8966.87	20471.7	8693.35	10714.5	12400.8	7388.51	20104.2	11122.2	10866.2	13413.6	10686.4	19292.4	17612.4	13785.1
268	1	sp|P02655|APOC2_HUMAN					28.7	101	11284	Apolipoprotein C-II OS=Homo sapiens (Human) OX=9606 GN=APOC2 PE=1 SV=1	3	3	1	3	3	3	3	15839.4	18556.4	15070.5	12491.9	7316.63	12171.5	10739.8	23596.2	9122.04	9675.75	26265.8	16828	9558.56	8788.58	8951.2	14502.1	13717.1
109	1	sp|O15335|CHAD_HUMAN					13.1	359	40475	Chondroadherin OS=Homo sapiens (Human) OX=9606 GN=CHAD PE=1 SV=2	4	4	1	4	4	4	4	20559.1	15763.4	8904.18	9386.84	10717.5	12162.9	10591.5	11862.7	10519.4	21666.7	13750.3	15475.4	19226.9	17890.4	12843.2	7048.44	13648
254	1	sp|P01889|HLAB_HUMAN			sp|P01889|HLAB_HUMAN, sp|P10321|HLAC_HUMAN		9.9	362	40460	HLA class I histocompatibility antigen, B alpha chain OS=Homo sapiens (Human) OX=9606 GN=HLA-B PE=1 SV=3	3	2	0.667	3	2	2.667	2	21331.7	63931.4	19600.6	14829.2	7043.76	2503.42	1878.12	7973.31	2375.22	6011.72	2177.69	10812.5	5373.5	32717.2	5753.13	13352.4	13604.1
1139	1	sp|Q9H299|SH3L3_HUMAN					38.7	93	10438	SH3 domain-binding glutamic acid-rich-like protein 3 OS=Homo sapiens (Human) OX=9606 GN=SH3BGRL3 PE=1 SV=1	4	4	1	4	4	4	4	13802.1	25055.2	11876.5	10054	10443.9	10468.4	9402.03	15645.6	10333.2	32182.4	11583.7	6873.47	14543.3	7150.27	17225.2	9720.38	13522.5
1055	1	sp|Q92729|PTPRU_HUMAN					3.3	1446	162422	Receptor-type tyrosine-protein phosphatase U OS=Homo sapiens (Human) OX=9606 GN=PTPRU PE=1 SV=2	4	4	1	4	4	4	4	19269.8	17979.1	9830.99	10028.4	11863.8	9733.27	12954.7	7217.8	10055.6	20271.3	12513.7	13863.7	17258.6	16943.9	15297.5	11140.4	13513.9
146	1	sp|O75487|GPC4_HUMAN			sp|O75487|GPC4_HUMAN, sp|Q9Y625|GPC6_HUMAN		11.2	556	62411	Glypican-4 OS=Homo sapiens (Human) OX=9606 GN=GPC4 PE=1 SV=4	5	3	0.6	5	3	3.857	3	19020.1	13239.1	10941.8	13552.8	12461.6	12652.6	11785.6	8294.29	9213.03	23453.7	10398.7	14030.7	16343.2	15044.2	13238.3	12182.3	13490.8
1063	1	sp|Q92876|KLK6_HUMAN					11.5	244	26855	Kallikrein-6 OS=Homo sapiens (Human) OX=9606 GN=KLK6 PE=1 SV=1	3	3	1	3	3	3	3	13920.5	11921.5	10674.1	9967.2	9296.89	9716.02	11740.3	11455.3	11873.2	35971.1	12726.8	12502.8	18364.7	10897.6	13107	11623	13484.9
295	1	sp|P02795|MT2_HUMAN (+2)	sp|P02795|MT2_HUMAN&sp|P13640|MT1G_HUMAN&sp|P80297|MT1X_HUMAN				34.4	61	6042	Metallothionein-2 OS=Homo sapiens (Human) OX=9606 GN=MT2A PE=1 SV=1	6	6	1	6	6	6	6	11805.3	36851	8580.45	13732.3	9956.3	8620.3	8666.06	14737.4	12767.7	12034.4	11689.5	4505.9	19948.2	8161.56	14705.3	18688	13465.6
777	1	sp|P61981|1433G_HUMAN			sp|P27348|1433T_HUMAN, sp|P31946|1433B_HUMAN, sp|P31947|1433S_HUMAN, sp|P61981|1433G_HUMAN, sp|P62258|1433E_HUMAN, sp|P63104|1433Z_HUMAN		32	247	28302	14-3-3 protein gamma OS=Homo sapiens (Human) OX=9606 GN=YWHAG PE=1 SV=2	11	3	0.273	11	3	4.53	3	14528.5	38499.4	9988.54	9774.26	13155.6	7760.64	13057.5	7916.51	8419.51	19042.5	11714.9	8195.74	13762.3	13867.7	12657.7	12387.5	13420.6
624	1	sp|P28799|GRN_HUMAN					14.2	593	63544	Progranulin OS=Homo sapiens (Human) OX=9606 GN=GRN PE=1 SV=2	5	5	1	5	5	5	5	18374.1	12804	8844.15	12105.7	14904.5	14915.3	11569	10140.7	10927.1	25174.1	10842.7	9929.98	17774.2	12846.1	13987.5	8541.71	13355.1
789	1	sp|P68371|TBB4B_HUMAN			sp|P07437|TBB5_HUMAN, sp|P68371|TBB4B_HUMAN		29	445	49830	Tubulin beta-4B chain OS=Homo sapiens (Human) OX=9606 GN=TUBB4B PE=1 SV=1	12	3	0.25	12	3	8.4	3	12465.3	46050.5	12346.2	12140.2	10753.8	9895.14	9911.2	8252.58	9318.48	17305.5	11511.3	9802.67	12340.5	8567.08	13697.3	9317.84	13354.7
124	1	sp|O60437|PEPL_HUMAN					2.4	1756	204744	Periplakin OS=Homo sapiens (Human) OX=9606 GN=PPL PE=1 SV=4	4	4	1	4	4	4	4	12385.6	32849.8	14774	9340.45	9884.85	9769.6	12715	7273.45	7333.18	23428.4	12763.1	12469.1	13573.7	7439.3	19468.7	7978.47	13340.4
679	1	sp|P37173|TGFR2_HUMAN					4.1	567	64567	TGF-beta receptor type-2 OS=Homo sapiens (Human) OX=9606 GN=TGFBR2 PE=1 SV=2	2	2	1	2	2	2	2	17500.4	9516.38	10025.4	10261.9	11316.2	12215.2	11202.3	9092.84	12941.3	16918.2	12249.2	12751	24856	11183.1	16339.8	12971.3	13208.8
455	1	sp|P11216|PYGB_HUMAN					10.9	843	96695	Glycogen phosphorylase, brain form OS=Homo sapiens (Human) OX=9606 GN=PYGB PE=1 SV=5	6	6	1	6	6	6	6	11061	42132.5	10374.8	9897.18	6016.62	9986.38	11486	10683.8	8808.02	17393.6	11563.2	5796.96	10053.5	15775.5	21420.3	8139.55	13161.8
335	1	sp|P05141|ADT2_HUMAN (+1)	sp|P05141|ADT2_HUMAN&sp|P12236|ADT3_HUMAN				10.1	298	32852	ADP/ATP translocase 2 OS=Homo sapiens (Human) OX=9606 GN=SLC25A5 PE=1 SV=7	4	4	1	4	4	4	4	21720.3	22509.7	12630.6	8651.89	11197.3	8333.57	10216	11037.9	10028.1	14072.9	10315.2	12755.9	18969.2	8493.7	14900.6	13551.9	13086.5
646	1	sp|P31150|GDIA_HUMAN			sp|P31150|GDIA_HUMAN, sp|P50395|GDIB_HUMAN		18.3	447	50582	Rab GDP dissociation inhibitor alpha OS=Homo sapiens (Human) OX=9606 GN=GDI1 PE=1 SV=2	8	5	0.625	8	5	6.154	5	12638.3	17101.8	11404.3	10723.6	13395.6	9776.43	12207.4	12108.9	9910.09	14722.1	13817	12620.2	12371	14002.7	13365.9	18220.5	13024.1
953	1	sp|Q641Q3|METRL_HUMAN					14.5	311	34398	Meteorin-like protein OS=Homo sapiens (Human) OX=9606 GN=METRNL PE=2 SV=1	4	4	1	4	4	4	4	17571.5	13930.4	8092.89	9945.09	9347.88	9564.26	10000.4	7149.27	9665.02	27108.1	10650.4	14812.6	18231	17132.7	13972.3	11005.3	13011.2
507	1	sp|P15121|ALDR_HUMAN			sp|P14550|AK1A1_HUMAN, sp|P15121|ALDR_HUMAN		6	316	35853	Aldo-keto reductase family 1 member B1 OS=Homo sapiens (Human) OX=9606 GN=AKR1B1 PE=1 SV=3	2	1	0.5	2	1	1.2	1	15548.8	23079.3	7412.97	7506.29	9119.71	9169.16	7789	7006.95	7548.2	13182.1	11417	14251.7	21394.4	15539.3	17595.2	20562.6	13007.7
1029	1	sp|Q8NFP4|MDGA1_HUMAN					7.9	955	105789	MAM domain-containing glycosylphosphatidylinositol anchor protein 1 OS=Homo sapiens (Human) OX=9606 GN=MDGA1 PE=1 SV=1	6	6	1	6	6	6	6	16698.2	12532	14006.3	11127.2	12894.9	11084.6	7689.41	8697.11	9208.63	24864	16695.2	7701.72	18332.2	9839.83	14384.2	12220.9	12998.5
233	1	sp|P01743|HV146_HUMAN			sp|A0A0B4J2H0|HV69D_HUMAN, sp|A0A0C4DH29|HV103_HUMAN, sp|A0A0C4DH31|HV118_HUMAN, sp|A0A0C4DH38|HV551_HUMAN, sp|A0A0G2JMI3|HV692_HUMAN, sp|A0A0J9YVY3|HV741_HUMAN, sp|A0A0J9YXX1|HV5X1_HUMAN, sp|P01742|HV169_HUMAN, sp|P01743|HV146_HUMAN, sp|P0DP01|HV108_HUMAN, sp|P23083|HV102_HUMAN, tr|A0A075B7D0|A0A075B7D0_HUMAN		64.1	117	12933	Immunoglobulin heavy variable 1-46 OS=Homo sapiens (Human) OX=9606 GN=IGHV1-46 PE=1 SV=2	15	3	0.2	15	3	4.169	3	9234.5	9359.25	10354.2	9361.73	9084.42	7101.45	9239.81	14502.1	12501	24068.9	23874.6	13975.2	16531.7	11635.9	12683.6	10566.9	12754.7
811	1	sp|P98173|FAM3A_HUMAN					14.8	230	25152	Protein FAM3A OS=Homo sapiens (Human) OX=9606 GN=FAM3A PE=1 SV=2	3	3	1	3	3	3	3	15925.4	17261.1	8290	8226.93	10433.8	11019.8	12077.1	7152.22	8787.91	19868.8	13244.6	12051.1	19071.1	13369.5	18097.4	8746.24	12726.4
1122	1	sp|Q9BXR6|FHR5_HUMAN			sp|P36980|FHR2_HUMAN, sp|Q03591|FHR1_HUMAN, sp|Q9BXR6|FHR5_HUMAN		11.2	569	64419	Complement factor H-related protein 5 OS=Homo sapiens (Human) OX=9606 GN=CFHR5 PE=1 SV=1	9	2	0.222	9	2	2.776	2	14568.4	13344.6	13431.1	11484.3	11801.7	10118.9	9860.03	11599.1	7309.82	16282.6	11582.4	13938.8	18436.5	9380.25	14551.7	13265.6	12559.7
930	1	sp|Q16658|FSCN1_HUMAN					8.9	493	54529	Fascin OS=Homo sapiens (Human) OX=9606 GN=FSCN1 PE=1 SV=3	4	4	1	4	4	4	4	14745.5	15282.7	9968.67	11684.3	12365.3	10464.5	8263.08	10553.9	9845.15	14887.5	10958.9	11324.9	11241.3	17176.6	13392	17127.5	12455.1
792	1	sp|P69849|NOMO3_HUMAN (+2)	sp|P69849|NOMO3_HUMAN&sp|Q15155|NOMO1_HUMAN&sp|Q5JPE7|NOMO2_HUMAN				4.2	1222	134132	Nodal modulator 3 OS=Homo sapiens (Human) OX=9606 GN=NOMO3 PE=1 SV=2	5	5	1	5	5	5	5	16154.5	11850.4	7866.79	8960.35	10822.2	13028.6	10170	6539.17	7193.45	23516.8	10344.4	13185.6	18140.9	12598.5	16887.2	11174.4	12402.1
887	1	sp|Q14114|LRP8_HUMAN					6	963	105633	Low-density lipoprotein receptor-related protein 8 OS=Homo sapiens (Human) OX=9606 GN=LRP8 PE=1 SV=4	4	4	1	4	4	4	4	16926.1	9600.7	6855.31	12612.2	12688.7	12791.4	7437.71	15741	10356.8	25832.6	11486.2	7356.98	15731.6	12293.9	10561	9984.16	12391
125	1	sp|O60476|MA1A2_HUMAN			sp|O60476|MA1A2_HUMAN, sp|P33908|MA1A1_HUMAN		6.6	641	73003	Mannosyl-oligosaccharide 1,2-alpha-mannosidase IB OS=Homo sapiens (Human) OX=9606 GN=MAN1A2 PE=1 SV=1	5	2	0.4	5	2	2.231	2	12672.8	43242.6	9670.07	10598.1	9247.08	7500.11	8453.72	7886.41	6602.01	17741.9	12236.5	8764.72	11897.9	10615.8	10218.6	9589.55	12308.6
906	1	sp|Q14982|OPCM_HUMAN			sp|Q14982|OPCM_HUMAN, sp|Q9P121|NTRI_HUMAN		13.6	345	38007	Opioid-binding protein/cell adhesion molecule OS=Homo sapiens (Human) OX=9606 GN=OPCML PE=1 SV=1	5	3	0.6	5	3	3.462	3	17288.5	13129.4	9211.19	10689.5	9933.68	10644.8	12671.2	8823.33	9053.25	21702.9	11137.8	11449.5	18555.4	11296.7	10773.3	9803.31	12260.2
1038	1	sp|Q8TB73|NDNF_HUMAN					10.7	568	64672	Protein NDNF OS=Homo sapiens (Human) OX=9606 GN=NDNF PE=1 SV=2	5	5	1	5	5	5	5	19518.6	13593.8	8952.88	9318.7	12560.1	5354.03	6075.68	8990.46	12254.4	21901.5	13908.6	8981.19	18717.3	9397.46	15197.1	10816.5	12221.1
367	1	sp|P07307|ASGR2_HUMAN					9.6	311	35092	Asialoglycoprotein receptor 2 OS=Homo sapiens (Human) OX=9606 GN=ASGR2 PE=1 SV=2	2	2	1	2	2	2	2	12837.5	9869.05	10956.6	15582.4	11942.1	17062.1	7067.65	17971.6	5778.03	9272.9	20913.1	11492.3	10320.4	9501.87	12455.2	12495	12219.9
787	1	sp|P68363|TBA1B_HUMAN			sp|P68363|TBA1B_HUMAN, sp|P68366|TBA4A_HUMAN		33.3	451	50151	Tubulin alpha-1B chain OS=Homo sapiens (Human) OX=9606 GN=TUBA1B PE=1 SV=1	14	3	0.214	14	3	8.5	3	9632.92	44339.5	11845.2	8446.68	12773.9	5779.77	11533.7	8758.45	5994.69	14617.2	11613.3	6274.98	12715.8	9222.9	12709	8041.97	12143.7
508	1	sp|P15144|AMPN_HUMAN					5.9	967	109538	Aminopeptidase N OS=Homo sapiens (Human) OX=9606 GN=ANPEP PE=1 SV=4	5	5	1	5	5	5	5	13518.5	19514.4	11776.2	12960.1	10241.7	11011.2	7627.24	11851.5	10733.7	15871.3	12890.6	10681.5	13071.9	12011.2	11296.5	8508.07	12097.8
1072	1	sp|Q96FE5|LIGO1_HUMAN					8.5	620	69875	Leucine-rich repeat and immunoglobulin-like domain-containing nogo receptor-interacting protein 1 OS=Homo sapiens (Human) OX=9606 GN=LINGO1 PE=1 SV=2	7	7	1	7	7	7	7	19780.3	10773.2	7380.74	10167.6	8339.82	10212.6	12305.6	7900.64	6528.87	18327.3	13140.5	11528.2	18580.4	11670.5	12790.9	12038.6	11966.6
1030	1	sp|Q8NFT8|DNER_HUMAN					5.8	737	78474	Delta and Notch-like epidermal growth factor-related receptor OS=Homo sapiens (Human) OX=9606 GN=DNER PE=1 SV=1	4	4	1	4	4	4	4	15684.1	6076.06	8505.83	16850.4	12157.6	12375.7	6069.52	6597.22	10611.8	10872.4	12650.8	15392	14931.6	14449.3	14167.9	12779.7	11885.7
95	1	sp|O14594|NCAN_HUMAN					2.6	1321	143092	Neurocan core protein OS=Homo sapiens (Human) OX=9606 GN=NCAN PE=1 SV=3	4	4	1	4	4	4	4	15862.7	12977.3	7628.79	8968.76	9341.69	9396.86	11014.1	8114.58	9241.3	19363.3	10519.7	10482.2	13353.8	17472.4	14416.2	10435.9	11786.8
84	1	sp|O00299|CLIC1_HUMAN					32.8	241	26922	Chloride intracellular channel protein 1 OS=Homo sapiens (Human) OX=9606 GN=CLIC1 PE=1 SV=4	5	5	1	5	5	5	5	14463	26078.8	12967.4	8514.2	10754.2	9168.3	9646.47	5997.56	7941.83	14724.7	9384.2	8852.83	8069.61	14418.4	16807.8	10611.5	11775
617	1	sp|P27482|CALL3_HUMAN					29.5	149	16891	Calmodulin-like protein 3 OS=Homo sapiens (Human) OX=9606 GN=CALML3 PE=1 SV=2	4	4	1	4	4	4	4	13549.4	19914.5	13098	7181.18	9101.9	10965	21272.9	7128.55	7415.48	13925.9	9621.32	9415.99	15649.6	10938.6	8526.58	10158.4	11741.4
1064	1	sp|Q92896|GSLG1_HUMAN					3.3	1179	134551	Golgi apparatus protein 1 OS=Homo sapiens (Human) OX=9606 GN=GLG1 PE=1 SV=2	3	3	1	3	3	3	3	16706.8	15043.7	11486	9770.45	9981.61	11151	10969.7	9173.26	8675.11	16884.1	11419.1	11203	13763	10063	11694.5	9477.7	11716.4
378	1	sp|P07384|CAN1_HUMAN					4.6	714	81889	Calpain-1 catalytic subunit OS=Homo sapiens (Human) OX=9606 GN=CAPN1 PE=1 SV=1	3	3	1	3	3	3	3	12896.4	37618.5	9109.75	11615.7	10468.4	7244.61	9024.8	8084.51	3284.5	16080.5	10492.3	8972.42	12591.4	9276.31	11875.6	6937.08	11598.3
471	1	sp|P12821|ACE_HUMAN					3.4	1306	149713	Angiotensin-converting enzyme OS=Homo sapiens (Human) OX=9606 GN=ACE PE=1 SV=1	3	3	1	3	3	3	3	14855.8	17996.4	12671.4	9494.85	9313.74	7023.1	9327.17	7622.11	6337.43	14323.4	10552.5	12467.3	17317.9	9639.35	14799.3	11115.3	11553.6
814	1	sp|Q00325|MPCP_HUMAN					8.3	362	40094	Phosphate carrier protein, mitochondrial OS=Homo sapiens (Human) OX=9606 GN=SLC25A3 PE=1 SV=2	3	3	1	3	3	3	3	10043	48031.5	6926.67	8192.02	8818.91	4380.12	10122.9	5657.11	7232.71	16952.3	7892.21	6949.2	12681.2	8637.87	13060.3	9196.09	11548.4
609	1	sp|P25815|S100P_HUMAN					24.2	95	10400	Protein S100-P OS=Homo sapiens (Human) OX=9606 GN=S100P PE=1 SV=2	2	2	1	2	2	2	2	7945.83	13258.7	26302.8	5737.04	6589.81	4436.96	15854.7	4242.51	4373.25	37929.3	4882.28	4853.33	9743.96	9232.33	23472.5	4903.06	11484.9
1013	1	sp|Q8N2Q7|NLGN1_HUMAN			sp|Q8N0W4|NLGNX_HUMAN, sp|Q8N2Q7|NLGN1_HUMAN, sp|Q8NFZ4|NLGN2_HUMAN, sp|Q9NZ94|NLGN3_HUMAN		7.4	863	96367	Neuroligin-1 OS=Homo sapiens (Human) OX=9606 GN=NLGN1 PE=1 SV=3	5	2	0.4	5	2	4	2	15813.8	10113.5	10909.9	11210.1	10287.3	8185.9	10230.3	8772.31	10124.3	14612.2	11844.4	11272.5	13919.3	11868.2	11975.8	12048.4	11449.3
1083	1	sp|Q96KP4|CNDP2_HUMAN					19.6	475	52878	Cytosolic non-specific dipeptidase OS=Homo sapiens (Human) OX=9606 GN=CNDP2 PE=1 SV=2	6	6	1	6	6	6	6	13587.3	33240	15362.4	7446.76	10518.7	7228.45	3616.57	7383.83	4635.94	14515.9	8786.49	5310.79	10750.8	7604.8	21988.8	10665.8	11415.2
650	1	sp|P31946|1433B_HUMAN			sp|P27348|1433T_HUMAN, sp|P31946|1433B_HUMAN, sp|P31947|1433S_HUMAN, sp|P61981|1433G_HUMAN, sp|P62258|1433E_HUMAN, sp|P63104|1433Z_HUMAN		39	246	28082	14-3-3 protein beta/alpha OS=Homo sapiens (Human) OX=9606 GN=YWHAB PE=1 SV=3	15	6	0.4	15	6	9.46	6	6702.62	37108.9	9902.41	6471.47	9074.25	4293.27	9084.45	5999.89	6126.26	20616.6	9875.14	6084.93	12208.9	9900.16	17283.3	10003.9	11296
37	1	sp|A0A075B6J1|LV537_HUMAN					34.1	123	13277	Immunoglobulin lambda variable 5-37 OS=Homo sapiens (Human) OX=9606 GN=IGLV5-37 PE=3 SV=1	5	5	1	5	5	5	5	6364.98	5417.84	73609.6	4141.45	8005.75	3191.26	18496.3	4064.76	20979.5	6155.47	9883.15	1912.3	6533.27	3578.54	1369.41	2997.73	11043.8
1009	1	sp|Q8N0W4|NLGNX_HUMAN (+1)	sp|Q8N0W4|NLGNX_HUMAN&sp|Q8NFZ3|NLGNY_HUMAN		sp|Q8N0W4|NLGNX_HUMAN, sp|Q8N2Q7|NLGN1_HUMAN, sp|Q8NFZ4|NLGN2_HUMAN, sp|Q9NZ94|NLGN3_HUMAN		9.7	816	91914	Neuroligin-4, X-linked OS=Homo sapiens (Human) OX=9606 GN=NLGN4X PE=1 SV=1	6	3	0.5	6	3	5	3	15741.2	12364.3	8937.05	8576.67	9855.24	7705.49	8321.24	7539.36	7870.18	15613.1	11666.8	13636.1	17144.3	12472.5	9114.04	8958.32	10969.8
530	1	sp|P16930|FAAA_HUMAN					11.7	419	46374	Fumarylacetoacetase OS=Homo sapiens (Human) OX=9606 GN=FAH PE=1 SV=2	4	4	1	4	4	4	4	13379.1	14685.8	11641.6	9717.01	9627.13	10045	6888.65	10671.2	8948.55	14802.1	11907.7	9666.05	11278.3	13526.8	10698	7685.74	10948.1
1160	1	sp|Q9NPC4|A4GAT_HUMAN					10.2	353	40499	Lactosylceramide 4-alpha-galactosyltransferase OS=Homo sapiens (Human) OX=9606 GN=A4GALT PE=1 SV=1	3	3	1	3	3	3	3	15386.6	16153	9542.69	5882.15	7094.46	5738.16	6885.71	7067.95	4330.52	20848.9	9987.16	13182.3	14474.2	12528.3	13540.3	12476.6	10944.9
65	1	sp|A0A0C4DH35|HV335_HUMAN			sp|A0A0B4J1V0|HV315_HUMAN, sp|A0A0B4J1V6|HV373_HUMAN, sp|A0A0B4J1X5|HV374_HUMAN, sp|A0A0B4J1X8|HV343_HUMAN, sp|A0A0B4J1Y9|HV372_HUMAN, sp|A0A0C4DH32|HV320_HUMAN, sp|A0A0C4DH35|HV335_HUMAN, sp|P01762|HV311_HUMAN, sp|P01764|HV323_HUMAN, sp|P01766|HV313_HUMAN, sp|P01767|HV353_HUMAN, sp|P01768|HV330_HUMAN, sp|P01780|HV307_HUMAN, sp|P01782|HV309_HUMAN, sp|P0DP02|HVC33_HUMAN, tr|A0A0J9YY99|A0A0J9YY99_H…		42.7	117	12810	Probable non-functional immunoglobulin heavy variable 3-35 OS=Homo sapiens (Human) OX=9606 GN=IGHV3-35 PE=5 SV=1	41	2	0.049	41	2	4.976	2	8335.06	12931.9	9916.85	6767.74	7345.89	8489.68	10698.8	12432.6	12081	22514.3	10574.2	10343.4	13134.4	9710.06	10351	9367.81	10937.2
878	1	sp|Q13740|CD166_HUMAN					15.6	583	65102	CD166 antigen OS=Homo sapiens (Human) OX=9606 GN=ALCAM PE=1 SV=2	6	6	1	6	6	6	6	12060.1	13830.4	11271.6	8696.2	11901.1	8716.56	8261.61	6428.46	7983.43	17109.4	12152	11376	11529.7	10505.7	11887.5	10038.1	10859.2
154	1	sp|O75829|CNMD_HUMAN					9.3	334	37102	Leukocyte cell-derived chemotaxin 1 OS=Homo sapiens (Human) OX=9606 GN=CNMD PE=1 SV=1	2	2	1	2	2	2	2	17633.3	3047.61	11926.7	9728.42	7161.99	11177.3	3167.17	12382.6	10971	7612.71	10387.6	10758.5	4991.66	15582.9	26590.2	9567.14	10792.9
627	1	sp|P29120|NEC1_HUMAN					4.5	753	84151	Neuroendocrine convertase 1 OS=Homo sapiens (Human) OX=9606 GN=PCSK1 PE=1 SV=2	4	4	1	4	4	4	4	13887.1	11812	5934.72	8226.34	6834.47	11142.3	6959.31	8285.04	7373.85	19314.8	11104.5	10981.5	11652.4	17127.5	14106.8	7781.84	10782.8
862	1	sp|Q13018|PLA2R_HUMAN					2.6	1463	168598	Secretory phospholipase A2 receptor OS=Homo sapiens (Human) OX=9606 GN=PLA2R1 PE=1 SV=2	3	3	1	3	3	3	3	17965.6	13282.4	7544.82	7939.47	11171.3	8703.26	10312.4	7087.52	6761.02	13402.5	11254.3	7892.33	12570.7	10694.2	12192.6	10528.7	10581.4
1230	1	sp|Q9Y5I4|PCDC2_HUMAN					4.5	1007	109449	Protocadherin alpha-C2 OS=Homo sapiens (Human) OX=9606 GN=PCDHAC2 PE=2 SV=1	4	4	1	4	4	4	4	12478.1	8997.15	7318.37	7617.72	11211.9	9346.65	7446.42	6285.85	8647.79	20636.9	8842.87	9622.21	16600	12069.4	11174	10789.2	10567.8
402	1	sp|P08311|CATG_HUMAN					12.2	255	28837	Cathepsin G OS=Homo sapiens (Human) OX=9606 GN=CTSG PE=1 SV=2	4	4	1	4	4	4	4	7513.94	5747.2	4582.81	5380.77	3908.72	4658.11	2769.3	9396.44	5964.79	82956.6	8346.5	5535.4	1903.12	7699.16	6861.11	5508.04	10545.8
1214	1	sp|Q9UKU9|ANGL2_HUMAN					5.5	493	57104	Angiopoietin-related protein 2 OS=Homo sapiens (Human) OX=9606 GN=ANGPTL2 PE=1 SV=1	3	3	1	3	3	3	3	11930.5	12800.6	13558.9	10076.7	8960	10629.3	9013.99	7911.17	8931.72	14062.5	9215.97	8742.76	12472.9	9064.49	10363.1	8754.69	10405.6
433	1	sp|P0DPA2|VSIG8_HUMAN					6.8	414	43890	V-set and immunoglobulin domain-containing protein 8 OS=Homo sapiens (Human) OX=9606 GN=VSIG8 PE=2 SV=1	2	2	1	2	2	2	2	3180.54	8628.14	3779.38	2698.64	4248.7	4028.37	108533	2023.56	6176.54	5398.71	2952.5	3099.9	5516.95	1735.13	2277.78	2130.76	10400.6
570	1	sp|P21980|TGM2_HUMAN					7.4	687	77328	Protein-glutamine gamma-glutamyltransferase 2 OS=Homo sapiens (Human) OX=9606 GN=TGM2 PE=1 SV=2	5	5	1	5	5	5	5	6343.68	45244.5	16947.4	8549.74	6890.53	6259.29	2277.36	9374.84	3541.15	5040.94	11343.2	2343.81	9154.46	4368.25	15069.5	13646.4	10399.7
521	1	sp|P16104|H2AX_HUMAN					12.6	143	15144	Histone H2AX OS=Homo sapiens (Human) OX=9606 GN=H2AX PE=1 SV=2	2	2	1	2	2	2	2	8585.72	14232.6	16969.2	9196.09	9067.33	6313.26	6293.06	6421.13	4488.84	31573.7	7870.55	9364.53	8367.63	12605.6	6600.93	8059.1	10375.6
972	1	sp|Q6UY14|ATL4_HUMAN					7.6	1074	116544	ADAMTS-like protein 4 OS=Homo sapiens (Human) OX=9606 GN=ADAMTSL4 PE=1 SV=2	6	6	1	6	6	6	6	8148.64	20302.9	10085.2	9547.65	9819.19	9502.94	9494.55	7971.12	6243.31	14008.1	9685.61	10409.5	11862.7	9229.88	10945.7	8631.71	10368
1158	1	sp|Q9HCQ7|NPVF_HUMAN					12.2	196	22308	Pro-FMRFamide-related neuropeptide VF OS=Homo sapiens (Human) OX=9606 GN=NPVF PE=1 SV=2	3	3	1	3	3	3	3	15952.8	6317.35	14771.7	5027.67	4347.15	8531.33	6705.77	5405.85	7241.88	24307.1	5541.16	19787.8	6869.57	9354.54	16117.8	9079.39	10334.9
134	1	sp|O75063|XYLK_HUMAN					4.6	409	46432	Glycosaminoglycan xylosylkinase OS=Homo sapiens (Human) OX=9606 GN=FAM20B PE=1 SV=1	2	2	1	2	2	2	2	13674.4	13748.4	7936.66	7486.71	10786.2	5797.1	8158.57	4918.21	8733.62	19254.5	8929.06	10536.1	17028.9	7272.93	10188	9504.71	10247.1
645	1	sp|P31146|COR1A_HUMAN					12.1	461	51026	Coronin-1A OS=Homo sapiens (Human) OX=9606 GN=CORO1A PE=1 SV=4	4	4	1	4	4	4	4	3883.7	5236.63	4353.61	3654.88	4642.2	3473.01	2597.6	6281.36	3704.5	101579	150	7401.3	5012.65	4546.55	3375.94	4023.33	10244.7
487	1	sp|P13716|HEM2_HUMAN					13.9	330	36294	Delta-aminolevulinic acid dehydratase OS=Homo sapiens (Human) OX=9606 GN=ALAD PE=1 SV=1	4	4	1	4	4	4	4	10488.7	21163.9	7595.23	10484.9	8809.85	3949.05	7529.63	15400.2	6466.59	15959.9	9374.96	7505.29	9630.9	7614.53	12621.4	9108.09	10231.4
1087	1	sp|Q96PB7|NOE3_HUMAN					8.6	478	54929	Noelin-3 OS=Homo sapiens (Human) OX=9606 GN=OLFM3 PE=1 SV=1	4	4	1	4	4	4	4	14096.6	12257.4	5354.26	7999.71	8077.36	8423.27	9237.06	7394.32	7665.01	17638	9519.81	8467.34	13629.8	13202.6	10986.3	8974.01	10182.7
311	1	sp|P04179|SODM_HUMAN					13.1	222	24750	Superoxide dismutase [Mn], mitochondrial OS=Homo sapiens (Human) OX=9606 GN=SOD2 PE=1 SV=3	2	2	1	2	2	2	2	12588.9	7975.38	16153.4	10773.9	11242.1	13860	5291.46	17020.4	5873.09	11584.3	10221.9	4148.1	5544.38	10482.6	10367.9	8472.58	10100
524	1	sp|P16278|BGAL_HUMAN					8.3	677	76074	Beta-galactosidase OS=Homo sapiens (Human) OX=9606 GN=GLB1 PE=1 SV=2	4	4	1	4	4	4	4	11670	11437.7	5482.61	9267.17	11144.1	8185.21	8692.21	4913.79	8226.26	15120.9	13012.4	9217.84	11351.1	11564	12323.1	7944.01	9972.03
98	1	sp|O14786|NRP1_HUMAN					8.9	923	103133	Neuropilin-1 OS=Homo sapiens (Human) OX=9606 GN=NRP1 PE=1 SV=3	6	6	1	6	6	6	6	14645.2	10163.8	7334.84	8289.56	7306.86	8634.48	9108.12	6050.65	8673.78	22407.8	10105.1	8587.02	10771.4	9016.43	7908.96	7846.41	9803.15
390	1	sp|P07942|LAMB1_HUMAN					4.6	1786	198037	Laminin subunit beta-1 OS=Homo sapiens (Human) OX=9606 GN=LAMB1 PE=1 SV=2	7	7	1	7	7	7	7	13717.8	9847.47	12041	8966.45	8195.01	10588.7	8038.35	7026.8	8799.62	13956.2	8094.7	7953.23	14540.7	6863.64	9699.4	5903.93	9639.57
104	1	sp|O15041|SEM3E_HUMAN					4	775	89227	Semaphorin-3E OS=Homo sapiens (Human) OX=9606 GN=SEMA3E PE=1 SV=1	3	3	1	3	3	3	3	12416.5	13755.4	6705.53	6678.04	6490.15	7842.12	11017.9	8018.61	6064.1	19843.2	6987.9	9095.14	10336.5	10404.5	10267	6782.97	9544.1
821	1	sp|Q01995|TAGL_HUMAN					21.4	201	22611	Transgelin OS=Homo sapiens (Human) OX=9606 GN=TAGLN PE=1 SV=4	4	4	1	4	4	4	4	8155.96	17789	12472.9	9098.29	12951.6	5967.39	7374.83	3434.75	3960.14	13160.2	10615.4	5448.67	8410.37	14493.2	9009.61	10132.4	9529.66
805	1	sp|P98095|FBLN2_HUMAN					2.9	1184	126572	Fibulin-2 OS=Homo sapiens (Human) OX=9606 GN=FBLN2 PE=1 SV=2	3	3	1	3	3	3	3	11713.2	12380.3	8050.32	11027.6	5522.41	8813.44	7819.44	7367.01	10278.2	12241.5	10452.7	6902.42	12743.9	9125.05	9054.71	7568.04	9441.26
988	1	sp|Q86SJ2|AMGO2_HUMAN					8.6	522	57933	Amphoterin-induced protein 2 OS=Homo sapiens (Human) OX=9606 GN=AMIGO2 PE=1 SV=1	4	4	1	4	4	4	4	13111.8	11778.2	7437.64	7845.73	6014.01	7532.85	8201.18	4628.9	5998.26	14359.4	10194.1	11843.8	15017.8	8254.87	10071.5	7405.41	9355.96
527	1	sp|P16403|H12_HUMAN			sp|P10412|H14_HUMAN, sp|P16401|H15_HUMAN, sp|P16402|H13_HUMAN, sp|P16403|H12_HUMAN		20.7	213	21364	Histone H1.2 OS=Homo sapiens (Human) OX=9606 GN=H1-2 PE=1 SV=2	7	1	0.143	7	1	2.81	1	6326.79	15498.8	7949.96	8308.29	6484.1	9633.8	11815.7	6527.53	5693.13	18622.4	8782.47	5945.35	9235.93	9904.59	11490.2	6718.16	9308.57
1071	1	sp|Q96EG1|ARSG_HUMAN					4.4	525	57060	Arylsulfatase G OS=Homo sapiens (Human) OX=9606 GN=ARSG PE=1 SV=1	2	2	1	2	2	2	2	11849.7	12316.4	7519.35	5517.81	6985.54	7358.79	7605.16	8016.04	7365.8	13982.8	8385.74	7402.92	12735.4	15492.3	9475.23	6356.78	9272.86
1166	1	sp|Q9NQ38|ISK5_HUMAN					2.5	1064	120713	Serine protease inhibitor Kazal-type 5 OS=Homo sapiens (Human) OX=9606 GN=SPINK5 PE=1 SV=2	4	4	1	4	4	4	4	5916.4	9908.73	8368.3	5750.94	9516.58	9259.14	30201.3	4709.71	5975.14	12755.1	5099.69	6584.27	8533.55	5572.33	9984.93	10138.8	9267.19
143	1	sp|O75354|ENTP6_HUMAN					8.3	484	53245	Ectonucleoside triphosphate diphosphohydrolase 6 OS=Homo sapiens (Human) OX=9606 GN=ENTPD6 PE=1 SV=3	3	3	1	3	3	3	3	12283.7	11680.5	7598.78	5388.32	8040.57	7708.55	9546.31	5362.13	7084.25	15175.2	10265.8	6845.42	12740.2	10716.9	10832.6	6835.7	9256.56
289	1	sp|P02786|TFR1_HUMAN					3.3	760	84870	Transferrin receptor protein 1 OS=Homo sapiens (Human) OX=9606 GN=TFRC PE=1 SV=2	3	3	1	3	3	3	3	10757.6	11260.4	7091.05	6548.21	7916.81	6926.3	8879.29	12023.5	6478.39	13823	10767.1	12576.3	12558.8	5380.75	10114.8	4554.06	9228.53
912	1	sp|Q15185|TEBP_HUMAN					18.8	160	18697	Prostaglandin E synthase 3 OS=Homo sapiens (Human) OX=9606 GN=PTGES3 PE=1 SV=1	2	2	1	2	2	2	2	6284.59	37945.4	8510.63	8906.56	8385.11	6344.83	4147.87	6169.03	4473.32	7259.25	9489.66	5478.44	7769.52	6302.79	12459.7	7486.99	9213.36
810	1	sp|P98172|EFNB1_HUMAN					5.2	346	38006	Ephrin-B1 OS=Homo sapiens (Human) OX=9606 GN=EFNB1 PE=1 SV=1	2	2	1	2	2	2	2	11420.5	9981.68	8197.47	6754.71	6964.89	6705.74	6131.18	8359.66	8604.75	14885.6	7838.93	8838.77	10446.3	9341.17	12270.8	8783.73	9095.37
430	1	sp|P0DP01|HV108_HUMAN			sp|A0A0B4J2H0|HV69D_HUMAN, sp|A0A0C4DH29|HV103_HUMAN, sp|A0A0C4DH31|HV118_HUMAN, sp|A0A0C4DH38|HV551_HUMAN, sp|A0A0G2JMI3|HV692_HUMAN, sp|A0A0J9YVY3|HV741_HUMAN, sp|A0A0J9YXX1|HV5X1_HUMAN, sp|P01742|HV169_HUMAN, sp|P01743|HV146_HUMAN, sp|P0DP01|HV108_HUMAN, sp|P23083|HV102_HUMAN, tr|A0A075B7D0|A0A075B7D0_HUMAN		69.2	117	12992	Immunoglobulin heavy variable 1-8 OS=Homo sapiens (Human) OX=9606 GN=IGHV1-8 PE=3 SV=1	20	6	0.3	20	6	8.91	6	6303.04	6951.98	27132.3	4796.22	6085.45	3781.83	1837.74	5430.8	5663.24	22174.8	8338.62	2240.57	14319.2	7656.69	9964.59	12789	9091.63
399	1	sp|P08238|HS90B_HUMAN			sp|P07900|HS90A_HUMAN, sp|P08238|HS90B_HUMAN, sp|P14625|ENPL_HUMAN		8	724	83263	Heat shock protein HSP 90-beta OS=Homo sapiens (Human) OX=9606 GN=HSP90AB1 PE=1 SV=4	5	3	0.6	5	3	3.533	3	10234.5	11714	13403.8	7820.02	6879.38	7868.23	7649.14	10951.3	5812.29	9558.87	8969.08	7851.05	8729.03	8076.28	9335.05	10580.1	9089.5
767	1	sp|P60903|S10AA_HUMAN					17.5	97	11203	Protein S100-A10 OS=Homo sapiens (Human) OX=9606 GN=S100A10 PE=1 SV=2	3	3	1	3	3	3	3	6656.96	16433.1	14622.4	6659.66	9064.74	8512.81	8458.76	2332.92	7139.43	8335.84	7444.29	6386.67	10618.6	6854.77	16276.6	8513.19	9019.43
590	1	sp|P23396|RS3_HUMAN					7	243	26688	40S ribosomal protein S3 OS=Homo sapiens (Human) OX=9606 GN=RPS3 PE=1 SV=2	2	2	1	2	2	2	2	7814.01	25354.2	9241.7	8302.79	7103.98	5422.23	12252.2	5770.29	4443.12	13176.4	6481.06	3768.06	11228.2	7033.28	11228.8	5318.6	8996.18
535	1	sp|P17643|TYRP1_HUMAN					8.9	537	60724	5,6-dihydroxyindole-2-carboxylic acid oxidase OS=Homo sapiens (Human) OX=9606 GN=TYRP1 PE=1 SV=2	3	3	1	3	3	3	3	12411.4	9221.45	8191.85	7246.76	6129.69	7486.34	4461.15	4816.47	8031.8	10287.9	8042.22	8451.49	14489.6	9819.23	11420.4	10290	8799.86
891	1	sp|Q14257|RCN2_HUMAN					17	317	36876	Reticulocalbin-2 OS=Homo sapiens (Human) OX=9606 GN=RCN2 PE=1 SV=1	4	4	1	4	4	4	4	10812	12310.4	5982.64	6417.29	10225.8	7180.05	5815.78	5038.75	5459.21	12404.6	7568.95	11082.7	11987.6	7697.02	10075.5	9566.92	8726.57
839	1	sp|Q07507|DERM_HUMAN					17.9	201	24005	Dermatopontin OS=Homo sapiens (Human) OX=9606 GN=DPT PE=1 SV=2	3	3	1	3	3	3	3	6337.9	41048.8	9719.8	7576.26	3006.98	8503.09	4099.91	9448.96	6488.63	6212.95	7576.49	6389.75	8320.6	2929.22	4841.81	6819.15	8707.52
761	1	sp|P59665|DEF1_HUMAN (+1)	sp|P59665|DEF1_HUMAN&sp|P59666|DEF3_HUMAN				28.7	94	10201	Neutrophil defensin 1 OS=Homo sapiens (Human) OX=9606 GN=DEFA1 PE=1 SV=1	5	5	1	5	5	5	5	6971.77	8640.19	9590.8	7171.46	8323.84	6379.72	8555.11	15634.2	11741.4	15114.6	9729.41	4372.43	8501.91	6288.75	3681.3	7927.05	8663.99
1024	1	sp|Q8NC51|PAIRB_HUMAN					6.6	408	44965	Plasminogen activator inhibitor 1 RNA-binding protein OS=Homo sapiens (Human) OX=9606 GN=SERBP1 PE=1 SV=2	3	3	1	3	3	3	3	6672.32	46229.6	8547.74	4354.09	8000.83	2112.55	3156.37	4426.14	4987.25	10552.6	4036.42	3816.72	8509.08	3106.75	11744.1	7000.83	8578.34
425	1	sp|P0C6S8|LIGO3_HUMAN					4.6	592	64880	Leucine-rich repeat and immunoglobulin-like domain-containing nogo receptor-interacting protein 3 OS=Homo sapiens (Human) OX=9606 GN=LINGO3 PE=3 SV=1	3	3	1	3	3	3	3	13253.1	10412.5	6141	5755.41	6817.53	6569.82	4471.59	6939.62	5238.69	18554	10651	8948.19	10252.9	7146.6	10166.3	5318	8539.77
525	1	sp|P16401|H15_HUMAN			sp|P10412|H14_HUMAN, sp|P16401|H15_HUMAN, sp|P16402|H13_HUMAN, sp|P16403|H12_HUMAN		15	226	22580	Histone H1.5 OS=Homo sapiens (Human) OX=9606 GN=H1-5 PE=1 SV=3	5	4	0.8	5	4	4.571	4	8780.56	8372.79	4189.53	4159.98	6336.73	5221.2	10877.8	4562.61	5125.46	37677.1	7559.81	4904.74	9156.21	8231.51	6481.92	4694.92	8520.8
105	1	sp|O15144|ARPC2_HUMAN					9.7	300	34333	Actin-related protein 2/3 complex subunit 2 OS=Homo sapiens (Human) OX=9606 GN=ARPC2 PE=1 SV=1	3	3	1	3	3	3	3	7495.76	19387.6	8788.6	7932.8	6836.36	6346.39	7182.13	6666.61	6174.37	15946.1	7684.4	5534.23	7319.2	5066.89	9087.57	7104.62	8409.6
324	1	sp|P04440|DPB1_HUMAN					7	258	29159	HLA class II histocompatibility antigen, DP beta 1 chain OS=Homo sapiens (Human) OX=9606 GN=HLA-DPB1 PE=1 SV=1	2	2	1	2	2	2	2	7996.61	14030.2	4647.04	5947.43	7025.72	5234.17	8722.31	14170	6789.5	13963.4	5944.2	5137.96	11455.4	7697.06	7146.76	7206.61	8319.65
731	1	sp|P51149|RAB7A_HUMAN					10.6	207	23489	Ras-related protein Rab-7a OS=Homo sapiens (Human) OX=9606 GN=RAB7A PE=1 SV=1	2	2	1	2	2	2	2	10203.8	13332.5	7366.37	8404.66	7532.77	4095.33	6120.81	7307.23	3795.03	16089.4	7708.83	8550.08	8410.12	6978.57	6187.85	7443.01	8095.39
237	1	sp|P01767|HV353_HUMAN			sp|A0A0B4J1V0|HV315_HUMAN, sp|A0A0B4J1V6|HV373_HUMAN, sp|A0A0B4J1X5|HV374_HUMAN, sp|A0A0B4J1X8|HV343_HUMAN, sp|A0A0B4J1Y9|HV372_HUMAN, sp|A0A0C4DH32|HV320_HUMAN, sp|A0A0C4DH35|HV335_HUMAN, sp|A0A0J9YVY3|HV741_HUMAN, sp|P01762|HV311_HUMAN, sp|P01764|HV323_HUMAN, sp|P01766|HV313_HUMAN, sp|P01767|HV353_HUMAN, sp|P01768|HV330_HUMAN, sp|P01780|HV307_HUMAN, sp|P01782|HV309_HUMAN, sp|P0DP02|HVC33_HUMAN,…		63.8	116	12769	Immunoglobulin heavy variable 3-53 OS=Homo sapiens (Human) OX=9606 GN=IGHV3-53 PE=1 SV=2	36	7	0.194	36	7	14.291	7	11245.6	12758.1	8351.42	6969.54	16458.7	8497.69	5350.41	2359.07	5148.76	9572.62	11116	7198.85	6428.7	8805.46	2969.94	5459.44	8043.15
704	1	sp|P47756|CAPZB_HUMAN					8.7	277	31350	F-actin-capping protein subunit beta OS=Homo sapiens (Human) OX=9606 GN=CAPZB PE=1 SV=4	2	2	1	2	2	2	2	8186.46	18194.7	8350.96	5584.5	5696.45	5826.51	6420.93	5831.68	4395.53	16338.9	7258.47	5435.21	8720.19	6671.98	9639.58	5489.04	8002.57
1034	1	sp|Q8NFZ8|CADM4_HUMAN					20.1	388	42785	Cell adhesion molecule 4 OS=Homo sapiens (Human) OX=9606 GN=CADM4 PE=1 SV=1	5	5	1	5	5	5	5	11423.9	10533.8	5017.8	6433.72	7789.88	9628	5758.11	6170.1	5033.27	12798.5	5388.34	8334.58	12091.1	6961.71	8561.41	4283.69	7887.99
1209	1	sp|Q9UIV8|SPB13_HUMAN					5.6	391	44276	Serpin B13 OS=Homo sapiens (Human) OX=9606 GN=SERPINB13 PE=1 SV=2	2	2	1	2	2	2	2	9613.95	11401.6	8910.5	6580.41	6555.78	4924.35	8467.7	7098.68	4066.92	12781.8	8460.89	6907.08	10203.9	5102.78	7438.21	7542.77	7878.58
842	1	sp|Q08174|PCDH1_HUMAN					6.7	1060	114742	Protocadherin-1 OS=Homo sapiens (Human) OX=9606 GN=PCDH1 PE=1 SV=2	5	5	1	5	5	5	5	10616.5	10672.1	5552.83	5929.78	7003.78	5258.07	5877.25	7709.68	5119.19	11272.5	9504.5	6774.87	13677.4	6219.98	8918.62	5514.01	7851.32
432	1	sp|P0DP23|CALM1_HUMAN (+2)	sp|P0DP23|CALM1_HUMAN&sp|P0DP24|CALM2_HUMAN&sp|P0DP25|CALM3_HUMAN				25.5	149	16837	Calmodulin-1 OS=Homo sapiens (Human) OX=9606 GN=CALM1 PE=1 SV=1	4	4	1	4	4	4	4	7186.74	11654.2	4278.2	6679.34	5575.1	4782.98	7272.73	4494.58	5024.52	20490.2	7205.68	6935.41	13659.7	7346.8	6680.65	5815.05	7817.62
855	1	sp|Q10588|BST1_HUMAN					4.7	318	35724	ADP-ribosyl cyclase/cyclic ADP-ribose hydrolase 2 OS=Homo sapiens (Human) OX=9606 GN=BST1 PE=1 SV=2	2	2	1	2	2	2	2	9248.13	9246.27	8545.74	5357.79	7060.69	3274.38	4628.27	9032.61	7141.64	13590.7	6016.6	10554.9	6944.53	8429.16	6882.92	8424.42	7773.67
1153	1	sp|Q9HBR0|S38AA_HUMAN					2.7	1119	119761	Putative sodium-coupled neutral amino acid transporter 10 OS=Homo sapiens (Human) OX=9606 GN=SLC38A10 PE=1 SV=2	4	4	1	4	4	4	4	8148.02	11539.3	5861.86	7309.98	7215.85	6784.08	5341.14	5444.52	7092.11	14086.7	6236.8	7771.73	9612.28	8040.77	6794.24	6719.43	7749.92
1156	1	sp|Q9HC84|MUC5B_HUMAN					0.7	5762	596334	Mucin-5B OS=Homo sapiens (Human) OX=9606 GN=MUC5B PE=1 SV=3	2	2	1	2	2	2	2	7749.03	8128.27	9923.49	6729.48	6491.22	6593.89	6043.08	9380.4	5785.16	7911.9	6512.7	11245.5	6357.56	6779.39	10268.5	7873.47	7735.82
235	1	sp|P01764|HV323_HUMAN			sp|A0A0B4J1V0|HV315_HUMAN, sp|A0A0B4J1V6|HV373_HUMAN, sp|A0A0B4J1X5|HV374_HUMAN, sp|A0A0B4J1X8|HV343_HUMAN, sp|A0A0B4J1Y9|HV372_HUMAN, sp|A0A0C4DH32|HV320_HUMAN, sp|A0A0C4DH35|HV335_HUMAN, sp|P01762|HV311_HUMAN, sp|P01764|HV323_HUMAN, sp|P01766|HV313_HUMAN, sp|P01767|HV353_HUMAN, sp|P01768|HV330_HUMAN, sp|P01780|HV307_HUMAN, sp|P01782|HV309_HUMAN, sp|P0DP02|HVC33_HUMAN, tr|A0A075B7B8|A0A075B7B8_H…		70.9	117	12582	Immunoglobulin heavy variable 3-23 OS=Homo sapiens (Human) OX=9606 GN=IGHV3-23 PE=1 SV=2	76	3	0.039	76	3	12.198	3	6062.85	5731.99	9530.21	2583.4	5527.23	5498.27	4107.25	9678.22	8208.77	9053.22	11935.4	6459.97	17410.9	7744.8	6893.87	5162.87	7599.33
835	1	sp|Q06323|PSME1_HUMAN					8	249	28723	Proteasome activator complex subunit 1 OS=Homo sapiens (Human) OX=9606 GN=PSME1 PE=1 SV=1	2	2	1	2	2	2	2	3683.84	16636	7022.41	4206.16	4074.3	4718.45	5063.03	4658.32	25517.4	7212.53	3929.18	5408.68	8925.42	4784.24	8699.47	5091.18	7476.91
1174	1	sp|Q9NS71|GKN1_HUMAN					9	199	21999	Gastrokine-1 OS=Homo sapiens (Human) OX=9606 GN=GKN1 PE=1 SV=3	2	2	1	2	2	2	2	5937.49	8912.4	11901.4	6969.01	7228.3	5748.57	5127.55	14800.3	6343.94	7570.65	6170.9	6850.75	6658.99	6856.67	5848.62	6349.1	7454.67
770	1	sp|P61106|RAB14_HUMAN			sp|P20337|RAB3B_HUMAN, sp|P20338|RAB4A_HUMAN, sp|P61026|RAB10_HUMAN, sp|P61106|RAB14_HUMAN, sp|P62820|RAB1A_HUMAN		14	215	23897	Ras-related protein Rab-14 OS=Homo sapiens (Human) OX=9606 GN=RAB14 PE=1 SV=4	4	2	0.5	4	2	2.5	2	6931.15	10697.5	5395.67	5882.59	6287.93	8237.23	7708.75	5331.48	6098.61	11498.8	6669.1	7409.95	9723.77	7765.46	7376.82	5864.19	7429.94
956	1	sp|Q6GTX8|LAIR1_HUMAN					7.7	287	31412	Leukocyte-associated immunoglobulin-like receptor 1 OS=Homo sapiens (Human) OX=9606 GN=LAIR1 PE=1 SV=1	2	2	1	2	2	2	2	6875.38	6833.76	6178.27	4738.07	5357.97	5413.3	4389.33	4112.06	6107.65	11803.9	5400.12	7540.21	7973.12	8421.32	16244.4	11232.2	7413.81
491	1	sp|P13798|ACPH_HUMAN					2.2	732	81224	Acylamino-acid-releasing enzyme OS=Homo sapiens (Human) OX=9606 GN=APEH PE=1 SV=4	2	2	1	2	2	2	2	8219.9	18139.4	5965.39	13983.6	5949.51	3894.29	6343.08	6882.14	4841.9	9171.65	6113.85	5272.52	6990.79	2381.02	6981.69	6532.32	7353.94
1021	1	sp|Q8N4T0|CBPA6_HUMAN					4.3	437	51007	Carboxypeptidase A6 OS=Homo sapiens (Human) OX=9606 GN=CPA6 PE=1 SV=2	2	2	1	2	2	2	2	10273.3	11017.7	6191.21	3553.24	4294.8	4487.46	4075.33	5080.39	6406.53	12640.1	5007.05	10632.2	9924.09	7641.25	8402.89	7041.81	7291.83
1237	1	sp|Q9Y653|AGRG1_HUMAN					2.9	693	77737	Adhesion G-protein coupled receptor G1 OS=Homo sapiens (Human) OX=9606 GN=ADGRG1 PE=1 SV=2	2	2	1	2	2	2	2	7721.24	11563.2	5992.81	6505.13	4408.27	5826.51	5510.35	4249.9	5568.72	12190.7	8078.15	7130.68	12313.7	5785.24	6742.33	6620.98	7262.99
743	1	sp|P53674|CRBB1_HUMAN					16.7	252	28023	Beta-crystallin B1 OS=Homo sapiens (Human) OX=9606 GN=CRYBB1 PE=1 SV=2	5	5	1	5	5	5	5	11544.4	9537.83	13808.5	4561.33	6861.78	4026.43	3608.49	3538.96	2744.32	10512.1	5827.72	10208.9	11253.5	8805.22	3403.88	5727.14	7248.16
1007	1	sp|Q8IZA0|K319L_HUMAN					2.4	1049	115656	Dyslexia-associated protein KIAA0319-like protein OS=Homo sapiens (Human) OX=9606 GN=KIAA0319L PE=1 SV=2	2	2	1	2	2	2	2	7824.1	15601.4	4191.46	5536.13	5369.14	5539.56	7090.22	4358.51	5614.2	10358.9	7992.93	7035.77	8633.31	7735.32	6832.67	5136.23	7178.12
870	1	sp|Q13308|PTK7_HUMAN					3.5	1070	118390	Inactive tyrosine-protein kinase 7 OS=Homo sapiens (Human) OX=9606 GN=PTK7 PE=1 SV=2	3	3	1	3	3	3	3	8962.72	8337.83	7334.17	8591.07	5313.19	5162.76	4854.78	4194.35	6127.64	10232.9	9014.57	5996.77	13312	4805.4	7051.49	4972.7	7141.52
740	1	sp|P52907|CAZA1_HUMAN					10.1	286	32922	F-actin-capping protein subunit alpha-1 OS=Homo sapiens (Human) OX=9606 GN=CAPZA1 PE=1 SV=3	2	2	1	2	2	2	2	6951.16	17668.1	6810.91	5677.97	5748.5	5162.99	5075.77	5374.12	4311.15	15409	6259.85	3464.58	7034	5103.6	8003.6	5705.72	7110.06
309	1	sp|P04114|APOB_HUMAN					0.7	4563	515598	Apolipoprotein B-100 OS=Homo sapiens (Human) OX=9606 GN=APOB PE=1 SV=2	3	3	1	3	3	3	3	12686.4	7883.06	5188.47	6228.69	5305.83	6481.88	4498.04	11231.3	5990.37	9847.28	6324.8	5284.58	6759.97	7208.09	6202.47	5950.37	7066.97
1089	1	sp|Q96PI1|SPRR4_HUMAN					35.4	79	8793	Small proline-rich protein 4 OS=Homo sapiens (Human) OX=9606 GN=SPRR4 PE=2 SV=1	3	3	1	3	3	3	3	1936.48	2782.82	90565.9	150	8680.39	150	150	150	150	1815.07	2053.81	150	1643.3	150	150	150	6926.74
726	1	sp|P49913|CAMP_HUMAN					12.9	170	19301	Cathelicidin antimicrobial peptide OS=Homo sapiens (Human) OX=9606 GN=CAMP PE=1 SV=1	2	2	1	2	2	2	2	4241.33	2454.74	3973.06	150	1831.12	1718.97	2147.92	5538.58	1938.83	69181	2016.47	4097.41	3578.79	1790.83	2198.52	3921.31	6923.68
132	1	sp|O60911|CATL2_HUMAN			sp|O60911|CATL2_HUMAN, sp|P07711|CATL1_HUMAN		24.3	334	37329	Cathepsin L2 OS=Homo sapiens (Human) OX=9606 GN=CTSV PE=1 SV=2	9	5	0.556	9	5	5.909	5	9172.2	9324.95	8262.42	2981.41	6380.82	2813.81	20255.6	1715.55	3468.41	11327.3	6015.26	3516.47	9123.22	4855.41	6149.46	4596.07	6872.4
940	1	sp|Q504Y2|PKDCC_HUMAN					6.3	493	54131	Extracellular tyrosine-protein kinase PKDCC OS=Homo sapiens (Human) OX=9606 GN=PKDCC PE=2 SV=2	3	3	1	3	3	3	3	6731.22	16641.2	5291.87	5950.46	5268.72	6402.69	5152.55	3465.81	4808.96	9546.88	5446.9	6894.13	7703.33	5468.23	8156.62	6744.39	6854.63
667	1	sp|P35573|GDE_HUMAN					2.5	1532	174762	Glycogen debranching enzyme OS=Homo sapiens (Human) OX=9606 GN=AGL PE=1 SV=3	5	5	1	5	5	5	5	3669.9	25696.2	5160.57	8021.38	5905.56	5060.01	4219.66	8510.78	2139.93	4311.92	8485.88	150	3366.55	4982.87	10895.2	9075.15	6853.22
723	1	sp|P49767|VEGFC_HUMAN					3.8	419	46883	Vascular endothelial growth factor C OS=Homo sapiens (Human) OX=9606 GN=VEGFC PE=1 SV=1	3	3	1	3	3	3	3	8809.66	7923.39	4294.86	4497.55	4850.34	6269.95	7175.02	4160.08	4569.24	12750.4	8570.21	6137.52	11307.7	8354.91	5690.98	3398.62	6797.53
420	1	sp|P09936|UCHL1_HUMAN					10.3	223	24824	Ubiquitin carboxyl-terminal hydrolase isozyme L1 OS=Homo sapiens (Human) OX=9606 GN=UCHL1 PE=1 SV=2	2	2	1	2	2	2	2	17421.3	6076.14	3281.27	2325.83	6264.08	4602.88	8293.52	4063.57	4142.39	6632.86	5041.89	13979.9	11043.2	5343.24	4019.09	5317.65	6740.55
1144	1	sp|Q9H3S1|SEM4A_HUMAN					4.2	761	83573	Semaphorin-4A OS=Homo sapiens (Human) OX=9606 GN=SEMA4A PE=1 SV=2	2	2	1	2	2	2	2	8824.77	8478.71	7269.91	6222.56	5692.06	4196.13	4933.14	5803.39	6052.19	8498.79	6484.59	6982.88	8105.6	6196.05	5901.86	6692.15	6645.92
468	1	sp|P12277|KCRB_HUMAN					22.3	381	42644	Creatine kinase B-type OS=Homo sapiens (Human) OX=9606 GN=CKB PE=1 SV=1	5	5	1	5	5	5	5	6180.72	9817.86	5341.53	4725.83	4767.93	5362.22	6534.57	5112.42	5162.44	11442.7	8884.1	6413.91	5629.98	9857.25	6003.44	5054.55	6643.22
162	1	sp|O94813|SLIT2_HUMAN			sp|O75094|SLIT3_HUMAN, sp|O94813|SLIT2_HUMAN		9.7	1529	169868	Slit homolog 2 protein OS=Homo sapiens (Human) OX=9606 GN=SLIT2 PE=1 SV=1	10	9	0.9	10	9	9.9	9	7657.79	4456.59	4358.44	2340.16	3952.63	4105.69	4355.8	2316.21	4229.74	19338	5727.08	6094.92	10651.1	9378.03	10506.7	6021.94	6593.18
1106	1	sp|Q99985|SEM3C_HUMAN					10	751	85206	Semaphorin-3C OS=Homo sapiens (Human) OX=9606 GN=SEMA3C PE=2 SV=2	5	5	1	5	5	5	5	8568.54	9302.53	5728.46	3816.67	7120.29	5648.85	9945.05	150	2010.71	11349.5	7375.63	7425.56	9449.66	3863.85	9527.51	2492.01	6485.93
87	1	sp|O00451|GFRA2_HUMAN					7.5	464	51543	GDNF family receptor alpha-2 OS=Homo sapiens (Human) OX=9606 GN=GFRA2 PE=1 SV=2	3	3	1	3	3	3	3	8391.45	6613.26	4591.91	5010	3537.02	5281.98	5517.41	5127.36	4277.43	11339.4	7032.5	7670.32	8856.7	6205.16	7282.82	6203.28	6433.62
571	1	sp|P22003|BMP5_HUMAN			sp|P18075|BMP7_HUMAN, sp|P22003|BMP5_HUMAN		4.6	454	51736	Bone morphogenetic protein 5 OS=Homo sapiens (Human) OX=9606 GN=BMP5 PE=1 SV=1	2	1	0.5	2	1	1.5	1	6560.49	18158.5	6023.02	8535.36	5992.71	4221.4	6343.82	3887.25	3824.88	10407.8	7340.96	4839.05	3666.2	2679.19	3558.9	6578.61	6413.63
641	1	sp|P30530|UFO_HUMAN					6.4	894	98336	Tyrosine-protein kinase receptor UFO OS=Homo sapiens (Human) OX=9606 GN=AXL PE=1 SV=4	7	7	1	7	7	7	7	7732.86	11377.9	6010.42	4395.07	4647.68	4292.22	6091.84	4228.32	5573.1	9655.7	5877.88	7241.63	8745.96	5331.78	6412.18	4597.5	6388.25
1183	1	sp|Q9NYU2|UGGG1_HUMAN					2.3	1555	177187	UDP-glucose:glycoprotein glucosyltransferase 1 OS=Homo sapiens (Human) OX=9606 GN=UGGT1 PE=1 SV=3	2	2	1	2	2	2	2	6194.02	7052.08	4515.48	4576.07	3010.78	4304.64	6875.75	3656.45	3137.62	6038.22	4586.66	11056.1	5062.27	16628.6	6532.96	8368.3	6349.75
1147	1	sp|Q9H4M9|EHD1_HUMAN (+1)	sp|Q9H4M9|EHD1_HUMAN&sp|Q9NZN3|EHD3_HUMAN				3.9	534	60626	EH domain-containing protein 1 OS=Homo sapiens (Human) OX=9606 GN=EHD1 PE=1 SV=2	2	2	1	2	2	2	2	4634.08	28142.8	4285.25	3139.44	4300.52	2971.87	3418.22	3383.17	2544.07	16103.3	4609.15	2791.86	4967.48	3382.2	10151.4	2693.04	6344.86
914	1	sp|Q15262|PTPRK_HUMAN					4.7	1439	162100	Receptor-type tyrosine-protein phosphatase kappa OS=Homo sapiens (Human) OX=9606 GN=PTPRK PE=1 SV=2	5	5	1	5	5	5	5	8552.8	8381.56	4883.94	4832.34	5871.99	4007.5	3163.81	3786.29	2984.93	8125.66	8464.04	7141.11	8033.94	7155.6	7960.47	7594.03	6308.75
928	1	sp|Q16620|NTRK2_HUMAN					5	822	91998	BDNF/NT-3 growth factors receptor OS=Homo sapiens (Human) OX=9606 GN=NTRK2 PE=1 SV=1	3	3	1	3	3	3	3	9611.9	6792.39	5277.2	6061.89	2515.3	4923.42	3970.84	3396.33	5984.64	13568.1	5241.54	5474.95	10281.6	3781.88	9562.79	3923.27	6273
1190	1	sp|Q9NZV1|CRIM1_HUMAN					6.5	1036	113737	Cysteine-rich motor neuron 1 protein OS=Homo sapiens (Human) OX=9606 GN=CRIM1 PE=1 SV=1	5	5	1	5	5	5	5	6554.94	9496.71	5681.49	5296.21	5553.74	5126.01	5781.93	4005.12	5656.3	10468.5	7609.2	5264.64	6368.09	5109.83	6560.43	5051.06	6224.02
372	1	sp|P07333|CSF1R_HUMAN					5.1	972	107983	Macrophage colony-stimulating factor 1 receptor OS=Homo sapiens (Human) OX=9606 GN=CSF1R PE=1 SV=2	4	4	1	4	4	4	4	9634.86	6830.86	4997.87	5200.69	3627.45	4406.06	2414.31	4349.01	5558.24	12244.9	7040.86	4639.52	7758.78	7239.13	6397.07	7025.48	6210.32
762	1	sp|P59998|ARPC4_HUMAN					11.3	168	19667	Actin-related protein 2/3 complex subunit 4 OS=Homo sapiens (Human) OX=9606 GN=ARPC4 PE=1 SV=3	2	2	1	2	2	2	2	5463.42	13317	4767.28	5414.44	5064.58	4343.81	4563.85	4131.96	4532.64	14580.8	6020.99	4634.9	4493.56	5624.95	7607.78	4765.45	6207.97
675	1	sp|P36871|PGM1_HUMAN					4.8	562	61448	Phosphoglucomutase-1 OS=Homo sapiens (Human) OX=9606 GN=PGM1 PE=1 SV=3	3	3	1	3	3	3	3	5793.74	10350.7	5996.79	2170.54	4031.4	2133.28	6415.32	1738.83	6342.41	12106.4	6327.29	4338.02	6038.45	8270.32	11105.3	5632.89	6174.49
506	1	sp|P15090|FABP4_HUMAN					33.3	132	14719	Fatty acid-binding protein, adipocyte OS=Homo sapiens (Human) OX=9606 GN=FABP4 PE=1 SV=3	4	4	1	4	4	4	4	6633.74	5347.1	4986.62	6692.55	4257.64	6580.97	3777.54	18270.5	6199.43	8510.96	4508.21	5084.69	5784.43	3570.46	4550.27	3915.67	6166.92
469	1	sp|P12645|BMP3_HUMAN					3.4	472	53372	Bone morphogenetic protein 3 OS=Homo sapiens (Human) OX=9606 GN=BMP3 PE=1 SV=2	2	2	1	2	2	2	2	6700.6	8853.5	6938.2	4320.86	5305.69	5145.96	3312.31	5966.18	2589.79	7331.81	7986.78	6687.72	9400.06	4674.13	7964.47	4991.77	6135.61
47	1	sp|A0A087WSZ0|KVD08_HUMAN			sp|A0A075B6H7|KV37_HUMAN, sp|A0A075B6S5|KV127_HUMAN, sp|A0A087WSZ0|KVD08_HUMAN, sp|A0A0B4J2D9|KVD13_HUMAN, sp|A0A0C4DH25|KVD20_HUMAN, sp|A0A0C4DH67|KV108_HUMAN, sp|A0A0C4DH72|KV106_HUMAN, sp|A0A0C4DH73|KV112_HUMAN, sp|P01597|KV139_HUMAN, sp|P01619|KV320_HUMAN, sp|P04430|KV116_HUMAN, sp|P04433|KV311_HUMAN, sp|P06312|KV401_HUMAN		44.4	117	12837	Immunoglobulin kappa variable 1D-8 OS=Homo sapiens (Human) OX=9606 GN=IGKV1D-8 PE=3 SV=6	26	4	0.154	26	4	7.169	4	4767.7	4877.26	7810.24	5716.73	2680.46	1701.25	6029.2	6364.97	6863.42	7591.27	6160.63	4312.47	5255.15	6660.35	11299.7	10050.7	6133.85
1032	1	sp|Q8NFY4|SEM6D_HUMAN					3.8	1073	119871	Semaphorin-6D OS=Homo sapiens (Human) OX=9606 GN=SEMA6D PE=1 SV=1	3	3	1	3	3	3	3	8101.68	6078.05	5078.01	6961.62	2965.22	6775.71	6746.65	2990.45	3800.84	9341.68	5544.67	6298.12	7815.13	5828.25	6150.02	6805.5	6080.1
34	1	sp|A0A075B6H7|KV37_HUMAN			sp|A0A075B6H7|KV37_HUMAN, sp|A0A075B6S5|KV127_HUMAN, sp|A0A087WSY6|KVD15_HUMAN, sp|A0A087WSZ0|KVD08_HUMAN, sp|A0A0B4J2D9|KVD13_HUMAN, sp|A0A0C4DH25|KVD20_HUMAN, sp|A0A0C4DH67|KV108_HUMAN, sp|A0A0C4DH72|KV106_HUMAN, sp|A0A0C4DH73|KV112_HUMAN, sp|P01597|KV139_HUMAN, sp|P01619|KV320_HUMAN, sp|P01624|KV315_HUMAN, sp|P04430|KV116_HUMAN, sp|P04433|KV311_HUMAN, sp|P06312|KV401_HUMAN		46.6	116	12783	Probable non-functional immunoglobulin kappa variable 3-7 OS=Homo sapiens (Human) OX=9606 GN=IGKV3-7 PE=5 SV=1	10	1	0.1	10	1	1.147	1	9440.58	2842.02	7935.87	4122.71	5752.89	3167.84	4378.43	9425.75	7840.96	7953.76	3283.48	8405.99	6819.44	4306.13	8118.31	3318.24	6069.53
475	1	sp|P13489|RINI_HUMAN					9.8	461	49973	Ribonuclease inhibitor OS=Homo sapiens (Human) OX=9606 GN=RNH1 PE=1 SV=2	3	3	1	3	3	3	3	7066.36	15571.3	5128.3	6200.61	5930.53	5956.04	2614.5	4947.44	5249.16	6869.14	2289.77	5203.61	6302.85	3767.44	7994.23	5187.5	6017.43
598	1	sp|P23582|ANFC_HUMAN					15.1	126	13246	C-type natriuretic peptide OS=Homo sapiens (Human) OX=9606 GN=NPPC PE=1 SV=1	2	2	1	2	2	2	2	8881.53	7240.36	3333.96	6553.33	5737.1	4071.1	5184.96	2388.96	5740.9	11934.4	6797.27	2628.28	7887.57	8634.59	7035.64	2218.81	6016.8
782	1	sp|P62820|RAB1A_HUMAN (+1)	sp|P62820|RAB1A_HUMAN&sp|Q9H0U4|RAB1B_HUMAN		sp|P20337|RAB3B_HUMAN, sp|P20338|RAB4A_HUMAN, sp|P61026|RAB10_HUMAN, sp|P61106|RAB14_HUMAN, sp|P62820|RAB1A_HUMAN		26.3	205	22677	Ras-related protein Rab-1A OS=Homo sapiens (Human) OX=9606 GN=RAB1A PE=1 SV=3	6	3	0.5	6	3	4.5	3	5574.1	14640.6	5019.39	4135.17	4472.04	4500.41	7187.2	4175.1	3694.62	9666.01	6141.26	4775.62	6528.17	5486.28	5605.28	4025.43	5976.67
1027	1	sp|Q8NCW5|NNRE_HUMAN					17	288	31674	NAD(P)H-hydrate epimerase OS=Homo sapiens (Human) OX=9606 GN=NAXE PE=1 SV=2	4	4	1	4	4	4	4	6724.64	8734.49	4989.1	5132.25	5424.61	4899.88	5689.48	2527.19	3900.17	10218.1	4978.33	5613.35	6582.41	5748.5	8993.68	5121.44	5954.85
410	1	sp|P08865|RSSA_HUMAN					10.2	295	32854	40S ribosomal protein SA OS=Homo sapiens (Human) OX=9606 GN=RPSA PE=1 SV=4	3	3	1	3	3	3	3	6178.54	15993.6	6161.02	3512.87	5016.72	3512.1	8697.85	2400.94	4422.08	10211.6	4501.3	2622.49	6644.21	3594.42	8484.77	3272.63	5951.7
684	1	sp|P39059|COFA1_HUMAN					2.6	1388	141718	Collagen alpha-1(XV) chain OS=Homo sapiens (Human) OX=9606 GN=COL15A1 PE=1 SV=2	3	3	1	3	3	3	3	6857.24	5703.32	6104.87	5232.7	4144.54	5456.69	3921.15	6960.19	5933.57	8353.31	5274.88	4214.98	7394.49	5648.02	7767.15	5316.1	5892.7
470	1	sp|P12814|ACTN1_HUMAN			sp|O43707|ACTN4_HUMAN, sp|P12814|ACTN1_HUMAN, sp|Q08043|ACTN3_HUMAN		7.8	892	103056	Alpha-actinin-1 OS=Homo sapiens (Human) OX=9606 GN=ACTN1 PE=1 SV=2	6	1	0.167	6	1	1.427	1	5032.89	12569	10556.2	9661.21	7288.43	3698.14	4313.99	4966.12	3325.6	6294.79	6563.29	5084.13	4700.1	3840.78	3056.66	2411.8	5835.19
1075	1	sp|Q96G03|PGM2_HUMAN					6	612	68283	Phosphoglucomutase-2 OS=Homo sapiens (Human) OX=9606 GN=PGM2 PE=1 SV=4	3	3	1	3	3	3	3	6195.64	7725.72	5038.47	6440.15	4798.01	6074.07	3776.24	4484.97	5666.52	6616.82	4700.42	6523.95	6907.06	5304.96	8573.11	4367.56	5824.6
1069	1	sp|Q96CG8|CTHR1_HUMAN			sp|P05156|CFAI_HUMAN, sp|Q96CG8|CTHR1_HUMAN		6.6	243	26224	Collagen triple helix repeat-containing protein 1 OS=Homo sapiens (Human) OX=9606 GN=CTHRC1 PE=1 SV=1	2	1	0.5	2	1	1.011	1	6017.19	6226.27	5643.92	4208.63	4872.33	5357.2	7814	3872.5	4601.91	7660.32	6064.21	5341.06	6745.06	6476.13	5064.46	7165.87	5820.69
357	1	sp|P06732|KCRM_HUMAN					8.1	381	43101	Creatine kinase M-type OS=Homo sapiens (Human) OX=9606 GN=CKM PE=1 SV=2	2	2	1	2	2	2	2	4398.24	6054.49	7361.52	5466.25	2067.66	4008.74	5605.98	4375.75	5953.61	9961.97	4571.88	7238.6	7277.52	7019.93	6780.08	4006.62	5759.3
59	1	sp|A0A0B4J2H0|HV69D_HUMAN			sp|A0A0B4J2H0|HV69D_HUMAN, sp|A0A0C4DH29|HV103_HUMAN, sp|A0A0C4DH31|HV118_HUMAN, sp|A0A0C4DH38|HV551_HUMAN, sp|A0A0G2JMI3|HV692_HUMAN, sp|A0A0J9YXX1|HV5X1_HUMAN, sp|P01742|HV169_HUMAN, sp|P01743|HV146_HUMAN, sp|P0DP01|HV108_HUMAN, sp|P23083|HV102_HUMAN, tr|A0A075B7D0|A0A075B7D0_HUMAN		45.3	117	12660	Immunoglobulin heavy variable 1-69D OS=Homo sapiens (Human) OX=9606 GN=IGHV1-69D PE=1 SV=1	21	8	0.381	21	8	12.154	8	7394.52	6507.13	6662.82	7282.39	4294.38	2386.67	4756.85	4451.53	2278.03	7739.05	8455.77	7293.64	5535.25	5092.85	4104.95	7795.23	5751.94
569	1	sp|P21964|COMT_HUMAN					21.4	271	30037	Catechol O-methyltransferase OS=Homo sapiens (Human) OX=9606 GN=COMT PE=1 SV=2	5	5	1	5	5	5	5	11057.5	17641.6	5971.8	1819.05	6262.59	1634.43	1744.72	4276.43	1928.5	8565.87	6418.64	2159.69	6065.72	150	10272.2	5557.48	5720.38
476	1	sp|P13497|BMP1_HUMAN					2.7	986	111247	Bone morphogenetic protein 1 OS=Homo sapiens (Human) OX=9606 GN=BMP1 PE=1 SV=2	2	2	1	2	2	2	2	8645.72	6187.87	4140.52	4042.59	4272.17	4611	6171.06	4595.09	4790.16	9651.81	5330.51	5254.34	6106.52	4910.14	6330.42	5150.42	5636.9
177	1	sp|O95834|EMAL2_HUMAN					3.1	649	70678	Echinoderm microtubule-associated protein-like 2 OS=Homo sapiens (Human) OX=9606 GN=EML2 PE=1 SV=1	2	2	1	2	2	2	2	6057.68	20496.6	4982.98	5190.08	4392.48	2819.35	2613.18	4995.36	4639.73	3675.17	4811.88	2038.82	3705.56	4713.9	10111.1	4871.73	5632.23
179	1	sp|O95865|DDAH2_HUMAN					10.2	285	29644	N(G),N(G)-dimethylarginine dimethylaminohydrolase 2 OS=Homo sapiens (Human) OX=9606 GN=DDAH2 PE=1 SV=1	2	2	1	2	2	2	2	6926.44	9079.58	5149	5099.66	4529.22	4987.75	5024.76	4225.07	4041.68	7759.99	5254.31	4395.18	6096.65	5514.94	6944.75	4669.08	5606.13
828	1	sp|Q02846|GUC2D_HUMAN					3.2	1103	120057	Retinal guanylyl cyclase 1 OS=Homo sapiens (Human) OX=9606 GN=GUCY2D PE=1 SV=2	3	3	1	3	3	3	3	7259.93	8419.4	5396.19	4257.96	4804.04	4630.85	5020.59	2537.72	4370.75	7990.88	6272.37	6167.09	5488.2	6070.17	5753.99	4518.02	5559.89
758	1	sp|P57087|JAM2_HUMAN					7	298	33207	Junctional adhesion molecule B OS=Homo sapiens (Human) OX=9606 GN=JAM2 PE=1 SV=1	3	3	1	3	3	3	3	8398.8	7162.43	4961.01	4355.7	4718.04	3643.29	4881.66	3663.41	3814.88	7823.34	5026.87	5530.95	7335.08	6426.71	6092.32	5110.75	5559.08
876	1	sp|Q13508|NAR3_HUMAN					6.9	389	43923	Ecto-ADP-ribosyltransferase 3 OS=Homo sapiens (Human) OX=9606 GN=ART3 PE=1 SV=2	2	2	1	2	2	2	2	5132.8	5338.57	5598.63	5195.27	3920.89	3722.56	3732.4	7309.74	6368.4	9100.25	6854.1	4719	3415.56	3759.82	8430.93	6301.49	5556.28
1100	1	sp|Q99715|COCA1_HUMAN					0.9	3063	333143	Collagen alpha-1(XII) chain OS=Homo sapiens (Human) OX=9606 GN=COL12A1 PE=1 SV=2	2	2	1	2	2	2	2	5613.69	6587.08	5139.65	4440.17	4836.93	5736.86	3376.91	3786.04	4201.08	7667.47	5876.15	5025.99	6117.83	4967.4	9190.44	6325.63	5555.58
970	1	sp|Q6UXI7|VITRN_HUMAN					8	678	73929	Vitrin OS=Homo sapiens (Human) OX=9606 GN=VIT PE=2 SV=1	4	4	1	4	4	4	4	8494.37	5784.67	3364	4058.86	4728	4054.44	3963.37	3936.56	4192.57	10624.4	6931.96	4629.24	11396.2	4269.62	5474.71	2099.86	5500.17
605	1	sp|P25398|RS12_HUMAN					13.6	132	14515	40S ribosomal protein S12 OS=Homo sapiens (Human) OX=9606 GN=RPS12 PE=1 SV=3	2	2	1	2	2	2	2	3933.8	19205.2	4810.38	4559.56	4690.38	3866.89	5620.66	2290.59	3340.02	7528.07	4959.19	4237.54	5640.81	2123.37	6984.77	2738.81	5408.13
1159	1	sp|Q9HCU0|CD248_HUMAN					5.4	757	80858	Endosialin OS=Homo sapiens (Human) OX=9606 GN=CD248 PE=1 SV=1	2	2	1	2	2	2	2	6020.06	2955.23	6522.72	5746.33	7429.46	4415.36	3395.51	5997.48	4528.43	6107.05	5700.42	6903.94	7772.61	3684.23	4907.84	4433.63	5407.52
804	1	sp|P84157|MXRA7_HUMAN					14.2	204	21466	Matrix-remodeling-associated protein 7 OS=Homo sapiens (Human) OX=9606 GN=MXRA7 PE=1 SV=1	2	2	1	2	2	2	2	6456.16	5179.08	1542.67	150	1802.68	4155.4	2119.83	150	2396.15	6748.82	4054.14	4266.54	14119.1	23932.7	5374.39	3875.46	5395.2
603	1	sp|P24821|TENA_HUMAN					3.5	2201	240851	Tenascin OS=Homo sapiens (Human) OX=9606 GN=TNC PE=1 SV=3	5	5	1	5	5	5	5	6870.97	7959.69	4222.29	2003.52	2130.24	1719	6604.93	2200.6	1742.2	10669.7	2426.15	12366.8	2652.17	8555.3	5046.66	8612.44	5361.42
497	1	sp|P14174|MIF_HUMAN					26.1	115	12476	Macrophage migration inhibitory factor OS=Homo sapiens (Human) OX=9606 GN=MIF PE=1 SV=4	3	3	1	3	3	3	3	5570.48	9314.11	4566.2	5594.11	4662.17	4718.01	3617.6	5244.46	4783.95	6097.35	4730.27	4162.94	6484.97	3604.79	6292.74	5405.13	5303.08
184	1	sp|O95980|RECK_HUMAN					8	971	106457	Reversion-inducing cysteine-rich protein with Kazal motifs OS=Homo sapiens (Human) OX=9606 GN=RECK PE=1 SV=1	6	6	1	6	6	6	6	8421.06	4301.42	3185.1	3781.53	3954.67	5735.26	4833.84	3379.22	3735.95	8469.44	4007.48	4106.71	6663.52	7859.18	6445.81	5144.51	5251.54
1140	1	sp|Q9H2A7|CXL16_HUMAN					15.7	254	27578	C-X-C motif chemokine 16 OS=Homo sapiens (Human) OX=9606 GN=CXCL16 PE=2 SV=4	4	4	1	4	4	4	4	8882.46	8468.23	5601.19	1723.9	4012.55	150	5209.93	150	3405.79	9414.29	3883.69	6327.93	8006.78	4860.7	7300.72	5903.33	5206.34
1165	1	sp|Q9NQ36|SCUB2_HUMAN			sp|Q8IWY4|SCUB1_HUMAN, sp|Q9NQ36|SCUB2_HUMAN		4.5	999	109956	Signal peptide, CUB and EGF-like domain-containing protein 2 OS=Homo sapiens (Human) OX=9606 GN=SCUBE2 PE=1 SV=3	6	4	0.667	6	4	4.296	4	7081.88	5127.15	4112.89	3971.71	3890.11	4078.32	5382.65	4073.05	3603.1	7007.32	3499.85	6906.98	7374.78	5508.67	5881.76	5679.76	5198.75
916	1	sp|Q15375|EPHA7_HUMAN					3.5	998	112095	Ephrin type-A receptor 7 OS=Homo sapiens (Human) OX=9606 GN=EPHA7 PE=1 SV=3	2	2	1	2	2	2	2	6682.85	5455.15	5479.63	4339.89	5236.33	4883.78	2819.35	4140.94	4536.28	7274.75	6164.74	6458.37	6011.31	6326.12	2899.04	3949.3	5166.11
829	1	sp|Q02985|FHR3_HUMAN (+1)	sp|Q02985|FHR3_HUMAN&sp|Q92496|FHR4_HUMAN				11.2	330	37323	Complement factor H-related protein 3 OS=Homo sapiens (Human) OX=9606 GN=CFHR3 PE=1 SV=2	4	4	1	4	4	4	4	5736.3	5007.71	4991.95	4660.8	2633.28	2649.08	5468.53	4656.56	3535.52	8204.38	6772.03	2605.17	9316.12	5418.88	4618.91	4534.93	5050.64
325	1	sp|P04632|CPNS1_HUMAN					14.6	268	28315	Calpain small subunit 1 OS=Homo sapiens (Human) OX=9606 GN=CAPNS1 PE=1 SV=1	5	5	1	5	5	5	5	5053.72	26834.4	4568.13	4181.18	3388.81	2532.06	3357.81	2997.69	2387.09	5916.52	2779.52	2627.43	4735.75	2036.21	3047.66	2032.31	4904.77
1014	1	sp|Q8N2S1|LTBP4_HUMAN					3.2	1624	173434	Latent-transforming growth factor beta-binding protein 4 OS=Homo sapiens (Human) OX=9606 GN=LTBP4 PE=1 SV=2	4	4	1	4	4	4	4	7847.78	5320.47	6779.05	4915.38	5288.97	3362.85	2203.64	5553.43	5023.7	4820.48	4684.37	1896.77	4233.36	5777.95	7716.09	2407.14	4864.47
1061	1	sp|Q92824|PCSK5_HUMAN					2.7	1860	206940	Proprotein convertase subtilisin/kexin type 5 OS=Homo sapiens (Human) OX=9606 GN=PCSK5 PE=1 SV=4	5	5	1	5	5	5	5	6160.38	4804.27	4106.11	3609.9	2267.97	5196.55	3982.05	3106.16	3548.4	8944.45	5429.67	4762.62	6695.37	5709.5	4988.45	4186.96	4843.68
1239	1	sp|Q9Y6N7|ROBO1_HUMAN					3.8	1651	180928	Roundabout homolog 1 OS=Homo sapiens (Human) OX=9606 GN=ROBO1 PE=1 SV=1	5	5	1	5	5	5	5	6784.52	8064.99	2628.76	3098.2	3065.79	2867.15	4478.12	3560.05	3054.24	13857.1	5309.96	5152.63	3747.72	3392.06	4919.01	2771.33	4796.98
982	1	sp|Q7Z5L3|C1QL2_HUMAN			sp|O75973|C1QRF_HUMAN, sp|Q7Z5L3|C1QL2_HUMAN		7.3	287	29468	Complement C1q-like protein 2 OS=Homo sapiens (Human) OX=9606 GN=C1QL2 PE=2 SV=2	2	1	0.5	2	1	1.25	1	7595.85	5591.05	3773.65	3748.88	3865.46	2943.95	3320.7	2680.99	3503.43	9397.45	4730.46	3525.15	6380.2	5380.7	5352.82	4484.6	4767.21
500	1	sp|P14550|AK1A1_HUMAN			sp|P14550|AK1A1_HUMAN, sp|P15121|ALDR_HUMAN		10.2	325	36573	Aldo-keto reductase family 1 member A1 OS=Homo sapiens (Human) OX=9606 GN=AKR1A1 PE=1 SV=3	5	4	0.8	5	4	4.8	4	4106.72	11236.7	5389.48	3345.85	3266.92	3463.02	3074.57	3797.6	2852.41	4765.03	4416.91	3113.41	5688.48	3763.29	8347.75	5342.84	4748.19
138	1	sp|O75095|MEGF6_HUMAN					3.5	1541	161184	Multiple epidermal growth factor-like domains protein 6 OS=Homo sapiens (Human) OX=9606 GN=MEGF6 PE=1 SV=4	3	3	1	3	3	3	3	7504.98	4544	3366.76	4752.96	5540	4902.78	5074.4	2016.43	2528.6	7324.91	4760.65	4969.74	6251.99	2933.26	5143.87	4120.96	4733.52
1244	1	tr|A0A075B7D0|A0A075B7D0_HUMAN			sp|A0A0B4J2H0|HV69D_HUMAN, sp|A0A0C4DH29|HV103_HUMAN, sp|A0A0C4DH31|HV118_HUMAN, sp|A0A0C4DH38|HV551_HUMAN, sp|A0A0G2JMI3|HV692_HUMAN, sp|A0A0J9YXX1|HV5X1_HUMAN, sp|P01742|HV169_HUMAN, sp|P01743|HV146_HUMAN, sp|P0DP01|HV108_HUMAN, sp|P23083|HV102_HUMAN, tr|A0A075B7D0|A0A075B7D0_HUMAN		47	117	13012	Ig-like domain-containing protein OS=Homo sapiens (Human) OX=9606 GN=IGHV1OR15-1 PE=1 SV=1	11	3	0.273	11	3	3.808	3	6890.55	6590.33	6003.47	3946.02	4095.75	2011.83	5004.38	4696.74	5230.46	5306.21	4769.62	4726.6	6713.73	150	7111.17	2061.81	4706.79
1150	1	sp|Q9HAR2|AGRL3_HUMAN					2.4	1447	161811	Adhesion G protein-coupled receptor L3 OS=Homo sapiens (Human) OX=9606 GN=ADGRL3 PE=1 SV=2	2	2	1	2	2	2	2	8354.33	8839.6	3572.61	3690.34	4646.36	2452.71	5120.89	3675.66	2469.34	8743.95	4206.89	3839.58	6728.94	2291.1	3889.03	2695.14	4701.03
102	1	sp|O14958|CASQ2_HUMAN					6.8	399	46435	Calsequestrin-2 OS=Homo sapiens (Human) OX=9606 GN=CASQ2 PE=1 SV=2	2	2	1	2	2	2	2	5495.9	7360.74	5575.62	7476.54	4421.1	5053.37	2891.43	2243.81	1956.95	6644.07	3780.85	3426.76	5028.01	3233.7	3472.35	7055.15	4694.77
874	1	sp|Q13444|ADA15_HUMAN					6.3	863	92958	Disintegrin and metalloproteinase domain-containing protein 15 OS=Homo sapiens (Human) OX=9606 GN=ADAM15 PE=1 SV=4	3	3	1	3	3	3	3	5355.18	9674.55	3696.07	2676.37	3867.97	3577.79	3927.03	2328.82	3422.95	6960.72	4163.49	5718.45	4916.42	3948.61	5136.39	4764.75	4633.47
1126	1	sp|Q9BZR6|RTN4R_HUMAN					7.2	473	50707	Reticulon-4 receptor OS=Homo sapiens (Human) OX=9606 GN=RTN4R PE=1 SV=1	2	2	1	2	2	2	2	6046.84	6711.32	3337.08	3244.47	4076.76	3882.28	4275.57	3795.78	2738.95	7190.68	4843.13	3791.98	6755.1	3884.79	4451.69	4852.61	4617.44
462	1	sp|P12107|COBA1_HUMAN					0.9	1806	181063	Collagen alpha-1(XI) chain OS=Homo sapiens (Human) OX=9606 GN=COL11A1 PE=1 SV=4	2	2	1	2	2	2	2	8096.85	5803.61	3935.95	4674.86	2882.38	3259.29	2262.4	1913.41	2967.71	7553.58	3340.34	3657.48	5895.71	7239.05	5035.31	4188.83	4544.17
766	1	sp|P60842|IF4A1_HUMAN			sp|P60842|IF4A1_HUMAN, sp|Q14240|IF4A2_HUMAN		8.9	406	46153	Eukaryotic initiation factor 4A-I OS=Homo sapiens (Human) OX=9606 GN=EIF4A1 PE=1 SV=1	4	1	0.25	4	1	2.5	1	3186.89	13275.8	4640.56	4734.29	3552.72	3380.49	7125.23	3392.77	2475.8	5929.9	3415.34	2534.34	4641.9	2402.09	3835.5	3485.86	4500.6
768	1	sp|P61026|RAB10_HUMAN			sp|P20337|RAB3B_HUMAN, sp|P20338|RAB4A_HUMAN, sp|P61026|RAB10_HUMAN, sp|P61106|RAB14_HUMAN, sp|P62820|RAB1A_HUMAN		14.5	200	22541	Ras-related protein Rab-10 OS=Homo sapiens (Human) OX=9606 GN=RAB10 PE=1 SV=1	4	1	0.25	4	1	1.5	1	3996.76	10789.7	4027.64	4648.42	2756.23	2800.46	4943.32	3303.11	2212.05	9579.06	3579.94	3391.94	5413.51	2374.23	4164.71	2618.59	4412.48
926	1	sp|Q16555|DPYL2_HUMAN					13.6	572	62293	Dihydropyrimidinase-related protein 2 OS=Homo sapiens (Human) OX=9606 GN=DPYSL2 PE=1 SV=1	5	5	1	5	5	5	5	5939.5	11294.6	150	1680.13	6789.19	3721.34	4317.13	1630.87	3597.9	8367.57	4750.74	150	6407.05	4400.7	3915.34	1766.26	4304.9
145	1	sp|O75369|FLNB_HUMAN					0.9	2602	278161	Filamin-B OS=Homo sapiens (Human) OX=9606 GN=FLNB PE=1 SV=2	2	2	1	2	2	2	2	2539.44	7911.32	5198.85	4688.94	2409.4	4529.02	4110.89	2273.15	3709.68	6144.16	4466.54	4006.17	5409.54	2215.96	4585.36	3844.79	4252.7
947	1	sp|Q5T4F7|SFRP5_HUMAN					12	317	35563	Secreted frizzled-related protein 5 OS=Homo sapiens (Human) OX=9606 GN=SFRP5 PE=2 SV=3	3	3	1	3	3	3	3	4847.54	5298.27	3627.13	2745.18	5078.37	2541.76	2188.41	2918.3	2451.8	10470	3800.03	5619.78	4272.52	2656.72	6002.54	2568.52	4192.93
911	1	sp|Q15149|PLEC_HUMAN			sp|P58107|EPIPL_HUMAN, sp|Q15149|PLEC_HUMAN		1	4684	531784	Plectin OS=Homo sapiens (Human) OX=9606 GN=PLEC PE=1 SV=3	4	1	0.25	4	1	1.078	2	5480.13	10475	3602.76	3450.99	3237.15	150	5426.01	2603.44	2610.83	7369.98	4582.66	3142.49	5561.7	2498.47	3804.41	2988.8	4186.55
118	1	sp|O43556|SGCE_HUMAN					8.9	437	49850	Epsilon-sarcoglycan OS=Homo sapiens (Human) OX=9606 GN=SGCE PE=1 SV=6	4	4	1	4	4	4	4	6142.1	5013.91	3392.64	3792.93	5199.91	1728.3	3584.19	1924.47	3777.42	7499.09	2460.71	4532.95	4771.33	2298.62	5784.8	4927.57	4176.93
711	1	sp|P48539|PCP4_HUMAN					41.9	62	6791	Calmodulin regulator protein PCP4 OS=Homo sapiens (Human) OX=9606 GN=PCP4 PE=1 SV=3	2	2	1	2	2	2	2	2695.22	7059.66	1859.75	4283.01	4797.27	1819.82	1667.95	2003.6	2186.21	8070.89	4757.04	2172.71	4624.26	13431.5	2282.76	2632.31	4146.5
908	1	sp|Q15063|POSTN_HUMAN					3.5	836	93313	Periostin OS=Homo sapiens (Human) OX=9606 GN=POSTN PE=1 SV=2	3	3	1	3	3	3	3	4883.29	8897.17	4204.33	4021.15	3401.1	4927.45	2995.58	2461.5	4204.44	4541.66	3299.65	3116.74	3445.02	3794.99	4160.43	3897.35	4140.74
1011	1	sp|Q8N145|LGI3_HUMAN					6.2	548	61704	Leucine-rich repeat LGI family member 3 OS=Homo sapiens (Human) OX=9606 GN=LGI3 PE=2 SV=1	3	3	1	3	3	3	3	6245.88	4390.55	4323.07	4363.12	2150.2	4073.82	4491.5	1797.16	2215.05	8012.86	4307.05	2494.14	4743	3796.53	3706.76	4574.16	4105.3
737	1	sp|P52799|EFNB2_HUMAN					7.5	333	36923	Ephrin-B2 OS=Homo sapiens (Human) OX=9606 GN=EFNB2 PE=1 SV=1	2	2	1	2	2	2	2	6683.8	4600.76	2589.93	2352.73	2001.52	2258.55	2615.91	2443.73	2541.68	8903.22	4984.6	3234.74	7972.04	5601.13	3809.26	2888.27	4092.62
1136	1	sp|Q9H1B5|XYLT2_HUMAN					7.4	865	96766	Xylosyltransferase 2 OS=Homo sapiens (Human) OX=9606 GN=XYLT2 PE=1 SV=2	7	7	1	7	7	7	7	7068.68	4391.88	5061.46	1789.29	3535.27	3661.05	4269.46	1811.99	2081.87	7383.71	4696.57	2277.18	7085.7	2045.56	5176.14	3031.32	4085.44
581	1	sp|P22626|ROA2_HUMAN					6.5	353	37429	Heterogeneous nuclear ribonucleoproteins A2/B1 OS=Homo sapiens (Human) OX=9606 GN=HNRNPA2B1 PE=1 SV=2	2	2	1	2	2	2	2	4350.94	6091.06	4817.25	4218.16	4026.6	4120.01	3987.86	1625.37	3788.2	7469.52	4604.79	150	4720.59	3757.64	4263.84	1558.25	3971.88
1142	1	sp|Q9H2X0|CHRD_HUMAN					2.6	955	102031	Chordin OS=Homo sapiens (Human) OX=9606 GN=CHRD PE=1 SV=2	3	3	1	3	3	3	3	1896.09	5150.8	4476.54	4935.58	4573.47	4347.71	3573.78	4099.52	3444.97	5690.77	4594.29	1888.47	4519.54	4529.97	4064.9	1707.05	3968.34
107	1	sp|O15230|LAMA5_HUMAN					1.8	3695	399733	Laminin subunit alpha-5 OS=Homo sapiens (Human) OX=9606 GN=LAMA5 PE=1 SV=8	5	5	1	5	5	5	5	5476.15	6354.09	3080.89	2033.85	2905.29	4027.31	1526.85	2764.42	2208.64	6259.33	4113.32	2835.05	5562.08	5291.93	6732.54	2121.33	3955.82
1169	1	sp|Q9NR71|ASAH2_HUMAN					2.9	780	85515	Neutral ceramidase OS=Homo sapiens (Human) OX=9606 GN=ASAH2 PE=1 SV=2	2	2	1	2	2	2	2	3632.02	2976.43	6390.02	3274.12	3943.71	2383.35	2673.28	1890.24	2430.82	6500.38	4915.27	2763.08	4341.52	3982.47	3704.23	6429.85	3889.42
1192	1	sp|Q9P232|CNTN3_HUMAN					2.2	1028	112881	Contactin-3 OS=Homo sapiens (Human) OX=9606 GN=CNTN3 PE=1 SV=3	2	2	1	2	2	2	2	5402.77	4389.76	3943.16	150	1708.68	4634.46	4574.62	4703.25	1545.88	7101.44	4657.97	4132.57	5035.29	2115.06	4138.22	3731.28	3872.78
969	1	sp|Q6UXF7|CL18B_HUMAN (+1)	sp|Q6UXF7|CL18B_HUMAN&sp|Q8NCF0|CL18C_HUMAN				6.2	455	50490	C-type lectin domain family 18 member B OS=Homo sapiens (Human) OX=9606 GN=CLEC18B PE=2 SV=2	2	2	1	2	2	2	2	5984.9	5101.08	3723.75	3528.49	4077.91	2118.73	3969.33	3501.57	1573.44	5292.87	3242.2	2069.22	5061.44	3879.22	4240.93	3966.93	3833.25
905	1	sp|Q14974|IMB1_HUMAN					2.4	876	97169	Importin subunit beta-1 OS=Homo sapiens (Human) OX=9606 GN=KPNB1 PE=1 SV=2	2	2	1	2	2	2	2	4690.32	10304.3	2852.81	2766.36	2508.17	2782.91	3376.53	2886.22	2519.59	7962.04	3255.13	3326.97	3569.35	2580.86	1988.56	3634.5	3812.79
446	1	sp|P10646|TFPI1_HUMAN					11.5	304	35015	Tissue factor pathway inhibitor OS=Homo sapiens (Human) OX=9606 GN=TFPI PE=1 SV=1	3	3	1	3	3	3	3	5293.74	5363.31	2674.35	2238.97	5228.9	2277.2	3996.19	4432.87	3252.25	4202.51	5203.82	2537.82	1746.08	3667.96	4215.44	4601.64	3808.32
728	1	sp|P50452|SPB8_HUMAN			sp|P29508|SPB3_HUMAN, sp|P30740|ILEU_HUMAN, sp|P48594|SPB4_HUMAN, sp|P50452|SPB8_HUMAN		4.5	374	42766	Serpin B8 OS=Homo sapiens (Human) OX=9606 GN=SERPINB8 PE=1 SV=2	2	1	0.5	2	1	1.036	1	3580.55	6887.59	4395.28	10652.6	2876.46	3942.35	2996.01	2491.42	1739.19	4412.34	2685.35	2853.45	4391.78	2396.14	2194.03	1996.6	3780.69
1137	1	sp|Q9H1U4|MEGF9_HUMAN					3.3	602	62983	Multiple epidermal growth factor-like domains protein 9 OS=Homo sapiens (Human) OX=9606 GN=MEGF9 PE=2 SV=3	2	2	1	2	2	2	2	4556.03	5159.05	4186.01	3772.9	3398.51	2807.31	2347.47	2322.91	2150.06	7208.47	3735.17	4410.63	4337.67	1982.2	3076.98	3885.36	3708.54
422	1	sp|P09972|ALDOC_HUMAN			sp|P04075|ALDOA_HUMAN, sp|P05062|ALDOB_HUMAN, sp|P09972|ALDOC_HUMAN		17.9	364	39455	Fructose-bisphosphate aldolase C OS=Homo sapiens (Human) OX=9606 GN=ALDOC PE=1 SV=2	11	2	0.182	11	2	2.853	2	3147.52	8400.52	2697.31	2597.56	3791.03	2164.17	2256.96	2522.4	3033.33	5068.31	2600.93	2990.68	6323	3469.62	4277.4	3807.38	3696.76
995	1	sp|Q86X29|LSR_HUMAN					6.3	649	71438	Lipolysis-stimulated lipoprotein receptor OS=Homo sapiens (Human) OX=9606 GN=LSR PE=1 SV=4	3	3	1	3	3	3	3	4732.56	5221.51	3848.93	2291.39	4750.41	1658.14	2657.2	2100.3	2025.95	4976.1	1429.32	4884.62	4917.08	3617.69	5114.65	2016.61	3515.15
619	1	sp|P27816|MAP4_HUMAN					2.9	1152	121004	Microtubule-associated protein 4 OS=Homo sapiens (Human) OX=9606 GN=MAP4 PE=1 SV=3	3	3	1	3	3	3	3	2287.88	15235.2	2828.09	3935.36	4406.06	2920.33	1928.32	150	2046.94	2974.87	3286.19	1802.67	3591.49	2495.56	4085.35	2249	3513.96
717	1	sp|P49189|AL9A1_HUMAN					5.9	494	53801	4-trimethylaminobutyraldehyde dehydrogenase OS=Homo sapiens (Human) OX=9606 GN=ALDH9A1 PE=1 SV=3	2	2	1	2	2	2	2	3670.1	5861.39	3276.02	3498.01	2820.27	2847.14	4374.02	4762.25	2213.28	4118.36	2003.23	2255.43	2853.61	2686.2	4691.37	4177.77	3506.78
922	1	sp|Q15847|ADIRF_HUMAN					59.2	76	7855	Adipogenesis regulatory factor OS=Homo sapiens (Human) OX=9606 GN=ADIRF PE=1 SV=1	4	4	1	4	4	4	4	2154.78	21397	1654.71	3320.63	2249.74	1804.35	2335.29	150	2720.34	150	2757.33	150	5505.56	2167.15	5816.39	1607.54	3496.3
111	1	sp|O15394|NCAM2_HUMAN					4.4	837	93045	Neural cell adhesion molecule 2 OS=Homo sapiens (Human) OX=9606 GN=NCAM2 PE=1 SV=2	2	2	1	2	2	2	2	4429.17	3998.6	2117.31	2200.68	2304.67	4093.25	1475.01	1874.15	1547.39	5680.58	5390.42	5441.84	4635.14	4610.88	1601.81	3975.52	3461.03
1181	1	sp|Q9NY33|DPP3_HUMAN					4.2	737	82588	Dipeptidyl peptidase 3 OS=Homo sapiens (Human) OX=9606 GN=DPP3 PE=1 SV=2	2	2	1	2	2	2	2	2924.35	5558.19	4629.22	3540.12	3274.12	3045.04	3189.52	3298.77	2666.78	3199.85	3165.43	1931.69	3044.57	5171.19	3811.08	2624.6	3442.16
157	1	sp|O75888|TNF13_HUMAN					10	250	27433	Tumor necrosis factor ligand superfamily member 13 OS=Homo sapiens (Human) OX=9606 GN=TNFSF13 PE=1 SV=1	2	2	1	2	2	2	2	5156.19	3424.48	3045.75	2397.24	2688.45	3268.91	2630.07	1935.37	2569.43	6374.8	2000.9	4205.2	4057.75	3672.1	3980.19	2144.56	3346.96
1186	1	sp|Q9NZH8|IL36G_HUMAN					13	169	18721	Interleukin-36 gamma OS=Homo sapiens (Human) OX=9606 GN=IL36G PE=1 SV=1	2	2	1	2	2	2	2	4885.07	7380.44	2921.82	2134.72	1736.16	1952.01	2202.91	4683.49	1594.49	9291.12	4652.38	2179.99	1884.69	1830.35	3419.29	150	3306.18
841	1	sp|Q08043|ACTN3_HUMAN			sp|O43707|ACTN4_HUMAN, sp|P12814|ACTN1_HUMAN, sp|Q08043|ACTN3_HUMAN		5.9	901	103240	Alpha-actinin-3 OS=Homo sapiens (Human) OX=9606 GN=ACTN3 PE=1 SV=2	4	2	0.5	4	2	2.308	2	2391.22	2684.61	1678.41	2190.69	1795.23	1691.15	1598.41	2236.77	2291.33	2649.35	1721.5	2400.85	2217.5	19351.7	2343.92	2196.27	3214.93
73	1	sp|A0A0J9YVY3|HV741_HUMAN			sp|A0A0B4J1X5|HV374_HUMAN, sp|A0A0C4DH29|HV103_HUMAN, sp|A0A0C4DH31|HV118_HUMAN, sp|A0A0J9YVY3|HV741_HUMAN, sp|P01743|HV146_HUMAN, sp|P01762|HV311_HUMAN, sp|P01767|HV353_HUMAN, sp|P01780|HV307_HUMAN, sp|P0DP01|HV108_HUMAN, sp|P0DP02|HVC33_HUMAN, sp|P23083|HV102_HUMAN		53	117	12848	Immunoglobulin heavy variable 7-4-1 OS=Homo sapiens (Human) OX=9606 GN=IGHV7-4-1 PE=3 SV=1	8	3	0.375	8	3	3.702	3	2515.93	2613.68	3097.93	2101.19	3179.72	2265.49	8244.47	2469.54	3333.6	7060.48	2377.62	2437.98	2046.89	3793.1	2016.16	1858	3213.23
536	1	sp|P17655|CAN2_HUMAN					2.7	700	79994	Calpain-2 catalytic subunit OS=Homo sapiens (Human) OX=9606 GN=CAPN2 PE=1 SV=6	2	2	1	2	2	2	2	2877.4	8497.02	3213.33	3111.74	2869.11	2663.92	2301.7	1894	2493.28	4884.51	2977.87	2337.85	3041.8	3064.25	2342.32	2464.54	3189.67
142	1	sp|O75347|TBCA_HUMAN					10.2	108	12855	Tubulin-specific chaperone A OS=Homo sapiens (Human) OX=9606 GN=TBCA PE=1 SV=3	2	2	1	2	2	2	2	2558.12	6082.99	3783.1	2768.73	1994.46	2513.5	2726.65	3538.97	2179.79	4330.15	2940.21	2008.68	2472.61	2047.81	4268.43	3101.32	3082.22
545	1	sp|P18510|IL1RA_HUMAN					19.2	177	20055	Interleukin-1 receptor antagonist protein OS=Homo sapiens (Human) OX=9606 GN=IL1RN PE=1 SV=1	2	2	1	2	2	2	2	2613.71	7542.77	4076.57	2370.72	2625.63	2447.89	2208.56	2103.17	1969.52	3000.5	2024.04	2305.84	4416.55	2027.32	4899.02	1990.04	3038.87
1097	1	sp|Q99536|VAT1_HUMAN					7.1	393	41920	Synaptic vesicle membrane protein VAT-1 homolog OS=Homo sapiens (Human) OX=9606 GN=VAT1 PE=1 SV=2	2	2	1	2	2	2	2	2286.59	5015.15	3261.17	2109.16	5946.35	150	1866.14	2022.95	1794.11	6396.11	5086.63	1788.91	1897.32	5013.71	2012.6	1540.7	3011.73
36	1	sp|A0A075B6I9|LV746_HUMAN			sp|A0A075B6I9|LV746_HUMAN, sp|P04211|LV743_HUMAN		15.4	117	12468	Immunoglobulin lambda variable 7-46 OS=Homo sapiens (Human) OX=9606 GN=IGLV7-46 PE=3 SV=4	3	1	0.333	3	1	2	1	150	150	2844.59	1715.56	3371.19	150	5323.04	150	3138.79	4027.69	10595.5	3094.24	5408.86	2240.93	3652.78	2123.04	3008.51
718	1	sp|P49257|LMAN1_HUMAN					9.6	510	57548	Protein ERGIC-53 OS=Homo sapiens (Human) OX=9606 GN=LMAN1 PE=1 SV=2	7	7	1	7	7	7	7	1814.55	5361.52	3540.12	2233.97	1713.94	1719.01	3737.25	150	2213.6	4357.79	3983.27	2137.06	4347.04	2004.29	4485.96	4218.31	3001.11
556	1	sp|P20338|RAB4A_HUMAN (+1)	sp|P20338|RAB4A_HUMAN&sp|P61018|RAB4B_HUMAN		sp|P20337|RAB3B_HUMAN, sp|P20338|RAB4A_HUMAN, sp|P61026|RAB10_HUMAN, sp|P61106|RAB14_HUMAN, sp|P62820|RAB1A_HUMAN		11.5	218	24389	Ras-related protein Rab-4A OS=Homo sapiens (Human) OX=9606 GN=RAB4A PE=1 SV=3	3	1	0.333	3	1	1.25	1	3269.66	5488.41	2794.76	2615.18	2691.65	2647.55	2373.92	2329.01	2343.6	4776.33	2646.62	1763.56	4063.27	1982.85	3136.05	1956.93	2929.96
652	1	sp|P31948|STIP1_HUMAN					6.1	543	62639	Stress-induced-phosphoprotein 1 OS=Homo sapiens (Human) OX=9606 GN=STIP1 PE=1 SV=1	3	3	1	3	3	3	3	4108.35	7635.99	4284.43	1889.23	2097.47	1946.86	1594.6	2393.63	150	2553.16	4493.16	3437.97	2666	2105.51	2726.38	2159.95	2890.17
890	1	sp|Q14240|IF4A2_HUMAN			sp|P60842|IF4A1_HUMAN, sp|Q14240|IF4A2_HUMAN		10.1	407	46402	Eukaryotic initiation factor 4A-II OS=Homo sapiens (Human) OX=9606 GN=EIF4A2 PE=1 SV=2	4	1	0.25	4	1	2.5	1	1942.75	7866.22	150	1779.6	3372.14	2393.22	2228.16	150	2291.52	4436.3	3192.67	150	2812.6	4169.61	6624.14	2363.14	2870.13
574	1	sp|P22223|CADH3_HUMAN			sp|P12830|CADH1_HUMAN, sp|P22223|CADH3_HUMAN		6.2	829	91417	Cadherin-3 OS=Homo sapiens (Human) OX=9606 GN=CDH3 PE=1 SV=2	8	7	0.875	8	7	7.778	7	2903.93	4818.56	2323.61	150	2332.58	2265.84	2396.63	1843.83	2447.21	4390.96	3000.72	5141.41	3428.79	2598.97	3412.31	2326.98	2861.4
488	1	sp|P13727|PRG2_HUMAN					13.1	222	25205	Bone marrow proteoglycan OS=Homo sapiens (Human) OX=9606 GN=PRG2 PE=1 SV=2	2	2	1	2	2	2	2	2319.57	4394.99	5545.6	4009.44	2983.22	2072.97	2279.47	2295.11	2313.69	2733.43	2332.33	1656.89	2219.03	1954.62	2139.01	2093.9	2708.96
702	1	sp|P46926|GNPI1_HUMAN (+1)	sp|P46926|GNPI1_HUMAN&sp|Q8TDQ7|GNPI2_HUMAN				10	289	32668	Glucosamine-6-phosphate isomerase 1 OS=Homo sapiens (Human) OX=9606 GN=GNPDA1 PE=1 SV=1	2	2	1	2	2	2	2	1794.87	5792.2	2301.18	2426.51	1964.09	1706.36	2083.92	2720.49	1627.43	2239.31	1855.11	2042.48	2257.76	3190.2	4670.86	4623.5	2706.02
971	1	sp|Q6UY11|DLK2_HUMAN					6.5	383	40547	Protein delta homolog 2 OS=Homo sapiens (Human) OX=9606 GN=DLK2 PE=2 SV=1	2	2	1	2	2	2	2	3810.61	2414.06	1795.42	1866.02	150	150	3448.49	1777.47	1930.84	4377.16	3908.41	3965.92	3477.23	2172.21	4717.98	2562.14	2657.75
169	1	sp|O95206|PCDH8_HUMAN					2.6	1070	113017	Protocadherin-8 OS=Homo sapiens (Human) OX=9606 GN=PCDH8 PE=1 SV=2	3	3	1	3	3	3	3	2432.12	4759.26	150	150	1929.38	150	2501.52	150	1845.75	5418.57	5045.73	2356.75	3317.1	4790.3	4544.07	2289.54	2614.38
1242	1	tr|A0A075B7B6|A0A075B7B6_HUMAN			sp|A0A075B6R2|HV404_HUMAN, tr|A0A075B7B6|A0A075B7B6_HUMAN		17.9	117	12999	Ig-like domain-containing protein OS=Homo sapiens (Human) OX=9606 GN=IGHV4OR15-8 PE=4 SV=1	3	1	0.333	3	1	1.333	1	3495.73	2785.57	2422.01	1835.24	1667.87	1830.85	2401.52	1824.87	2017.89	3856.47	1706.67	2944.9	6164.45	2137.12	1851.95	2030.53	2560.85
320	1	sp|P04279|SEMG1_HUMAN			sp|P04279|SEMG1_HUMAN, sp|Q02383|SEMG2_HUMAN		8.2	462	52130	Semenogelin-1 OS=Homo sapiens (Human) OX=9606 GN=SEMG1 PE=1 SV=2	3	1	0.333	3	1	1.667	1	2109.91	24926.3	150	2066.93	1548.71	150	1602.03	150	150	1823.77	2117.53	150	1888.85	150	150	150	2455.26
703	1	sp|P46940|IQGA1_HUMAN					1.7	1657	189250	Ras GTPase-activating-like protein IQGAP1 OS=Homo sapiens (Human) OX=9606 GN=IQGAP1 PE=1 SV=1	2	2	1	2	2	2	2	3424.35	3179.71	2446.3	2317.23	2397.4	1867.26	2051.86	2122.83	2073.58	3820.98	2104.58	2038.52	2397.55	2101.42	1906.86	2745.18	2437.22
1185	1	sp|Q9NZ94|NLGN3_HUMAN			sp|Q8N0W4|NLGNX_HUMAN, sp|Q8N2Q7|NLGN1_HUMAN, sp|Q8NFZ4|NLGN2_HUMAN, sp|Q9NZ94|NLGN3_HUMAN		6.5	848	93894	Neuroligin-3 OS=Homo sapiens (Human) OX=9606 GN=NLGN3 PE=1 SV=2	5	1	0.2	5	1	2	1	2276.77	3126.14	1901.13	150	2207.56	1722.5	2067.99	1860.85	1850.53	5015.78	2810.57	2668.98	3802.77	2988.32	2503.55	1913.48	2429.18
960	1	sp|Q6P4A8|PLBL1_HUMAN					3.6	553	63254	Phospholipase B-like 1 OS=Homo sapiens (Human) OX=9606 GN=PLBD1 PE=1 SV=2	2	2	1	2	2	2	2	3186.92	5679.04	1879.37	2271.46	1725.91	1795.74	2388.48	1641.34	1882.9	4279.66	2195.62	2419.41	3227.01	150	1897.01	2024.41	2415.27
341	1	sp|P05387|RLA2_HUMAN					20.9	115	11665	60S acidic ribosomal protein P2 OS=Homo sapiens (Human) OX=9606 GN=RPLP2 PE=1 SV=1	2	2	1	2	2	2	2	3693.68	5899.54	2013.51	2029.83	1643.32	150	3809.59	2007.62	1880.51	4037.73	2336.88	150	3802.26	1987.87	1704.03	150	2331.02
71	1	sp|A0A0G2JMI3|HV692_HUMAN			sp|A0A0B4J2H0|HV69D_HUMAN, sp|A0A0C4DH29|HV103_HUMAN, sp|A0A0C4DH31|HV118_HUMAN, sp|A0A0C4DH38|HV551_HUMAN, sp|A0A0G2JMI3|HV692_HUMAN, sp|A0A0J9YXX1|HV5X1_HUMAN, sp|P01742|HV169_HUMAN, sp|P01743|HV146_HUMAN, sp|P0DP01|HV108_HUMAN, sp|P23083|HV102_HUMAN, tr|A0A075B7D0|A0A075B7D0_HUMAN		44.4	117	12870	Immunoglobulin heavy variable 1-69-2 OS=Homo sapiens (Human) OX=9606 GN=IGHV1-69-2 PE=3 SV=2	10	2	0.2	10	2	2.486	2	2541.26	1926.88	2153.23	150	1892.78	2424.82	2279.27	2419.75	1598.24	3193.77	2407.76	3085.74	1939.05	2538	2344.84	3966.03	2303.84
636	1	sp|P30043|BLVRB_HUMAN					19.4	206	22119	Flavin reductase (NADPH) OS=Homo sapiens (Human) OX=9606 GN=BLVRB PE=1 SV=3	2	2	1	2	2	2	2	150	6796.18	4236.89	150	4193.9	150	150	12696.1	150	150	150	150	1727.57	150	5453.63	150	2287.77
629	1	sp|P29323|EPHB2_HUMAN					4.3	1055	117491	Ephrin type-B receptor 2 OS=Homo sapiens (Human) OX=9606 GN=EPHB2 PE=1 SV=5	4	4	1	4	4	4	4	2438.92	1909.95	2152.8	1628.76	1499.33	2332.82	2642.13	1584.97	1921	4478.46	2181.32	1826.4	3299.86	2230.26	2013.89	2457.05	2287.37
121	1	sp|O43852|CALU_HUMAN					12.7	315	37106	Calumenin OS=Homo sapiens (Human) OX=9606 GN=CALU PE=1 SV=2	3	3	1	3	3	3	3	3502.32	3895.44	150	2025.55	4140.4	2292.11	150	150	150	5562.38	1821.63	3256.54	4372.65	4248.13	150	150	2251.07
580	1	sp|P22532|SPR2D_HUMAN (+1)	sp|P22532|SPR2D_HUMAN&sp|P35325|SPR2B_HUMAN				36.1	72	7905	Small proline-rich protein 2D OS=Homo sapiens (Human) OX=9606 GN=SPRR2D PE=2 SV=2	3	3	1	3	3	3	3	3072.89	150	13803.9	2951.25	3804.09	150	2241.84	150	150	2128.39	1469.52	1825.15	2642.33	150	150	150	2186.84
417	1	sp|P09529|INHBB_HUMAN					6.6	407	45121	Inhibin beta B chain OS=Homo sapiens (Human) OX=9606 GN=INHBB PE=1 SV=2	2	2	1	2	2	2	2	2498.4	4425.42	1697.97	150	2054.45	1819.65	1828.94	150	2062.35	3491.49	2210.16	2074.83	2418.06	2174.19	3170.48	1724.96	2121.96
1020	1	sp|Q8N4A0|GALT4_HUMAN			sp|Q10471|GALT2_HUMAN, sp|Q8N4A0|GALT4_HUMAN		3.6	578	66665	Polypeptide N-acetylgalactosaminyltransferase 4 OS=Homo sapiens (Human) OX=9606 GN=GALNT4 PE=1 SV=2	2	1	0.5	2	1	1.042	1	2156.14	3113.35	2090.1	1655.57	3217.94	1862	2038.86	2579.55	150	3536.68	1552.48	1621.38	2326.28	3034.07	2472.72	150	2097.32
909	1	sp|Q15084|PDIA6_HUMAN					10	440	48121	Protein disulfide-isomerase A6 OS=Homo sapiens (Human) OX=9606 GN=PDIA6 PE=1 SV=1	3	3	1	3	3	3	3	1837.65	4274.18	150	150	1852.72	150	150	1740.44	150	4310.69	3935.35	2419.75	2193.24	3848.15	4286	1954.83	2087.69
813	1	sp|Q00169|PIPNA_HUMAN					5.9	270	31806	Phosphatidylinositol transfer protein alpha isoform OS=Homo sapiens (Human) OX=9606 GN=PITPNA PE=1 SV=2	2	2	1	2	2	2	2	2199.56	5451.21	1991.56	1892.95	1901.34	150	2015.65	150	150	3765	2101.93	2402.47	2848.11	2418.65	2107.65	1777.33	2082.71
342	1	sp|P05388|RLA0_HUMAN (+1)	sp|P05388|RLA0_HUMAN&sp|Q8NHW5|RLA0L_HUMAN				7.9	317	34273	60S acidic ribosomal protein P0 OS=Homo sapiens (Human) OX=9606 GN=RPLP0 PE=1 SV=1	2	2	1	2	2	2	2	1698.13	7733.98	2306.84	150	1873.78	150	2991.66	2277.96	150	3255.36	2129.44	150	2102.23	1736.47	2367.48	2072.04	2071.59
49	1	sp|A0A0B4J1U3|LV136_HUMAN					35.9	117	12478	Immunoglobulin lambda variable 1-36 OS=Homo sapiens (Human) OX=9606 GN=IGLV1-36 PE=1 SV=5	3	3	1	3	3	3	3	2803.37	1415.22	1914.01	150	3133.13	2480.16	150	150	2515.41	1893.99	1846.48	3785.24	5479.61	2071.16	1651.92	1654.35	2068.38
1138	1	sp|Q9H254|SPTN4_HUMAN			sp|O43707|ACTN4_HUMAN, sp|Q9H254|SPTN4_HUMAN		0.7	2564	288982	Spectrin beta chain, non-erythrocytic 4 OS=Homo sapiens (Human) OX=9606 GN=SPTBN4 PE=1 SV=2	2	1	0.5	2	1	1.091	1	2249.65	3804.8	2097.28	150	1771.94	2097.66	1850.32	5340.4	150	3052.19	2110.79	150	1869.56	1770.09	2300.07	2296.39	2066.32
416	1	sp|P09525|ANXA4_HUMAN			sp|P08758|ANXA5_HUMAN, sp|P09525|ANXA4_HUMAN		7.2	319	35882	Annexin A4 OS=Homo sapiens (Human) OX=9606 GN=ANXA4 PE=1 SV=4	4	2	0.5	4	2	2.571	2	5513.51	150	150	150	150	150	150	3205.43	3176.24	4410.24	150	150	4152.41	2691.13	3536.48	4303.64	2011.82
1213	1	sp|Q9UKM7|MA1B1_HUMAN					4.4	699	79579	Endoplasmic reticulum mannosyl-oligosaccharide 1,2-alpha-mannosidase OS=Homo sapiens (Human) OX=9606 GN=MAN1B1 PE=1 SV=2	2	2	1	2	2	2	2	1831.41	2956.49	2321.05	2178.67	1968.21	1898.68	1673.96	150	150	3175.81	2554.51	2011.1	2708.78	2060.26	2205.64	2285.13	2008.11
1235	1	sp|Q9Y625|GPC6_HUMAN			sp|O75487|GPC4_HUMAN, sp|Q9Y625|GPC6_HUMAN		13	555	62735	Glypican-6 OS=Homo sapiens (Human) OX=9606 GN=GPC6 PE=1 SV=1	6	4	0.667	6	4	5.143	4	2451.17	3814.66	150	1861.75	1949.35	150	1514.35	150	2380	6096.11	1794.69	1900.7	2145.75	2356	150	2934.79	1987.46
730	1	sp|P50995|ANX11_HUMAN					4.8	505	54389	Annexin A11 OS=Homo sapiens (Human) OX=9606 GN=ANXA11 PE=1 SV=1	2	2	1	2	2	2	2	3629.27	2029.52	3224.56	150	150	150	1497.13	150	2617.66	2365.42	9450.45	150	2125.12	1926.44	1942.56	150	1981.76
771	1	sp|P61158|ARP3_HUMAN					11	418	47371	Actin-related protein 3 OS=Homo sapiens (Human) OX=9606 GN=ACTR3 PE=1 SV=3	4	4	1	4	4	4	4	2171	7393.71	2249.77	2312.48	2297.99	150	150	150	150	3205.95	150	1561.82	1846.06	2085.01	2758.45	2123.02	1922.2
1068	1	sp|Q96AQ6|PBIP1_HUMAN					3.7	731	80642	Pre-B-cell leukemia transcription factor-interacting protein 1 OS=Homo sapiens (Human) OX=9606 GN=PBXIP1 PE=1 SV=1	2	2	1	2	2	2	2	4611.76	4944	1714.56	150	1769.95	150	150	1924.05	150	2380.57	1724.6	150	2038.96	4319.87	2368.56	2081.72	1914.29
616	1	sp|P27348|1433T_HUMAN			sp|P27348|1433T_HUMAN, sp|P31946|1433B_HUMAN, sp|P31947|1433S_HUMAN, sp|P61981|1433G_HUMAN, sp|P62258|1433E_HUMAN, sp|P63104|1433Z_HUMAN		22	245	27764	14-3-3 protein theta OS=Homo sapiens (Human) OX=9606 GN=YWHAQ PE=1 SV=1	8	2	0.25	8	2	2.487	2	150	10630.4	4387.81	1818.39	3940.39	150	150	1771.1	150	150	150	150	150	150	5859.9	150	1869.25
379	1	sp|P07437|TBB5_HUMAN			sp|P07437|TBB5_HUMAN, sp|P68371|TBB4B_HUMAN		21.8	444	49670	Tubulin beta chain OS=Homo sapiens (Human) OX=9606 GN=TUBB PE=1 SV=2	11	2	0.182	11	2	5.6	2	2299.7	7107.68	1952.49	2164.99	150	2260.34	150	2084.41	150	3357.23	2374.67	150	1799.83	150	1803.89	1908.56	1866.49
1102	1	sp|Q99798|ACON_HUMAN					2.8	780	85424	Aconitate hydratase, mitochondrial OS=Homo sapiens (Human) OX=9606 GN=ACO2 PE=1 SV=2	2	2	1	2	2	2	2	2736.72	2653.95	2203.37	1647	2272.72	150	150	1993.66	150	2205.49	2225.28	1616.46	2026.1	2213.17	2340.39	1957.38	1783.86
1043	1	sp|Q8WUM4|PDC6I_HUMAN					1.8	868	96022	Programmed cell death 6-interacting protein OS=Homo sapiens (Human) OX=9606 GN=PDCD6IP PE=1 SV=1	2	2	1	2	2	2	2	2061.28	5313.3	2160.61	150	3343.61	1967.56	150	150	150	3667.12	1696.82	1505.8	150	1499.78	2055.6	1965.45	1749.18
106	1	sp|O15197|EPHB6_HUMAN					3.1	1021	110699	Ephrin type-B receptor 6 OS=Homo sapiens (Human) OX=9606 GN=EPHB6 PE=1 SV=4	2	2	1	2	2	2	2	2311.64	1702.59	2291.77	2077.23	2161	1710.9	1838.94	2038.94	2117.73	1743.32	1693.08	150	1622.3	1833.37	1989.36	150	1714.51
1036	1	sp|Q8TAB3|PCD19_HUMAN					1.9	1148	126251	Protocadherin-19 OS=Homo sapiens (Human) OX=9606 GN=PCDH19 PE=1 SV=3	3	3	1	3	3	3	3	1976.74	1603.61	1941.12	150	1690.16	1857.96	150	1606.8	2226.96	3453.87	1492.12	150	1645.93	1608.96	2176.36	1572.21	1581.43
959	1	sp|Q6NUI6|CHADL_HUMAN					3.5	762	82387	Chondroadherin-like protein OS=Homo sapiens (Human) OX=9606 GN=CHADL PE=1 SV=2	2	2	1	2	2	2	2	1743.25	2348.4	1672.15	150	1522.9	2054.41	1912.68	1746.6	150	3313.12	2302.02	150	2270.61	150	1797.23	1728.02	1563.21
945	1	sp|Q5SGD2|PPM1L_HUMAN					6.9	360	41053	Protein phosphatase 1L OS=Homo sapiens (Human) OX=9606 GN=PPM1L PE=1 SV=1	2	2	1	2	2	2	2	4678.62	4100.51	2102.98	150	150	150	150	150	150	1647.12	1860.06	1570.79	1916.9	150	3645.65	1982.36	1534.69
542	1	sp|P18075|BMP7_HUMAN			sp|P18075|BMP7_HUMAN, sp|P22003|BMP5_HUMAN		5.1	431	49312	Bone morphogenetic protein 7 OS=Homo sapiens (Human) OX=9606 GN=BMP7 PE=1 SV=1	2	1	0.5	2	1	1.5	1	1844.86	3280.5	150	150	1497.61	150	2211.38	150	150	3083.53	2046.43	1993.88	2169.03	1779.13	1808.34	1625.32	1505.63
1223	1	sp|Q9UPU3|SORC3_HUMAN			sp|Q8WY21|SORC1_HUMAN, sp|Q9UPU3|SORC3_HUMAN		1.6	1222	135753	VPS10 domain-containing receptor SorCS3 OS=Homo sapiens (Human) OX=9606 GN=SORCS3 PE=1 SV=2	2	1	0.5	2	1	1.053	1	1952.08	2306.79	150	1327.62	150	150	1650.34	150	2185.47	2858.05	2349.01	150	1982.84	1960.9	1657.2	2146.71	1445.44
458	1	sp|P11717|MPRI_HUMAN					2.2	2491	274372	Cation-independent mannose-6-phosphate receptor OS=Homo sapiens (Human) OX=9606 GN=IGF2R PE=1 SV=3	4	4	1	4	4	4	4	150	150	150	150	5988.11	150	150	150	150	2031.36	150	7925.49	2928.97	2208.62	150	150	1420.78
81	1	sp|O00151|PDLI1_HUMAN					8.8	329	36071	PDZ and LIM domain protein 1 OS=Homo sapiens (Human) OX=9606 GN=PDLIM1 PE=1 SV=4	2	2	1	2	2	2	2	2248.89	5695.49	1809.29	150	150	1867.23	150	150	150	150	1820.48	2280.13	150	150	2771.41	2191.71	1367.79
1046	1	sp|Q8WWA0|ITLN1_HUMAN					6.4	313	34961	Intelectin-1 OS=Homo sapiens (Human) OX=9606 GN=ITLN1 PE=1 SV=1	2	2	1	2	2	2	2	1568.13	1188.07	2441.77	2370.36	1894.71	1846.62	150	2325.82	150	150	150	1827.56	150	1693.04	2245.66	1724.08	1367.24
806	1	sp|P98153|IDD_HUMAN					5.3	550	60810	Integral membrane protein DGCR2/IDD OS=Homo sapiens (Human) OX=9606 GN=DGCR2 PE=1 SV=1	3	3	1	3	3	3	3	1825.1	1778.27	1570.89	150	150	2378.9	150	1708.81	150	1791.77	1532.42	2183.49	150	1905.67	1878.17	1691.24	1312.17
368	1	sp|P07311|ACYP1_HUMAN					16.2	99	11261	Acylphosphatase-1 OS=Homo sapiens (Human) OX=9606 GN=ACYP1 PE=1 SV=2	2	2	1	2	2	2	2	2405.55	1723.18	150	150	150	2054.64	150	150	2160.05	150	150	1673.55	1701.93	150	1936.35	1289.13	1009.02
421	1	sp|P09960|LKHA4_HUMAN					8.3	611	69284	Leukotriene A-4 hydrolase OS=Homo sapiens (Human) OX=9606 GN=LTA4H PE=1 SV=2	4	4	1	4	4	4	4	150	2035.73	1920.13	150	150	150	150	150	150	1935.68	2333.86	150	150	2183.51	2271.03	2022.79	1003.3
137	1	sp|O75094|SLIT3_HUMAN			sp|O75094|SLIT3_HUMAN, sp|O94813|SLIT2_HUMAN		1.1	1523	167712	Slit homolog 3 protein OS=Homo sapiens (Human) OX=9606 GN=SLIT3 PE=2 SV=3	2	1	0.5	2	1	1.1	1	1707.84	150	1822.2	150	150	150	150	150	150	2235.71	1616.89	150	1590.5	1526.24	2123.94	150	873.332
194	1	sp|P00533|EGFR_HUMAN					3.1	1210	134276	Epidermal growth factor receptor OS=Homo sapiens (Human) OX=9606 GN=EGFR PE=1 SV=2	3	3	1	3	3	3	3	1720.69	1712.97	150	150	150	150	150	150	150	1857.84	150	150	1934.54	150	2176.03	2307.92	825.624
217	1	sp|P01037|CYTN_HUMAN					24.8	141	16387	Cystatin-SN OS=Homo sapiens (Human) OX=9606 GN=CST1 PE=1 SV=3	2	2	1	2	2	2	2	1581.62	150	1880.54	150	150	150	2322.96	150	150	2385.11	150	150	1706.92	150	1781.59	150	822.421
674	1	sp|P36575|ARRC_HUMAN					11.6	388	42778	Arrestin-C OS=Homo sapiens (Human) OX=9606 GN=ARR3 PE=1 SV=2	3	3	1	3	3	3	3	1658.83	1830.56	150	150	150	150	150	150	1539.57	1844.99	150	150	2071.13	150	1983.56	150	776.789
329	1	sp|P05062|ALDOB_HUMAN			sp|P04075|ALDOA_HUMAN, sp|P05062|ALDOB_HUMAN, sp|P09972|ALDOC_HUMAN		4.4	364	39473	Fructose-bisphosphate aldolase B OS=Homo sapiens (Human) OX=9606 GN=ALDOB PE=1 SV=2	2	1	0.5	2	1	1.045	1	150	150	150	1531.07	3137.4	150	150	2100.04	150	1831.66	150	150	150	150	1790.96	150	752.57
1031	1	sp|Q8NFW1|COMA1_HUMAN					1.8	1626	161143	Collagen alpha-1(XXII) chain OS=Homo sapiens (Human) OX=9606 GN=COL22A1 PE=2 SV=2	3	3	1	3	3	3	3	1614.94	150	150	1359.44	150	150	150	150	150	2152.46	1878.22	150	2272.98	150	1258.06	150	752.256
114	1	sp|O43286|B4GT5_HUMAN			sp|O43286|B4GT5_HUMAN, sp|P15291|B4GT1_HUMAN		8.5	388	45118	Beta-1,4-galactosyltransferase 5 OS=Homo sapiens (Human) OX=9606 GN=B4GALT5 PE=1 SV=1	3	2	0.667	3	2	2.077	2	0	0	0	0	0	0	0	0	0	0	0	0	0	0	0	0	0
126	1	sp|O60547|GMDS_HUMAN					7.3	372	41949	GDP-mannose 4,6 dehydratase OS=Homo sapiens (Human) OX=9606 GN=GMDS PE=1 SV=1	3	3	1	3	3	3	3	0	0	0	0	0	0	0	0	0	0	0	0	0	0	0	0	0
238	1	sp|P01768|HV330_HUMAN (+1)	sp|P01768|HV330_HUMAN&sp|P0DP03|HVC05_HUMAN		sp|A0A0B4J1V0|HV315_HUMAN, sp|A0A0B4J1V6|HV373_HUMAN, sp|A0A0B4J1X5|HV374_HUMAN, sp|A0A0B4J1X8|HV343_HUMAN, sp|A0A0B4J1Y9|HV372_HUMAN, sp|A0A0C4DH32|HV320_HUMAN, sp|A0A0C4DH35|HV335_HUMAN, sp|P01762|HV311_HUMAN, sp|P01764|HV323_HUMAN, sp|P01766|HV313_HUMAN, sp|P01767|HV353_HUMAN, sp|P01768|HV330_HUMAN, sp|P01780|HV307_HUMAN, sp|P01782|HV309_HUMAN, sp|P0DP02|HVC33_HUMAN, tr|A0A075B7B8|A0A075B7B8_H…		70.1	117	12947	Immunoglobulin heavy variable 3-30 OS=Homo sapiens (Human) OX=9606 GN=IGHV3-30 PE=1 SV=2	39	0	0	39	0	2.5	0	0	0	0	0	0	0	0	0	0	0	0	0	0	0	0	0	0
334	1	sp|P05120|PAI2_HUMAN					7.2	415	46596	Plasminogen activator inhibitor 2 OS=Homo sapiens (Human) OX=9606 GN=SERPINB2 PE=1 SV=2	2	2	1	2	2	2	2	0	0	0	0	0	0	0	0	0	0	0	0	0	0	0	0	0
394	1	sp|P08133|ANXA6_HUMAN					5.1	673	75872	Annexin A6 OS=Homo sapiens (Human) OX=9606 GN=ANXA6 PE=1 SV=3	2	2	1	2	2	2	2	0	0	0	0	0	0	0	0	0	0	0	0	0	0	0	0	0
431	1	sp|P0DP02|HVC33_HUMAN			sp|A0A0B4J1V0|HV315_HUMAN, sp|A0A0B4J1V6|HV373_HUMAN, sp|A0A0B4J1X5|HV374_HUMAN, sp|A0A0B4J1X8|HV343_HUMAN, sp|A0A0B4J1Y9|HV372_HUMAN, sp|A0A0C4DH29|HV103_HUMAN, sp|A0A0C4DH32|HV320_HUMAN, sp|A0A0C4DH35|HV335_HUMAN, sp|A0A0J9YVY3|HV741_HUMAN, sp|P01762|HV311_HUMAN, sp|P01764|HV323_HUMAN, sp|P01766|HV313_HUMAN, sp|P01767|HV353_HUMAN, sp|P01768|HV330_HUMAN, sp|P01780|HV307_HUMAN, sp|P01782|HV309_HU…		70.1	117	12989	Immunoglobulin heavy variable 3-30-3 OS=Homo sapiens (Human) OX=9606 GN=IGHV3-30-3 PE=3 SV=1	34	0	0	34	0	2.5	0	0	0	0	0	0	0	0	0	0	0	0	0	0	0	0	0	0
436	1	sp|P10321|HLAC_HUMAN			sp|P01889|HLAB_HUMAN, sp|P10321|HLAC_HUMAN		7.7	366	40648	HLA class I histocompatibility antigen, C alpha chain OS=Homo sapiens (Human) OX=9606 GN=HLA-C PE=1 SV=3	2	1	0.5	2	1	1.333	1	0	0	0	0	0	0	0	0	0	0	0	0	0	0	0	0	0
437	1	sp|P10412|H14_HUMAN			sp|P10412|H14_HUMAN, sp|P16401|H15_HUMAN, sp|P16402|H13_HUMAN, sp|P16403|H12_HUMAN		19.6	219	21865	Histone H1.4 OS=Homo sapiens (Human) OX=9606 GN=H1-4 PE=1 SV=2	7	1	0.143	7	1	2.81	1	0	0	0	0	0	0	0	0	0	0	0	0	0	0	0	0	0
461	1	sp|P12036|NFH_HUMAN			CONT_072|gi|547754|sp|P35908|K22E_HUMAN, CONT_129|gi|1346344|sp|P02538|K2CA_HUMAN, CONT_130|gi|1346345|sp|P04259|K2CB_HUMAN, CONT_131|gi|1346346|sp|P48666|K2CC_HUMAN, CONT_132|gi|1346348|sp|P48668|K2CE_HUMAN, CONT_133|gi|1346349|sp|P48669|K2CF_HUMAN, sp|O95678|K2C75_HUMAN, sp|P08670|VIME_HUMAN, sp|P12036|NFH_HUMAN, sp|P13647|K2C5_HUMAN, sp|P14136|GFAP_HUMAN, sp|P35908|K22E_HUMAN, sp|P48668|K2C6C_…		1.8	1026	112478	Neurofilament heavy polypeptide OS=Homo sapiens (Human) OX=9606 GN=NEFH PE=1 SV=4	4	0	0	4	0	0	0	0	0	0	0	0	0	0	0	0	0	0	0	0	0	0	0	0
466	1	sp|P12271|RLBP1_HUMAN					10.1	317	36474	Retinaldehyde-binding protein 1 OS=Homo sapiens (Human) OX=9606 GN=RLBP1 PE=1 SV=2	2	2	1	2	2	2	2	0	0	0	0	0	0	0	0	0	0	0	0	0	0	0	0	0
526	1	sp|P16402|H13_HUMAN			sp|P10412|H14_HUMAN, sp|P16401|H15_HUMAN, sp|P16402|H13_HUMAN, sp|P16403|H12_HUMAN		19.9	221	22350	Histone H1.3 OS=Homo sapiens (Human) OX=9606 GN=H1-3 PE=1 SV=2	7	1	0.143	7	1	2.81	1	0	0	0	0	0	0	0	0	0	0	0	0	0	0	0	0	0
532	1	sp|P17066|HSP76_HUMAN			sp|P0DMV8|HS71A_HUMAN, sp|P11142|HSP7C_HUMAN, sp|P17066|HSP76_HUMAN, sp|P34931|HS71L_HUMAN, sp|P54652|HSP72_HUMAN		8.6	643	71027	Heat shock 70 kDa protein 6 OS=Homo sapiens (Human) OX=9606 GN=HSPA6 PE=1 SV=2	6	0	0	6	0	0	0	0	0	0	0	0	0	0	0	0	0	0	0	0	0	0	0	0
555	1	sp|P20337|RAB3B_HUMAN			sp|P20337|RAB3B_HUMAN, sp|P20338|RAB4A_HUMAN, sp|P61026|RAB10_HUMAN, sp|P61106|RAB14_HUMAN, sp|P62820|RAB1A_HUMAN		12.3	219	24758	Ras-related protein Rab-3B OS=Homo sapiens (Human) OX=9606 GN=RAB3B PE=1 SV=2	3	1	0.333	3	1	1.25	1	0	0	0	0	0	0	0	0	0	0	0	0	0	0	0	0	0
634	1	sp|P29972|AQP1_HUMAN					13	269	28526	Aquaporin-1 OS=Homo sapiens (Human) OX=9606 GN=AQP1 PE=1 SV=3	2	2	1	2	2	2	2	0	0	0	0	0	0	0	0	0	0	0	0	0	0	0	0	0
669	1	sp|P35580|MYH10_HUMAN			sp|P35579|MYH9_HUMAN, sp|P35580|MYH10_HUMAN, sp|Q7Z406|MYH14_HUMAN		3.6	1976	228996	Myosin-10 OS=Homo sapiens (Human) OX=9606 GN=MYH10 PE=1 SV=3	6	1	0.167	6	1	1.241	1	0	0	0	0	0	0	0	0	0	0	0	0	0	0	0	0	0
683	1	sp|P38646|GRP75_HUMAN			sp|P11142|HSP7C_HUMAN, sp|P38646|GRP75_HUMAN, sp|P54652|HSP72_HUMAN		2.8	679	73680	Stress-70 protein, mitochondrial OS=Homo sapiens (Human) OX=9606 GN=HSPA9 PE=1 SV=2	2	1	0.5	2	1	1.067	1	0	0	0	0	0	0	0	0	0	0	0	0	0	0	0	0	0
721	1	sp|P49746|TSP3_HUMAN			sp|P35443|TSP4_HUMAN, sp|P49746|TSP3_HUMAN		4	956	104200	Thrombospondin-3 OS=Homo sapiens (Human) OX=9606 GN=THBS3 PE=1 SV=1	2	1	0.5	2	1	1.037	1	0	0	0	0	0	0	0	0	0	0	0	0	0	0	0	0	0
746	1	sp|P54764|EPHA4_HUMAN					3.1	986	109859	Ephrin type-A receptor 4 OS=Homo sapiens (Human) OX=9606 GN=EPHA4 PE=1 SV=1	4	4	1	4	4	4	4	0	0	0	0	0	0	0	0	0	0	0	0	0	0	0	0	0
796	1	sp|P78504|JAG1_HUMAN					3.4	1218	133798	Protein jagged-1 OS=Homo sapiens (Human) OX=9606 GN=JAG1 PE=1 SV=3	2	2	1	2	2	2	2	0	0	0	0	0	0	0	0	0	0	0	0	0	0	0	0	0
820	1	sp|Q01813|PFKAP_HUMAN					3.1	784	85595	ATP-dependent 6-phosphofructokinase, platelet type OS=Homo sapiens (Human) OX=9606 GN=PFKP PE=1 SV=2	2	2	1	2	2	2	2	0	0	0	0	0	0	0	0	0	0	0	0	0	0	0	0	0
823	1	sp|Q02383|SEMG2_HUMAN			sp|P04279|SEMG1_HUMAN, sp|Q02383|SEMG2_HUMAN		10.3	582	65444	Semenogelin-2 OS=Homo sapiens (Human) OX=9606 GN=SEMG2 PE=1 SV=1	4	2	0.5	4	2	3.333	2	0	0	0	0	0	0	0	0	0	0	0	0	0	0	0	0	0
860	1	sp|Q12884|SEPR_HUMAN			sp|P10643|CO7_HUMAN, sp|Q12884|SEPR_HUMAN		2.4	760	87711	Prolyl endopeptidase FAP OS=Homo sapiens (Human) OX=9606 GN=FAP PE=1 SV=5	2	1	0.5	2	1	1.015	1	0	0	0	0	0	0	0	0	0	0	0	0	0	0	0	0	0
865	1	sp|Q13219|PAPP1_HUMAN					1.9	1627	180971	Pappalysin-1 OS=Homo sapiens (Human) OX=9606 GN=PAPPA PE=1 SV=3	2	2	1	2	2	2	2	0	0	0	0	0	0	0	0	0	0	0	0	0	0	0	0	0
868	1	sp|Q13232|NDK3_HUMAN					16	169	19015	Nucleoside diphosphate kinase 3 OS=Homo sapiens (Human) OX=9606 GN=NME3 PE=1 SV=2	2	2	1	2	2	2	2	0	0	0	0	0	0	0	0	0	0	0	0	0	0	0	0	0
903	1	sp|Q14914|PTGR1_HUMAN					13.7	329	35869	Prostaglandin reductase 1 OS=Homo sapiens (Human) OX=9606 GN=PTGR1 PE=1 SV=2	2	2	1	2	2	2	2	0	0	0	0	0	0	0	0	0	0	0	0	0	0	0	0	0
1002	1	sp|Q8IVN8|SBSPO_HUMAN					15.9	264	29610	Somatomedin-B and thrombospondin type-1 domain-containing protein OS=Homo sapiens (Human) OX=9606 GN=SBSPON PE=1 SV=2	2	2	1	2	2	2	2	0	0	0	0	0	0	0	0	0	0	0	0	0	0	0	0	0
1033	1	sp|Q8NFZ4|NLGN2_HUMAN			sp|Q8N0W4|NLGNX_HUMAN, sp|Q8N2Q7|NLGN1_HUMAN, sp|Q8NFZ4|NLGN2_HUMAN, sp|Q9NZ94|NLGN3_HUMAN		4.4	835	90819	Neuroligin-2 OS=Homo sapiens (Human) OX=9606 GN=NLGN2 PE=1 SV=1	3	0	0	3	0	0	0	0	0	0	0	0	0	0	0	0	0	0	0	0	0	0	0	0
1065	1	sp|Q92932|PTPR2_HUMAN					3.3	1015	111270	Receptor-type tyrosine-protein phosphatase N2 OS=Homo sapiens (Human) OX=9606 GN=PTPRN2 PE=1 SV=2	3	3	1	3	3	3	3	0	0	0	0	0	0	0	0	0	0	0	0	0	0	0	0	0
1074	1	sp|Q96FW1|OTUB1_HUMAN					9.2	271	31284	Ubiquitin thioesterase OTUB1 OS=Homo sapiens (Human) OX=9606 GN=OTUB1 PE=1 SV=2	3	3	1	3	3	3	3	0	0	0	0	0	0	0	0	0	0	0	0	0	0	0	0	0
1079	1	sp|Q96JA1|LRIG1_HUMAN					4	1093	119112	Leucine-rich repeats and immunoglobulin-like domains protein 1 OS=Homo sapiens (Human) OX=9606 GN=LRIG1 PE=1 SV=2	2	2	1	2	2	2	2	0	0	0	0	0	0	0	0	0	0	0	0	0	0	0	0	0
1148	1	sp|Q9H6N6|MYH16_HUMAN					2.3	1097	128288	Putative uncharacterized protein MYH16 OS=Homo sapiens (Human) OX=9606 GN=MYH16 PE=1 SV=2	2	2	1	2	2	2	2	0	0	0	0	0	0	0	0	0	0	0	0	0	0	0	0	0
1189	1	sp|Q9NZT1|CALL5_HUMAN					43.8	146	15892	Calmodulin-like protein 5 OS=Homo sapiens (Human) OX=9606 GN=CALML5 PE=1 SV=2	6	6	1	6	6	6	6	0	0	0	0	0	0	0	0	0	0	0	0	0	0	0	0	0
1204	1	sp|Q9UGM3|DMBT1_HUMAN					15.9	2413	260733	Deleted in malignant brain tumors 1 protein OS=Homo sapiens (Human) OX=9606 GN=DMBT1 PE=1 SV=2	4	4	1	4	4	4	4	0	0	0	0	0	0	0	0	0	0	0	0	0	0	0	0	0
1216	1	sp|Q9ULI3|HEG1_HUMAN					3.2	1381	147459	Protein HEG homolog 1 OS=Homo sapiens (Human) OX=9606 GN=HEG1 PE=1 SV=3	2	2	1	2	2	2	2	0	0	0	0	0	0	0	0	0	0	0	0	0	0	0	0	0
1219	1	sp|Q9UM47|NOTC3_HUMAN					1.1	2321	243629	Neurogenic locus notch homolog protein 3 OS=Homo sapiens (Human) OX=9606 GN=NOTCH3 PE=1 SV=2	2	2	1	2	2	2	2	0	0	0	0	0	0	0	0	0	0	0	0	0	0	0	0	0
159	1	sp|O76011|KRT34_HUMAN (+1)	sp|O76011|KRT34_HUMAN&tr|A0A140TA62|A0A140TA62_HUMAN		CONT_066|gi|386644|bbs|134977, CONT_098|gi|125077|sp|P13646|K1CM_HUMAN, CONT_138|gi|71531|pir||KRSHL1, CONT_152|gi|2135530|pir||S60034, sp|O76011|KRT34_HUMAN, sp|P13646|K1C13_HUMAN, sp|Q14525|KT33B_HUMAN, sp|Q9C075|K1C23_HUMAN	contam	20.4	436	49423	Keratin, type I cuticular Ha4 OS=Homo sapiens (Human) OX=9606 GN=KRT34 PE=1 SV=2	11	3	0.273	11	3	6.273	3	26607.5	32639.6	13153.7	15622.4	14495.2	19211.2	37879	13533.2	16744.8	47839.5	14979.9	15654.1	19654.7	15723.2	26258	15829.6	-1
175	1	sp|O95678|K2C75_HUMAN			CONT_071|gi|181400, CONT_072|gi|547754|sp|P35908|K22E_HUMAN, CONT_073|gi|87303|pir||JS0487, CONT_089|gi|71536|pir||KRHU2, CONT_129|gi|1346344|sp|P02538|K2CA_HUMAN, CONT_130|gi|1346345|sp|P04259|K2CB_HUMAN, CONT_131|gi|1346346|sp|P48666|K2CC_HUMAN, CONT_132|gi|1346348|sp|P48668|K2CE_HUMAN, CONT_133|gi|1346349|sp|P48669|K2CF_HUMAN, CONT_140|gi|88045|pir||S05602, CONT_143|gi|88054|pir||A22940, CONT_…	contam	29.9	551	59560	Keratin, type II cytoskeletal 75 OS=Homo sapiens (Human) OX=9606 GN=KRT75 PE=1 SV=2	98	8	0.082	98	8	12.329	8	10410.2	21894.9	32609.5	7516.14	17432.3	8208.82	245893	8439.23	15313.7	13700.6	7905.66	6659.72	9872.02	7331.58	10289.5	6421.1	-1
262	1	sp|P02533|K1C14_HUMAN			CONT_047|gi|88042|pir||S14666, CONT_074|gi|1070608|pir||KRHU9, CONT_076|gi|125083|sp|P05783|K1CR_HUMAN, CONT_094|gi|547751|sp|Q04695|K1CQ_HUMAN, CONT_098|gi|125077|sp|P13646|K1CM_HUMAN, CONT_101|gi|125081|sp|P19012|K1CO_HUMAN, CONT_138|gi|71531|pir||KRSHL1, CONT_152|gi|2135530|pir||S60034, CONT_156|gi|1363944|pir||JC4313, CONT_165|gi|2497269|sp|Q99456|K1CL_HUMAN, CONT_171|gi|1890020|gnl|PID|d1020…	contam	72	472	51561	Keratin, type I cytoskeletal 14 OS=Homo sapiens (Human) OX=9606 GN=KRT14 PE=1 SV=4	162	78	0.481	162	78	108.007	78	916434	2.18636e+06	836747	719783	598632	540602	1.81766e+06	477864	491081	1.27235e+06	834837	694393	764483	437850	426980	459688	-1
460	1	sp|P12035|K2C3_HUMAN			CONT_071|gi|181400, CONT_072|gi|547754|sp|P35908|K22E_HUMAN, CONT_073|gi|87303|pir||JS0487, CONT_089|gi|71536|pir||KRHU2, CONT_129|gi|1346344|sp|P02538|K2CA_HUMAN, CONT_130|gi|1346345|sp|P04259|K2CB_HUMAN, CONT_131|gi|1346346|sp|P48666|K2CC_HUMAN, CONT_132|gi|1346348|sp|P48668|K2CE_HUMAN, CONT_133|gi|1346349|sp|P48669|K2CF_HUMAN, CONT_140|gi|88045|pir||S05602, CONT_143|gi|88054|pir||A22940, CONT_…	contam	19.1	628	64416	Keratin, type II cytoskeletal 3 OS=Homo sapiens (Human) OX=9606 GN=KRT3 PE=1 SV=3	76	3	0.039	76	3	4.562	3	45499.2	29414.3	9764.23	8389.99	18632	15033.8	23588.6	15033.2	14583.8	72769.9	19494.6	16422.8	47494.3	31529.2	17489	24221	-1
484	1	sp|P13647|K2C5_HUMAN			CONT_071|gi|181400, CONT_072|gi|547754|sp|P35908|K22E_HUMAN, CONT_073|gi|87303|pir||JS0487, CONT_089|gi|71536|pir||KRHU2, CONT_129|gi|1346344|sp|P02538|K2CA_HUMAN, CONT_130|gi|1346345|sp|P04259|K2CB_HUMAN, CONT_131|gi|1346346|sp|P48666|K2CC_HUMAN, CONT_132|gi|1346348|sp|P48668|K2CE_HUMAN, CONT_133|gi|1346349|sp|P48669|K2CF_HUMAN, CONT_140|gi|88045|pir||S05602, CONT_143|gi|88054|pir||A22940, CONT_…	contam	69.8	590	62378	Keratin, type II cytoskeletal 5 OS=Homo sapiens (Human) OX=9606 GN=KRT5 PE=1 SV=3	182	72	0.396	182	72	108.229	72	1.82452e+06	3.4118e+06	1.14876e+06	1.25597e+06	996064	870800	1.36213e+06	899684	834964	2.50249e+06	1.26099e+06	1.09517e+06	1.61965e+06	859053	932496	871031	-1
547	1	sp|P19013|K2C4_HUMAN			CONT_071|gi|181400, CONT_072|gi|547754|sp|P35908|K22E_HUMAN, CONT_073|gi|87303|pir||JS0487, CONT_089|gi|71536|pir||KRHU2, CONT_129|gi|1346344|sp|P02538|K2CA_HUMAN, CONT_130|gi|1346345|sp|P04259|K2CB_HUMAN, CONT_131|gi|1346346|sp|P48666|K2CC_HUMAN, CONT_132|gi|1346348|sp|P48668|K2CE_HUMAN, CONT_133|gi|1346349|sp|P48669|K2CF_HUMAN, CONT_140|gi|88045|pir||S05602, CONT_143|gi|88054|pir||A22940, sp|O9…	contam	36.9	520	56143	Keratin, type II cytoskeletal 4 OS=Homo sapiens (Human) OX=9606 GN=KRT4 PE=1 SV=5	81	16	0.198	81	16	21.457	16	77860.5	240092	74118	71142.7	47231.2	84334	199863	47933.9	199737	142184	224088	162775	58602.8	50386.8	70299.3	53736.3	-1
819	1	sp|Q01546|K22O_HUMAN			CONT_071|gi|181400, CONT_072|gi|547754|sp|P35908|K22E_HUMAN, CONT_073|gi|87303|pir||JS0487, CONT_089|gi|71536|pir||KRHU2, CONT_129|gi|1346344|sp|P02538|K2CA_HUMAN, CONT_130|gi|1346345|sp|P04259|K2CB_HUMAN, CONT_131|gi|1346346|sp|P48666|K2CC_HUMAN, CONT_132|gi|1346348|sp|P48668|K2CE_HUMAN, CONT_133|gi|1346349|sp|P48669|K2CF_HUMAN, CONT_140|gi|88045|pir||S05602, CONT_143|gi|88054|pir||A22940, CONT_…	contam	12.4	638	65840	Keratin, type II cytoskeletal 2 oral OS=Homo sapiens (Human) OX=9606 GN=KRT76 PE=1 SV=2	72	0	0	72	0	0	0	0	0	0	0	0	0	0	0	0	0	0	0	0	0	0	0	-1
907	1	sp|Q14CN4|K2C72_HUMAN			CONT_071|gi|181400, CONT_072|gi|547754|sp|P35908|K22E_HUMAN, CONT_073|gi|87303|pir||JS0487, CONT_089|gi|71536|pir||KRHU2, CONT_129|gi|1346344|sp|P02538|K2CA_HUMAN, CONT_130|gi|1346345|sp|P04259|K2CB_HUMAN, CONT_131|gi|1346346|sp|P48666|K2CC_HUMAN, CONT_132|gi|1346348|sp|P48668|K2CE_HUMAN, CONT_133|gi|1346349|sp|P48669|K2CF_HUMAN, CONT_140|gi|88045|pir||S05602, CONT_143|gi|88054|pir||A22940, sp|O9…	contam	14.3	511	55877	Keratin, type II cytoskeletal 72 OS=Homo sapiens (Human) OX=9606 GN=KRT72 PE=1 SV=2	24	2	0.083	24	2	4.811	2	14156.9	6848.24	7096.92	9704.58	8562.43	6650.69	6060.47	4162.45	4800.27	13074.1	6111.59	4427.83	6719.49	6247.61	4894.9	17911.3	-1
936	1	sp|Q2M2I5|K1C24_HUMAN			CONT_047|gi|88042|pir||S14666, CONT_074|gi|1070608|pir||KRHU9, CONT_076|gi|125083|sp|P05783|K1CR_HUMAN, CONT_094|gi|547751|sp|Q04695|K1CQ_HUMAN, CONT_098|gi|125077|sp|P13646|K1CM_HUMAN, CONT_101|gi|125081|sp|P19012|K1CO_HUMAN, CONT_138|gi|71531|pir||KRSHL1, CONT_152|gi|2135530|pir||S60034, CONT_156|gi|1363944|pir||JC4313, sp|P02533|K1C14_HUMAN, sp|P13645|K1C10_HUMAN, sp|P13646|K1C13_HUMAN, sp|Q14…	contam	8.8	525	55087	Keratin, type I cytoskeletal 24 OS=Homo sapiens (Human) OX=9606 GN=KRT24 PE=1 SV=1	13	1	0.077	13	1	1.032	1	0	0	0	0	0	0	0	0	0	0	0	0	0	0	0	0	-1
937	1	sp|Q3SY84|K2C71_HUMAN			CONT_071|gi|181400, CONT_072|gi|547754|sp|P35908|K22E_HUMAN, CONT_073|gi|87303|pir||JS0487, CONT_089|gi|71536|pir||KRHU2, CONT_129|gi|1346344|sp|P02538|K2CA_HUMAN, CONT_130|gi|1346345|sp|P04259|K2CB_HUMAN, CONT_131|gi|1346346|sp|P48666|K2CC_HUMAN, CONT_132|gi|1346348|sp|P48668|K2CE_HUMAN, CONT_133|gi|1346349|sp|P48669|K2CF_HUMAN, CONT_140|gi|88045|pir||S05602, CONT_143|gi|88054|pir||A22940, sp|O9…	contam	17.8	523	57291	Keratin, type II cytoskeletal 71 OS=Homo sapiens (Human) OX=9606 GN=KRT71 PE=1 SV=3	20	1	0.05	20	1	2.536	1	3543.75	1614.75	1879.44	2492.94	3463.47	1774.21	1968.96	150	2203.84	4351.83	2193.48	3179.68	150	2264.46	150	7326.29	-1
951	1	sp|Q5XKE5|K2C79_HUMAN			CONT_071|gi|181400, CONT_072|gi|547754|sp|P35908|K22E_HUMAN, CONT_073|gi|87303|pir||JS0487, CONT_089|gi|71536|pir||KRHU2, CONT_129|gi|1346344|sp|P02538|K2CA_HUMAN, CONT_130|gi|1346345|sp|P04259|K2CB_HUMAN, CONT_131|gi|1346346|sp|P48666|K2CC_HUMAN, CONT_132|gi|1346348|sp|P48668|K2CE_HUMAN, CONT_133|gi|1346349|sp|P48669|K2CF_HUMAN, CONT_140|gi|88045|pir||S05602, CONT_143|gi|88054|pir||A22940, CONT_…	contam	15.7	535	57835	Keratin, type II cytoskeletal 79 OS=Homo sapiens (Human) OX=9606 GN=KRT79 PE=1 SV=2	77	2	0.026	77	2	2.296	2	12330.6	10558.6	17466.4	9287.13	8850.3	6146.49	8613.73	7426.51	6659.45	9461.53	8031.13	10432.4	8634.61	6406.55	7981.69	6827.97	-1
957	1	sp|Q6KB66|K2C80_HUMAN			CONT_073|gi|87303|pir||JS0487, CONT_089|gi|71536|pir||KRHU2, CONT_140|gi|88045|pir||S05602, CONT_143|gi|88054|pir||A22940, sp|P04264|K2C1_HUMAN, sp|P08670|VIME_HUMAN, sp|P14136|GFAP_HUMAN, sp|P19013|K2C4_HUMAN, sp|Q6KB66|K2C80_HUMAN	contam	28.3	452	50525	Keratin, type II cytoskeletal 80 OS=Homo sapiens (Human) OX=9606 GN=KRT80 PE=1 SV=2	59	12	0.203	59	12	12.895	12	208447	295330	113669	122513	120782	93146.3	178372	102309	90298.1	255041	132315	122100	177808	116758	112615	103548	-1
983	1	sp|Q7Z794|K2C1B_HUMAN			CONT_071|gi|181400, CONT_072|gi|547754|sp|P35908|K22E_HUMAN, CONT_073|gi|87303|pir||JS0487, CONT_089|gi|71536|pir||KRHU2, CONT_129|gi|1346344|sp|P02538|K2CA_HUMAN, CONT_130|gi|1346345|sp|P04259|K2CB_HUMAN, CONT_131|gi|1346346|sp|P48666|K2CC_HUMAN, CONT_132|gi|1346348|sp|P48668|K2CE_HUMAN, CONT_133|gi|1346349|sp|P48669|K2CF_HUMAN, CONT_140|gi|88045|pir||S05602, CONT_143|gi|88054|pir||A22940, sp|O9…	contam	44.1	578	61901	Keratin, type II cytoskeletal 1b OS=Homo sapiens (Human) OX=9606 GN=KRT77 PE=1 SV=3	68	35	0.515	68	35	36.657	35	948233	1.0591e+06	370324	402756	713519	311187	714026	341706	287880	840075	386023	382576	680011	278308	361841	370793	-1
1012	1	sp|Q8N1N4|K2C78_HUMAN			CONT_071|gi|181400, CONT_072|gi|547754|sp|P35908|K22E_HUMAN, CONT_073|gi|87303|pir||JS0487, CONT_089|gi|71536|pir||KRHU2, CONT_129|gi|1346344|sp|P02538|K2CA_HUMAN, CONT_130|gi|1346345|sp|P04259|K2CB_HUMAN, CONT_131|gi|1346346|sp|P48666|K2CC_HUMAN, CONT_132|gi|1346348|sp|P48668|K2CE_HUMAN, CONT_133|gi|1346349|sp|P48669|K2CF_HUMAN, CONT_140|gi|88045|pir||S05602, CONT_143|gi|88054|pir||A22940, CONT_…	contam	36.7	520	56865	Keratin, type II cytoskeletal 78 OS=Homo sapiens (Human) OX=9606 GN=KRT78 PE=1 SV=2	28	17	0.607	28	17	18.355	17	286659	434279	126160	158682	152919	114409	181911	123543	106372	300225	143312	140796	194110	117451	119615	117481	-1
1128	1	sp|Q9C075|K1C23_HUMAN			CONT_066|gi|386644|bbs|134977, CONT_098|gi|125077|sp|P13646|K1CM_HUMAN, CONT_138|gi|71531|pir||KRSHL1, CONT_152|gi|2135530|pir||S60034, sp|O76011|KRT34_HUMAN, sp|P13646|K1C13_HUMAN, sp|Q14525|KT33B_HUMAN, sp|Q9C075|K1C23_HUMAN	contam	27.7	422	48131	Keratin, type I cytoskeletal 23 OS=Homo sapiens (Human) OX=9606 GN=KRT23 PE=1 SV=2	10	8	0.8	10	8	8.727	8	57274.2	74232.1	26646.8	28384.6	29825.4	14582.3	37541.6	20144.4	17639.2	83092.2	28705.9	27241.1	41749.8	30888.2	25899.4	26911.6	-1
1177	1	sp|Q9NSB2|KRT84_HUMAN			CONT_071|gi|181400, CONT_072|gi|547754|sp|P35908|K22E_HUMAN, CONT_073|gi|87303|pir||JS0487, CONT_089|gi|71536|pir||KRHU2, CONT_129|gi|1346344|sp|P02538|K2CA_HUMAN, CONT_130|gi|1346345|sp|P04259|K2CB_HUMAN, CONT_131|gi|1346346|sp|P48666|K2CC_HUMAN, CONT_132|gi|1346348|sp|P48668|K2CE_HUMAN, CONT_133|gi|1346349|sp|P48669|K2CF_HUMAN, CONT_140|gi|88045|pir||S05602, CONT_143|gi|88054|pir||A22940, CONT_…	contam	32.8	600	64842	Keratin, type II cuticular Hb4 OS=Homo sapiens (Human) OX=9606 GN=KRT84 PE=2 SV=2	34	19	0.559	34	19	21.467	19	49576.3	85363.2	57865.6	30114.3	47405.5	46509.1	789937	25652.9	96342.5	67255.7	33300.3	16030.4	34136.9	29323	26312.7	23047	-1
1178	1	sp|Q9NSB4|KRT82_HUMAN			CONT_154|gi|1181996, CONT_173|gi|1903218|gnl|PID|e255345, sp|Q9NSB2|KRT84_HUMAN, sp|Q9NSB4|KRT82_HUMAN	contam	4.5	513	56652	Keratin, type II cuticular Hb2 OS=Homo sapiens (Human) OX=9606 GN=KRT82 PE=1 SV=3	2	1	0.5	2	1	1.038	1	1512.7	2564.59	150	150	2908.95	1320.69	50974	150	2148.72	2197.08	150	150	1856.82	150	150	150	-1
1250	1	sp|P13645|K1C10_HUMAN_family		sp|P13645|K1C10_HUMAN&CONT_047|gi|88042|pir||S14666	CONT_074|gi|1070608|pir||KRHU9, CONT_076|gi|125083|sp|P05783|K1CR_HUMAN, CONT_094|gi|547751|sp|Q04695|K1CQ_HUMAN, CONT_098|gi|125077|sp|P13646|K1CM_HUMAN&sp|P13646|K1C13_HUMAN, CONT_101|gi|125081|sp|P19012|K1CO_HUMAN, CONT_152|gi|2135530|pir||S60034&CONT_138|gi|71531|pir||KRSHL1, CONT_156|gi|1363944|pir||JC4313, CONT_165|gi|2497269|sp|Q99456|K1CL_HUMAN, sp|P02533|K1C14_HUMAN, sp|P13645|K1C10_HUMA…	contam	77.7	584	58826	Keratin, type I cytoskeletal 10 OS=Homo sapiens (Human) OX=9606 GN=KRT10 PE=1 SV=6	649	590	0.909	649	590	636.621	590	7.09732e+06	1.00421e+07	2.97149e+06	3.60308e+06	3.80817e+06	2.5623e+06	4.65074e+06	2.55911e+06	2.23902e+06	7.6365e+06	3.91178e+06	3.29971e+06	5.58687e+06	2.65284e+06	3.73049e+06	3.06432e+06	-1
1251	1	sp|P35527|K1C9_HUMAN_family		sp|P35527|K1C9_HUMAN&CONT_171|gi|1890020|gnl|PID|d1020171	CONT_074|gi|1070608|pir||KRHU9, CONT_094|gi|547751|sp|Q04695|K1CQ_HUMAN, CONT_101|gi|125081|sp|P19012|K1CO_HUMAN, CONT_156|gi|1363944|pir||JC4313, CONT_165|gi|2497269|sp|Q99456|K1CL_HUMAN, sp|P02533|K1C14_HUMAN, sp|P13645|K1C10_HUMAN&CONT_047|gi|88042|pir||S14666, sp|P35527|K1C9_HUMAN&CONT_171|gi|1890020|gnl|PID|d1020171	contam	82.3	623	62064	Keratin, type I cytoskeletal 9 OS=Homo sapiens (Human) OX=9606 GN=KRT9 PE=1 SV=3	473	459	0.97	473	459	464.166	459	8.29573e+06	1.83624e+07	4.11344e+06	5.29267e+06	4.0291e+06	4.1034e+06	5.89428e+06	4.7842e+06	4.05224e+06	1.24843e+07	6.431e+06	4.2993e+06	6.50474e+06	4.4738e+06	2.56083e+06	4.98597e+06	-1
1253	1	sp|Q7Z3Y8|K1C27_HUMAN_family		sp|Q7Z3Y8|K1C27_HUMAN&sp|Q7Z3Z0|K1C25_HUMAN	CONT_074|gi|1070608|pir||KRHU9, CONT_094|gi|547751|sp|Q04695|K1CQ_HUMAN, CONT_098|gi|125077|sp|P13646|K1CM_HUMAN&sp|P13646|K1C13_HUMAN, CONT_101|gi|125081|sp|P19012|K1CO_HUMAN, CONT_156|gi|1363944|pir||JC4313, sp|P02533|K1C14_HUMAN, sp|P13645|K1C10_HUMAN&CONT_047|gi|88042|pir||S14666, sp|Q2M2I5|K1C24_HUMAN, sp|Q7Z3Y8|K1C27_HUMAN&sp|Q7Z3Z0|K1C25_HUMAN	contam	21.1	459	49822	Keratin, type I cytoskeletal 27 OS=Homo sapiens (Human) OX=9606 GN=KRT27 PE=1 SV=2	35	6	0.171	35	6	6.266	6	67576.1	82955.6	23593.2	26777.4	38994.1	26459.6	42061.7	24397.9	24895	88268.2	31800.2	27187.2	47001.5	31826.2	31800.6	62710.9	-1
1255	1	sp|Q14525|KT33B_HUMAN_family		sp|Q14525|KT33B_HUMAN&CONT_066|gi|386644|bbs|134977	CONT_074|gi|1070608|pir||KRHU9, CONT_076|gi|125083|sp|P05783|K1CR_HUMAN, CONT_094|gi|547751|sp|Q04695|K1CQ_HUMAN, CONT_098|gi|125077|sp|P13646|K1CM_HUMAN&sp|P13646|K1C13_HUMAN, CONT_101|gi|125081|sp|P19012|K1CO_HUMAN, CONT_152|gi|2135530|pir||S60034&CONT_138|gi|71531|pir||KRSHL1, CONT_156|gi|1363944|pir||JC4313, sp|O76011|KRT34_HUMAN, sp|P02533|K1C14_HUMAN, sp|P13645|K1C10_HUMAN&CONT_047|gi|88042…	contam	29	404	46213	Keratin, type I cuticular Ha3-II OS=Homo sapiens (Human) OX=9606 GN=KRT33B PE=1 SV=3	18	1	0.056	18	1	3.096	1	4500.75	10088.9	3071.9	3181.23	2469.45	3428.7	7572.27	3861.58	5013.85	12080	3699.62	2397.05	2929.17	2647.25	2862.9	3041.65	-1
1256	1	sp|P04264|K2C1_HUMAN_family		sp|P04264|K2C1_HUMAN&CONT_143|gi|88054|pir||A22940&CONT_089|gi|71536|pir||KRHU2	CONT_073|gi|87303|pir||JS0487, CONT_129|gi|1346344|sp|P02538|K2CA_HUMAN&CONT_071|gi|181400&CONT_130|gi|1346345|sp|P04259|K2CB_HUMAN&sp|P48668|K2C6C_HUMAN&CONT_131|gi|1346346|sp|P48666|K2CC_HUMAN&CONT_132|gi|1346348|sp|P48668|K2CE_HUMAN, CONT_133|gi|1346349|sp|P48669|K2CF_HUMAN, CONT_140|gi|88045|pir||S05602&sp|P14136|GFAP_HUMAN, sp|O95678|K2C75_HUMAN, sp|P04264|K2C1_HUMAN&CONT_143|gi|88054|pir||A…	contam	80.9	644	66038	Keratin, type II cytoskeletal 1 OS=Homo sapiens (Human) OX=9606 GN=KRT1 PE=1 SV=6	702	600	0.855	702	600	684.005	600	2.11351e+07	3.55315e+07	9.58268e+06	1.19137e+07	1.08277e+07	9.0464e+06	1.41052e+07	1.02838e+07	8.29803e+06	2.594e+07	1.31616e+07	1.07873e+07	1.52662e+07	8.95771e+06	8.98136e+06	1.05125e+07	-1
1257	1	sp|P35908|K22E_HUMAN_family		sp|P35908|K22E_HUMAN&CONT_072|gi|547754|sp|P35908|K22E_HUMAN	CONT_073|gi|87303|pir||JS0487, CONT_129|gi|1346344|sp|P02538|K2CA_HUMAN&CONT_071|gi|181400&CONT_130|gi|1346345|sp|P04259|K2CB_HUMAN&sp|P48668|K2C6C_HUMAN&CONT_131|gi|1346346|sp|P48666|K2CC_HUMAN&CONT_132|gi|1346348|sp|P48668|K2CE_HUMAN, CONT_133|gi|1346349|sp|P48669|K2CF_HUMAN, CONT_140|gi|88045|pir||S05602&sp|P14136|GFAP_HUMAN, sp|O95678|K2C75_HUMAN, sp|P04264|K2C1_HUMAN&CONT_143|gi|88054|pir||A…	contam	87.8	639	65432	Keratin, type II cytoskeletal 2 epidermal OS=Homo sapiens (Human) OX=9606 GN=KRT2 PE=1 SV=2	554	450	0.812	554	450	520.475	450	5.63874e+06	6.62243e+06	2.24139e+06	2.68275e+06	2.50433e+06	1.81554e+06	3.23917e+06	1.8856e+06	1.87786e+06	6.10314e+06	2.88765e+06	2.47126e+06	4.05565e+06	2.03552e+06	3.4235e+06	2.38903e+06	-1
1259	1	sp|Q86Y46|K2C73_HUMAN_family		sp|Q86Y46|K2C73_HUMAN&sp|Q7RTS7|K2C74_HUMAN	CONT_073|gi|87303|pir||JS0487, CONT_129|gi|1346344|sp|P02538|K2CA_HUMAN&CONT_071|gi|181400&CONT_130|gi|1346345|sp|P04259|K2CB_HUMAN&sp|P48668|K2C6C_HUMAN&CONT_131|gi|1346346|sp|P48666|K2CC_HUMAN&CONT_132|gi|1346348|sp|P48668|K2CE_HUMAN, CONT_133|gi|1346349|sp|P48669|K2CF_HUMAN, CONT_140|gi|88045|pir||S05602&sp|P14136|GFAP_HUMAN, sp|O95678|K2C75_HUMAN, sp|P04264|K2C1_HUMAN&CONT_143|gi|88054|pir||A…	contam	18.9	540	58923	Keratin, type II cytoskeletal 73 OS=Homo sapiens (Human) OX=9606 GN=KRT73 PE=1 SV=1	27	3	0.111	27	3	7.941	3	34496.6	32895.2	12224.4	11495.4	13058.7	13437.6	22099.9	9988.24	8829.24	30415.6	18790.1	15853	25727.8	2558.01	16356.3	15124.4	-1
1	1	CONT_005|Trypa5|PromTArt5			CONT_005|Trypa5|PromTArt5, CONT_010|gi|136429|sp|P00761|TRYP_PIG	contaminant	100	50	5560	Promega trypsin artifact 5 K to R mods (2239.1, 2914)(1987, 2003).	633	515	0.814	633	515	568.167	515	1.59605e+07	2.92775e+07	6.96067e+06	1.14912e+07	7.88298e+06	5.56489e+06	8.15144e+06	6.4826e+06	7.82886e+06	3.04326e+07	1.23478e+07	7.15605e+06	2.04767e+07	1.26944e+07	7.02932e+06	9.08094e+06	-2
2	1	CONT_010|gi|136429|sp|P00761|TRYP_PIG			CONT_005|Trypa5|PromTArt5, CONT_010|gi|136429|sp|P00761|TRYP_PIG, sp|P07477|TRY1_HUMAN, sp|P07478|TRY2_HUMAN, sp|P35030|TRY3_HUMAN	contaminant	83.1	231	24409	TRYPSIN PRECURSOR [Sus scrofa].	760	628	0.826	760	628	706.478	628	5.8126e+07	8.97618e+07	2.31825e+07	3.96951e+07	2.6469e+07	2.35934e+07	2.89694e+07	2.16564e+07	3.19512e+07	1.04968e+08	4.04955e+07	2.5657e+07	7.70944e+07	4.41506e+07	2.69025e+07	2.46077e+07	-2
3	1	CONT_019|CAS1_BOVIN				contaminant	46.7	214	24529	ALPHA-S1 CASEIN PRECURSOR [Bos taurus].	10	10	1	10	10	10	10	59950.3	70101.9	34179.8	68087.2	63353.4	36440.5	47221.3	27776.8	30254.5	61656.1	77820.2	79532.5	54107.2	38863.1	23997.1	29358	-2
4	1	CONT_021|CASB_BOVIN				contaminant	11.6	224	25107	BETA CASEIN PRECURSOR [Bos taurus].	3	3	1	3	3	3	3	141319	119225	69093.7	116474	197585	70430	99211.4	53785.3	48860.9	145970	145643	170726	106675	64747.6	43163.2	63902.8	-2
9	1	CONT_073|gi|87303|pir||JS0487 (+4)	CONT_073|gi|87303|pir||JS0487&CONT_103|gi|2119212|pir||I37982&CONT_124|gi|105815|pir||A34720&CONT_179|gi|2506774|sp|P05787|K2C8_HUMAN&sp|P05787|K2C8_HUMAN		CONT_071|gi|181400, CONT_072|gi|547754|sp|P35908|K22E_HUMAN, CONT_073|gi|87303|pir||JS0487, CONT_089|gi|71536|pir||KRHU2, CONT_129|gi|1346344|sp|P02538|K2CA_HUMAN, CONT_130|gi|1346345|sp|P04259|K2CB_HUMAN, CONT_131|gi|1346346|sp|P48666|K2CC_HUMAN, CONT_132|gi|1346348|sp|P48668|K2CE_HUMAN, CONT_133|gi|1346349|sp|P48669|K2CF_HUMAN, CONT_140|gi|88045|pir||S05602, CONT_143|gi|88054|pir||A22940, CONT_…	contaminant	11	482	53561	cytokeratin 8 (version 1) [Homo sapiens].	78	0	0	78	0	0	0	0	0	0	0	0	0	0	0	0	0	0	0	0	0	0	0	-2
10	1	CONT_074|gi|1070608|pir||KRHU9 (+2)	CONT_074|gi|1070608|pir||KRHU9&CONT_099|gi|417200|sp|P08727|K1CS_HUMAN&sp|P08727|K1C19_HUMAN		CONT_047|gi|88042|pir||S14666, CONT_074|gi|1070608|pir||KRHU9, CONT_076|gi|125083|sp|P05783|K1CR_HUMAN, CONT_094|gi|547751|sp|Q04695|K1CQ_HUMAN, CONT_098|gi|125077|sp|P13646|K1CM_HUMAN, CONT_101|gi|125081|sp|P19012|K1CO_HUMAN, CONT_138|gi|71531|pir||KRSHL1, CONT_152|gi|2135530|pir||S60034, CONT_156|gi|1363944|pir||JC4313, CONT_165|gi|2497269|sp|Q99456|K1CL_HUMAN, CONT_171|gi|1890020|gnl|PID|d1020…	contaminant	24.8	400	44091	keratin 19, type I, cytoskeletal [Homo sapiens].	48	0	0	48	0	0	0	0	0	0	0	0	0	0	0	0	0	0	0	0	0	0	0	-2
11	1	CONT_076|gi|125083|sp|P05783|K1CR_HUMAN (+2)	CONT_076|gi|125083|sp|P05783|K1CR_HUMAN&CONT_077|gi|106851|pir||S06889&sp|P05783|K1C18_HUMAN		CONT_047|gi|88042|pir||S14666, CONT_074|gi|1070608|pir||KRHU9, CONT_076|gi|125083|sp|P05783|K1CR_HUMAN, CONT_094|gi|547751|sp|Q04695|K1CQ_HUMAN, CONT_101|gi|125081|sp|P19012|K1CO_HUMAN, CONT_138|gi|71531|pir||KRSHL1, CONT_152|gi|2135530|pir||S60034, CONT_156|gi|1363944|pir||JC4313, sp|P02533|K1C14_HUMAN, sp|P13645|K1C10_HUMAN, sp|P13646|K1C13_HUMAN, sp|Q14525|KT33B_HUMAN, sp|Q2M2I5|K1C24_HUMAN	contaminant	3.7	430	48057	KERATIN, TYPE I CYTOSKELETAL 18 (CYTOKERATIN 18) (K18) (CK 18) [Homo sapiens].	6	2	0.333	6	2	2.01	2	18903.8	10157.4	6507.73	3909.53	8463.85	6731.36	11385.1	8013.63	7692.43	27788.7	7945.87	8643.1	17101.7	9682.76	6837.11	8857.13	-2
13	1	CONT_094|gi|547751|sp|Q04695|K1CQ_HUMAN (+1)	CONT_094|gi|547751|sp|Q04695|K1CQ_HUMAN&sp|Q04695|K1C17_HUMAN		CONT_047|gi|88042|pir||S14666, CONT_074|gi|1070608|pir||KRHU9, CONT_076|gi|125083|sp|P05783|K1CR_HUMAN, CONT_094|gi|547751|sp|Q04695|K1CQ_HUMAN, CONT_098|gi|125077|sp|P13646|K1CM_HUMAN, CONT_101|gi|125081|sp|P19012|K1CO_HUMAN, CONT_138|gi|71531|pir||KRSHL1, CONT_152|gi|2135530|pir||S60034, CONT_156|gi|1363944|pir||JC4313, CONT_165|gi|2497269|sp|Q99456|K1CL_HUMAN, CONT_171|gi|1890020|gnl|PID|d1020…	contaminant	73.1	432	48105	KERATIN, TYPE I CYTOSKELETAL 17 (CYTOKERATIN 17) (K17) (CK 17) (39.1) (VERSION 1) [Homo sapiens].	93	46	0.495	93	46	54.09	46	334926	793581	1.42733e+06	297672	269564	227723	384737	195743	184342	469251	400084	540865	374975	171082	178628	208014	-2
15	1	CONT_101|gi|125081|sp|P19012|K1CO_HUMAN (+1)	CONT_101|gi|125081|sp|P19012|K1CO_HUMAN&sp|P19012|K1C15_HUMAN		CONT_047|gi|88042|pir||S14666, CONT_074|gi|1070608|pir||KRHU9, CONT_076|gi|125083|sp|P05783|K1CR_HUMAN, CONT_094|gi|547751|sp|Q04695|K1CQ_HUMAN, CONT_098|gi|125077|sp|P13646|K1CM_HUMAN, CONT_101|gi|125081|sp|P19012|K1CO_HUMAN, CONT_138|gi|71531|pir||KRSHL1, CONT_152|gi|2135530|pir||S60034, CONT_156|gi|1363944|pir||JC4313, CONT_165|gi|2497269|sp|Q99456|K1CL_HUMAN, CONT_171|gi|1890020|gnl|PID|d1020…	contaminant	23.7	456	49167	KERATIN, TYPE I CYTOSKELETAL 15 (CYTOKERATIN 15) (K15) (CK 15) [Homo sapiens].	48	2	0.042	48	2	3.222	2	18451.6	20949.9	7561.59	8745.53	12474.6	6333.24	13793.5	6394.3	5460.34	20435.5	9648.95	8136.17	19574.6	5147.28	9545.04	5576.62	-2
20	1	CONT_133|gi|1346349|sp|P48669|K2CF_HUMAN (+1)	CONT_133|gi|1346349|sp|P48669|K2CF_HUMAN&sp|P04259|K2C6B_HUMAN		CONT_071|gi|181400, CONT_072|gi|547754|sp|P35908|K22E_HUMAN, CONT_073|gi|87303|pir||JS0487, CONT_089|gi|71536|pir||KRHU2, CONT_129|gi|1346344|sp|P02538|K2CA_HUMAN, CONT_130|gi|1346345|sp|P04259|K2CB_HUMAN, CONT_131|gi|1346346|sp|P48666|K2CC_HUMAN, CONT_132|gi|1346348|sp|P48668|K2CE_HUMAN, CONT_133|gi|1346349|sp|P48669|K2CF_HUMAN, CONT_140|gi|88045|pir||S05602, CONT_143|gi|88054|pir||A22940, CONT_…	contaminant	71.5	564	60066	KERATIN, TYPE II CYTOSKELETAL 6F (CYTOKERATIN 6F) (CK 6F) (K6F KERATIN) [Homo sapiens].	193	0	0	193	0	0	0	0	0	0	0	0	0	0	0	0	0	0	0	0	0	0	0	-2
25	1	CONT_154|gi|1181996 (+4)	CONT_154|gi|1181996&CONT_174|gi|1903220|gnl|PID|e255346&CONT_178|gi|2190400|gnl|PID|e321549&sp|O43790|KRT86_HUMAN&sp|Q14533|KRT81_HUMAN		CONT_071|gi|181400, CONT_073|gi|87303|pir||JS0487, CONT_129|gi|1346344|sp|P02538|K2CA_HUMAN, CONT_130|gi|1346345|sp|P04259|K2CB_HUMAN, CONT_131|gi|1346346|sp|P48666|K2CC_HUMAN, CONT_132|gi|1346348|sp|P48668|K2CE_HUMAN, CONT_133|gi|1346349|sp|P48669|K2CF_HUMAN, CONT_140|gi|88045|pir||S05602, CONT_154|gi|1181996, CONT_173|gi|1903218|gnl|PID|e255345, sp|O95678|K2C75_HUMAN, sp|P08670|VIME_HUMAN, sp|P…	contaminant	22.8	425	47034	(X81420) hair type II basic keratin [Homo sapiens].	15	3	0.2	15	3	6.207	3	22647.9	71310.2	19510.8	16619.8	13819.3	17162.1	51691.1	19454.2	23819.8	95751.2	19718.3	15990.5	20734.4	17503.6	18004.8	17634.3	-2
26	1	CONT_156|gi|1363944|pir||JC4313 (+1)	CONT_156|gi|1363944|pir||JC4313&sp|P08779|K1C16_HUMAN		CONT_047|gi|88042|pir||S14666, CONT_074|gi|1070608|pir||KRHU9, CONT_076|gi|125083|sp|P05783|K1CR_HUMAN, CONT_094|gi|547751|sp|Q04695|K1CQ_HUMAN, CONT_098|gi|125077|sp|P13646|K1CM_HUMAN, CONT_101|gi|125081|sp|P19012|K1CO_HUMAN, CONT_138|gi|71531|pir||KRSHL1, CONT_152|gi|2135530|pir||S60034, CONT_156|gi|1363944|pir||JC4313, CONT_165|gi|2497269|sp|Q99456|K1CL_HUMAN, CONT_171|gi|1890020|gnl|PID|d1020…	contaminant	80.3	473	51237	type I keratin 16 [human, epidermal keratinocytes, Peptide, 473 aa].	139	65	0.468	139	65	87.194	65	1.16222e+06	2.11992e+06	1.11115e+06	849419	598928	607726	1.70111e+06	439635	618797	838059	1.07306e+06	1.10369e+06	892166	383604	413768	506247	-2
27	1	CONT_165|gi|2497269|sp|Q99456|K1CL_HUMAN (+1)	CONT_165|gi|2497269|sp|Q99456|K1CL_HUMAN&sp|Q99456|K1C12_HUMAN		CONT_047|gi|88042|pir||S14666, CONT_074|gi|1070608|pir||KRHU9, CONT_094|gi|547751|sp|Q04695|K1CQ_HUMAN, CONT_101|gi|125081|sp|P19012|K1CO_HUMAN, CONT_156|gi|1363944|pir||JC4313, CONT_165|gi|2497269|sp|Q99456|K1CL_HUMAN, CONT_171|gi|1890020|gnl|PID|d1020171, sp|P02533|K1C14_HUMAN, sp|P13645|K1C10_HUMAN, sp|P35527|K1C9_HUMAN	contaminant	15.4	494	53511	KERATIN, TYPE I CYTOSKELETAL 12 (CYTOKERATIN 12) [Homo sapiens].	23	4	0.174	23	4	4.072	4	10661	68523.7	13196.8	20431	10552.3	11124.5	1967.27	2741.62	1662.81	13961.8	7536.88	6077.42	11727.6	11727.6	30699.9	16771.3	-2
29	1	CONT_173|gi|1903218|gnl|PID|e255345 (+1)	CONT_173|gi|1903218|gnl|PID|e255345&sp|P78386|KRT85_HUMAN		CONT_071|gi|181400, CONT_073|gi|87303|pir||JS0487, CONT_129|gi|1346344|sp|P02538|K2CA_HUMAN, CONT_130|gi|1346345|sp|P04259|K2CB_HUMAN, CONT_131|gi|1346346|sp|P48666|K2CC_HUMAN, CONT_132|gi|1346348|sp|P48668|K2CE_HUMAN, CONT_133|gi|1346349|sp|P48669|K2CF_HUMAN, CONT_140|gi|88045|pir||S05602, CONT_154|gi|1181996, CONT_173|gi|1903218|gnl|PID|e255345, sp|O95678|K2C75_HUMAN, sp|P08670|VIME_HUMAN, sp|P…	contaminant	16.4	507	55802	(X99140) type II intermediate filament of hair keratin [Homo sapiens].	15	3	0.2	15	3	6.207	3	150	5679.52	150	150	150	150	22152.9	150	2552.92	8594.76	150	2112.32	150	150	150	150	-2
1252	1	CONT_098|gi|125077|sp|P13646|K1CM_HUMAN_family		CONT_098|gi|125077|sp|P13646|K1CM_HUMAN&sp|P13646|K1C13_HUMAN	CONT_074|gi|1070608|pir||KRHU9, CONT_076|gi|125083|sp|P05783|K1CR_HUMAN, CONT_094|gi|547751|sp|Q04695|K1CQ_HUMAN, CONT_098|gi|125077|sp|P13646|K1CM_HUMAN&sp|P13646|K1C13_HUMAN, CONT_101|gi|125081|sp|P19012|K1CO_HUMAN, CONT_152|gi|2135530|pir||S60034&CONT_138|gi|71531|pir||KRSHL1, CONT_156|gi|1363944|pir||JC4313, sp|O76011|KRT34_HUMAN, sp|P02533|K1C14_HUMAN, sp|P13645|K1C10_HUMAN&CONT_047|gi|88042…	contaminant	33.4	458	49644	KERATIN, TYPE I CYTOSKELETAL 13 (CYTOKERATIN 13) (K13) (CK 13) [Homo sapiens].	38	6	0.158	38	6	13.964	6	28567.2	89307	23399.5	19540.8	25473.6	45208.2	207967	16277	80772.1	50810.8	91214.3	92349.8	22395.2	17523.8	13610	26037.9	-2
1254	1	CONT_152|gi|2135530|pir||S60034_family		CONT_152|gi|2135530|pir||S60034&CONT_138|gi|71531|pir||KRSHL1	CONT_074|gi|1070608|pir||KRHU9, CONT_076|gi|125083|sp|P05783|K1CR_HUMAN, CONT_094|gi|547751|sp|Q04695|K1CQ_HUMAN, CONT_098|gi|125077|sp|P13646|K1CM_HUMAN&sp|P13646|K1C13_HUMAN, CONT_101|gi|125081|sp|P19012|K1CO_HUMAN, CONT_152|gi|2135530|pir||S60034&CONT_138|gi|71531|pir||KRSHL1, CONT_156|gi|1363944|pir||JC4313, sp|O76011|KRT34_HUMAN, sp|P02533|K1C14_HUMAN, sp|P13645|K1C10_HUMAN&CONT_047|gi|88042…	contaminant	29.8	416	47349	keratin Ha1, type I, hair [Homo sapiens].	19	4	0.211	19	4	10.384	4	10915.2	25666	11850.2	6642.41	10336.8	11644.4	46117	6969.1	19024.1	30594.1	11609.3	10562	11052.3	8311.31	8596.66	8559.3	-2
1258	1	CONT_129|gi|1346344|sp|P02538|K2CA_HUMAN_family		CONT_129|gi|1346344|sp|P02538|K2CA_HUMAN&CONT_071|gi|181400&CONT_130|gi|1346345|sp|P04259|K2CB_HUMAN&sp|P48668|K2C6C_HUMAN&CONT_131|gi|1346346|sp|P48666|K2CC_HUMAN&CONT_132|gi|1346348|sp|P48668|K2CE_HUMAN	CONT_073|gi|87303|pir||JS0487, CONT_129|gi|1346344|sp|P02538|K2CA_HUMAN&CONT_071|gi|181400&CONT_130|gi|1346345|sp|P04259|K2CB_HUMAN&sp|P48668|K2C6C_HUMAN&CONT_131|gi|1346346|sp|P48666|K2CC_HUMAN&CONT_132|gi|1346348|sp|P48668|K2CE_HUMAN, CONT_133|gi|1346349|sp|P48669|K2CF_HUMAN, CONT_140|gi|88045|pir||S05602&sp|P14136|GFAP_HUMAN, CONT_154|gi|1181996, CONT_173|gi|1903218|gnl|PID|e255345, sp|O95678|…	contaminant	70.6	564	60044	KERATIN, TYPE II CYTOSKELETAL 6A (CYTOKERATIN 6A) (CK 6A) (K6A KERATIN) [Homo sapiens].	207	22	0.106	207	22	102.694	22	243088	493332	288232	183252	147484	148488	418784	117450	137912	321596	237721	235391	311126	101707	128881	129461	-2
1260	1	CONT_140|gi|88045|pir||S05602_family		CONT_140|gi|88045|pir||S05602&sp|P14136|GFAP_HUMAN	CONT_073|gi|87303|pir||JS0487, CONT_129|gi|1346344|sp|P02538|K2CA_HUMAN&CONT_071|gi|181400&CONT_130|gi|1346345|sp|P04259|K2CB_HUMAN&sp|P48668|K2C6C_HUMAN&CONT_131|gi|1346346|sp|P48666|K2CC_HUMAN&CONT_132|gi|1346348|sp|P48668|K2CE_HUMAN, CONT_133|gi|1346349|sp|P48669|K2CF_HUMAN, CONT_140|gi|88045|pir||S05602&sp|P14136|GFAP_HUMAN, CONT_154|gi|1181996, CONT_173|gi|1903218|gnl|PID|e255345, sp|O95678|…	contaminant	13.2	469	51364	keratin K7, type II, epithelial, 55K [Homo sapiens].	64	2	0.031	64	2	2.968	2	25138.7	27796.1	11196.1	12556.2	13570.2	8817.13	18538.1	10258.3	9413.28	23771.4	16879.2	12879.1	16470.3	10939	15580.1	16784.1	-2
30	1	REV_P78371				reversed	3.2	535	57488	REVERSED.	3	3	1	3	3	3	3	37988	47907.1	21534.2	21231.7	19089.3	21087.3	37744.5	17127.4	13366	49012.4	21441.7	21134.8	30628.3	18996.1	17941.2	18011	-3
31	1	REV_P82675				reversed	4.2	430	48006	REVERSED.	2	2	1	2	2	2	2	124044	44847.5	48078.2	43150.7	43060.7	40735.9	28904.4	34965	69855.9	95797.2	58125.9	44433.4	40383.4	63676.2	65799.4	59017.3	-3
32	1	REV_Q12802			REV_Q12802, sp|P05543|THBG_HUMAN	reversed	1.4	2813	307547	REVERSED.	3	2	0.667	3	2	2.049	2	42430	26599.8	37566.4	34999.3	35949.4	29494.3	51296.2	39625.5	29000.2	50572.7	28704	41348.7	34796.8	35231.7	34650.2	34205	-3
33	1	REV_Q460N5				reversed	1.8	1801	202798	REVERSED.	2	2	1	2	2	2	2	0	0	0	0	0	0	0	0	0	0	0	0	0	0	0	0	-3

## Sheet: Quant_prepped
Data for R analysis
	TotInt_126C_BASS-928	TotInt_127N_BASS-928	TotInt_127C_BASS-928	TotInt_128N_BASS-928	TotInt_128C_BASS-928	TotInt_129N_BASS-928	TotInt_129C_BASS-928	TotInt_130N_BASS-928	TotInt_130C_BASS-928	TotInt_131N_BASS-928	TotInt_131C_BASS-928	TotInt_132N_BASS-928	TotInt_132C_BASS-928	TotInt_133N_BASS-928	TotInt_133C_BASS-928	TotInt_134N_BASS-928
Accession	S69_PEX	S73_PEX	S74_PEX	S75_PEX	S76_PEX	S77_PEX	T19_Cat	T22_Cat	T23_Cat	T24_Cat	T26_Cat	S71_Cat_Glau	S78_Cat_Glau	S79_Cat_Glau	S80_Cat_Glau	S83_Cat_Glau
sp|P02768|ALBU_HUMAN	1.79757e+09	1.15724e+09	1.90331e+09	1.8463e+09	1.62245e+09	1.79337e+09	1.40385e+09	1.54062e+09	1.53481e+09	1.56399e+09	1.96423e+09	1.6437e+09	1.24544e+09	1.56062e+09	1.506e+09	1.59956e+09
sp|P02787|TRFE_HUMAN	1.82445e+08	9.18359e+07	1.09949e+08	1.02479e+08	1.10623e+08	1.10648e+08	1.31024e+08	1.11612e+08	9.88264e+07	1.99738e+08	1.20568e+08	1.42166e+08	1.41333e+08	1.15134e+08	1.40332e+08	1.24551e+08
sp|P01009|A1AT_HUMAN_family	6.16294e+07	4.12298e+07	8.92981e+07	6.09671e+07	4.4264e+07	6.14605e+07	5.61601e+07	8.59815e+07	5.01972e+07	6.03214e+07	7.77657e+07	5.72595e+07	4.74705e+07	4.74731e+07	5.88966e+07	6.09313e+07
sp|P02647|APOA1_HUMAN	3.36791e+07	2.12117e+07	2.87287e+07	3.21586e+07	2.79324e+07	3.08993e+07	1.65979e+07	5.15082e+07	1.83938e+07	1.79494e+07	3.59952e+07	2.59343e+07	1.38877e+07	2.10114e+07	3.00217e+07	3.26331e+07
sp|P02766|TTHY_HUMAN	3.55353e+07	1.91143e+07	1.73255e+07	1.8776e+07	1.89379e+07	1.86582e+07	1.63383e+07	1.23407e+07	1.26815e+07	3.26194e+07	1.84787e+07	3.65658e+07	3.61474e+07	2.05407e+07	1.91942e+07	1.85857e+07
sp|P36955|PEDF_HUMAN	2.53771e+07	1.46423e+07	1.26594e+07	1.18733e+07	1.22682e+07	1.37925e+07	1.30628e+07	8.0876e+06	1.03051e+07	3.01106e+07	1.32104e+07	1.92658e+07	2.28292e+07	1.73571e+07	1.92246e+07	1.63911e+07
sp|P02790|HEMO_HUMAN	1.47655e+07	9.30679e+06	1.51325e+07	1.5293e+07	1.33633e+07	1.54402e+07	1.20989e+07	1.59012e+07	1.28996e+07	1.63069e+07	1.74624e+07	1.28222e+07	1.46854e+07	1.24074e+07	1.24904e+07	1.43543e+07
sp|P01024|CO3_HUMAN	1.66255e+07	7.85208e+06	1.44157e+07	1.40151e+07	1.31841e+07	1.41049e+07	1.05218e+07	2.53478e+07	1.14691e+07	1.35722e+07	1.78912e+07	1.3363e+07	1.19884e+07	1.02358e+07	1.21794e+07	1.37775e+07
sp|P41222|PTGDS_HUMAN	2.07631e+07	1.19237e+07	8.94367e+06	8.49214e+06	8.31154e+06	1.00236e+07	1.04511e+07	7.32778e+06	1.03433e+07	2.54608e+07	1.1859e+07	1.44376e+07	2.17853e+07	1.09035e+07	1.30176e+07	1.33613e+07
sp|P02774|VTDB_HUMAN	1.14179e+07	7.82967e+06	1.62274e+07	1.49253e+07	1.30151e+07	1.45653e+07	7.63503e+06	1.51304e+07	9.72782e+06	1.06949e+07	1.38174e+07	1.39043e+07	9.47839e+06	1.21435e+07	1.29794e+07	1.18855e+07
sp|P01857|IGHG1_HUMAN	1.274e+07	9.459e+06	1.21594e+07	6.22211e+06	8.15527e+06	6.07671e+06	9.60775e+06	1.03677e+07	1.44144e+07	1.80251e+07	8.2638e+06	1.46813e+07	1.99331e+07	1.22044e+07	1.24102e+07	1.0146e+07
sp|P00450|CERU_HUMAN	1.71312e+07	7.4541e+06	1.35115e+07	8.14449e+06	9.15237e+06	7.74559e+06	7.07151e+06	1.2958e+07	7.93113e+06	1.48357e+07	1.00936e+07	1.39257e+07	1.19844e+07	1.22417e+07	1.45833e+07	1.02781e+07
sp|P02765|FETUA_HUMAN	1.2052e+07	1.00416e+07	1.15821e+07	1.21739e+07	1.00708e+07	1.11495e+07	8.61153e+06	1.43129e+07	9.08205e+06	1.0368e+07	1.01941e+07	1.10923e+07	6.39467e+06	1.11013e+07	1.21189e+07	1.11532e+07
sp|P10745|RET3_HUMAN	1.14784e+07	7.25103e+06	5.86722e+06	7.96069e+06	8.03318e+06	1.0424e+07	6.62174e+06	4.81736e+06	8.26493e+06	1.22245e+07	8.00486e+06	1.04214e+07	1.36106e+07	1.34418e+07	1.35797e+07	7.37278e+06
sp|P00751|CFAB_HUMAN	1.17603e+07	5.59145e+06	8.8081e+06	7.53473e+06	8.36151e+06	8.01446e+06	7.34657e+06	1.19291e+07	7.68997e+06	1.13782e+07	1.11974e+07	1.09081e+07	1.22073e+07	8.78892e+06	8.97515e+06	7.87489e+06
sp|Q9UBM4|OPT_HUMAN	1.00258e+07	1.42027e+07	3.23034e+06	5.92271e+06	9.59973e+06	7.46896e+06	4.13514e+06	4.92324e+06	5.74458e+06	1.57259e+07	9.0326e+06	7.41528e+06	1.37632e+07	9.31696e+06	9.8336e+06	5.77237e+06
sp|P01834|IGKC_HUMAN	7.95742e+06	6.14227e+06	8.14833e+06	6.57766e+06	6.54768e+06	5.86687e+06	5.5614e+06	9.02129e+06	1.04419e+07	1.14269e+07	7.98548e+06	9.70847e+06	1.17879e+07	8.68448e+06	8.7173e+06	7.58359e+06
sp|P0C0L4|CO4A_HUMAN_family	1.16195e+07	5.3629e+06	5.32202e+06	6.20141e+06	7.2534e+06	6.55282e+06	5.54313e+06	6.85816e+06	3.9882e+06	1.17283e+07	5.67262e+06	1.18524e+07	7.6283e+06	1.13082e+07	7.1011e+06	8.62024e+06
sp|P01034|CYTC_HUMAN	1.0398e+07	7.29835e+06	4.77704e+06	4.77134e+06	5.23764e+06	5.73007e+06	5.33201e+06	3.35709e+06	4.83141e+06	1.14798e+07	5.66013e+06	9.10425e+06	9.20606e+06	8.31412e+06	8.21198e+06	8.07667e+06
sp|P02763|A1AG1_HUMAN	5.63203e+06	4.51864e+06	9.35112e+06	6.27476e+06	4.66153e+06	5.43991e+06	3.65774e+06	1.18716e+07	6.78189e+06	5.83585e+06	6.49263e+06	5.96579e+06	6.36637e+06	5.87511e+06	5.68505e+06	6.76549e+06
sp|P22352|GPX3_HUMAN	9.39649e+06	5.7394e+06	3.37148e+06	4.22915e+06	5.42101e+06	4.61904e+06	4.01081e+06	4.09848e+06	4.73145e+06	1.36162e+07	6.30346e+06	5.86434e+06	1.08482e+07	7.32169e+06	6.48996e+06	3.71665e+06
sp|P01008|ANT3_HUMAN	6.48971e+06	4.32769e+06	7.31971e+06	7.34907e+06	6.33085e+06	7.21338e+06	4.58863e+06	6.83615e+06	5.36107e+06	5.88831e+06	6.94274e+06	6.55333e+06	5.80342e+06	5.77412e+06	5.78387e+06	6.14211e+06
sp|P06396|GELS_HUMAN	6.98662e+06	6.97716e+06	4.04327e+06	4.53136e+06	4.81195e+06	5.54886e+06	5.75597e+06	3.83941e+06	4.93623e+06	1.0184e+07	6.90444e+06	6.11616e+06	7.86011e+06	7.20519e+06	6.39091e+06	5.98225e+06
sp|P10909|CLUS_HUMAN	7.40056e+06	1.02553e+07	4.54472e+06	3.94788e+06	5.02496e+06	4.79109e+06	3.49738e+06	3.3559e+06	3.42759e+06	8.80448e+06	5.66087e+06	7.35736e+06	9.22527e+06	7.09322e+06	7.38005e+06	5.46281e+06
sp|P01023|A2MG_HUMAN	8.25543e+06	4.98945e+06	4.72859e+06	4.85406e+06	3.74536e+06	5.16833e+06	6.41281e+06	3.86571e+06	4.16889e+06	8.85229e+06	5.89202e+06	7.82689e+06	8.92111e+06	5.07251e+06	7.20185e+06	5.3181e+06
sp|P01859|IGHG2_HUMAN	4.99774e+06	2.46507e+06	5.25517e+06	4.98298e+06	3.79384e+06	4.55642e+06	3.02956e+06	5.67045e+06	5.71657e+06	6.74579e+06	6.63345e+06	6.29105e+06	8.20852e+06	5.24092e+06	5.64872e+06	3.28477e+06
sp|P05155|IC1_HUMAN	6.44509e+06	4.18567e+06	3.91291e+06	3.25375e+06	3.3833e+06	3.23971e+06	2.72014e+06	3.72865e+06	2.96011e+06	7.83486e+06	4.16599e+06	4.75853e+06	6.0323e+06	5.10627e+06	5.99548e+06	4.79406e+06
sp|P07339|CATD_HUMAN	8.63351e+06	3.84488e+06	3.00557e+06	2.13333e+06	2.31724e+06	2.57709e+06	2.96923e+06	1.83862e+06	2.2898e+06	8.27396e+06	2.83199e+06	7.21497e+06	6.64455e+06	5.28121e+06	6.00905e+06	3.44918e+06
sp|P04217|A1BG_HUMAN	4.51243e+06	2.84532e+06	6.132e+06	4.84388e+06	4.05811e+06	4.69066e+06	3.12923e+06	5.68758e+06	3.12018e+06	4.27549e+06	4.36112e+06	5.05147e+06	4.2497e+06	3.72843e+06	4.6073e+06	3.847e+06
sp|P01011|AACT_HUMAN	4.34958e+06	3.56814e+06	5.58084e+06	3.21114e+06	3.28475e+06	3.17194e+06	2.96202e+06	5.07109e+06	2.81007e+06	5.11345e+06	4.22368e+06	5.24839e+06	4.08492e+06	3.69767e+06	4.47928e+06	4.14498e+06
sp|P00738|HPT_HUMAN_family	2.86474e+06	1.83217e+06	1.44002e+06	2.9382e+06	1.60453e+06	2.58431e+06	499537	4.25921e+06	1.05076e+06	7.75628e+06	1.38687e+07	8.21213e+06	2.40599e+06	1.14855e+06	9.86216e+06	894249
sp|P01876|IGHA1_HUMAN	6.65727e+06	1.49881e+06	3.71646e+06	2.64676e+06	4.99788e+06	2.40184e+06	1.69271e+06	5.43193e+06	3.32872e+06	2.35371e+06	3.82187e+06	3.44632e+06	2.59053e+06	1.77813e+06	3.09709e+06	6.75153e+06
[truncated: 1,105 more rows]

## Sheet: Quant_results
BASS-928 Statistical analysis results (edgeR exact test)					XFS/XFG versus CAT																			XFS/XFG versus CAT/GL																			CAT Vs CAT/GL
[truncated: 1,140 more rows]
[truncated: 38 more columns]
